# Supplementary material for: Ultrarobust subzero healable materials enabled by polyphenol nano-assemblies
Source: Nat Commun. 2023 Feb 13;14:814. doi: 10.1038/s41467-023-36461-9 (PMC9925762; doi:10.1038/s41467-023-36461-9)
Supplement: Supplementary file 3 — Supplementary Data 1 [file 41467_2023_36461_MOESM3_ESM.xlsx]

## Sheet: XPS-Fe
Binding Energy (E)	Intensity
eV	Counts / s (Resid. ?2)	peak 1	peak 2	peak 3	peak 4	peak 5	peak 6	background	Fit curve
743.3	5233.02	5224.23	5224.42	5224.41	5224.2	5224.14	5224.56	5224.04	5233.1
743.2	5223.38	5214.66	5214.85	5214.84	5214.63	5214.57	5215	5214.46	5223.73
743.1	5215.71	5208.92	5209.11	5209.1	5208.89	5208.82	5209.26	5208.72	5215.46
743	5209.4	5206.09	5206.28	5206.27	5206.06	5205.99	5206.44	5205.89	5208.29
742.9	5201.97	5204.14	5204.34	5204.33	5204.11	5204.04	5204.51	5203.94	5202.22
742.8	5196.18	5202.02	5202.23	5202.22	5201.99	5201.92	5202.4	5201.82	5197.4
742.7	5192.6	5197.12	5197.33	5197.32	5197.09	5197.02	5197.5	5196.92	5193.88
742.6	5192.32	5192.64	5192.85	5192.84	5192.61	5192.54	5193.03	5192.43	5190.65
742.5	5188.39	5188.31	5188.52	5188.51	5188.28	5188.21	5188.71	5188.1	5188.22
742.4	5186.43	5184.25	5184.47	5184.46	5184.22	5184.15	5184.66	5184.04	5185.68
742.3	5180.61	5180.87	5181.09	5181.08	5180.84	5180.77	5181.29	5180.66	5182.12
742.2	5179.07	5177.88	5178.1	5178.09	5177.85	5177.77	5178.31	5177.67	5177.44
742.1	5174.06	5175.15	5175.38	5175.38	5175.12	5175.05	5175.6	5174.94	5173.23
742	5168.09	5172.62	5172.85	5172.84	5172.59	5172.51	5173.07	5172.4	5169.29
741.9	5164.74	5170.27	5170.51	5170.51	5170.25	5170.17	5170.74	5170.06	5166.18
741.8	5164.75	5167.62	5167.85	5167.85	5167.59	5167.51	5168.1	5167.4	5164.04
741.7	5163.25	5165.47	5165.71	5165.71	5165.44	5165.36	5165.97	5165.25	5163.72
741.6	5162.62	5163.66	5163.9	5163.91	5163.63	5163.55	5164.17	5163.44	5163.36
741.5	5164.4	5162.09	5162.34	5162.35	5162.07	5161.99	5162.62	5161.87	5162.17
741.4	5162.61	5160.8	5161.05	5161.06	5160.77	5160.69	5161.34	5160.58	5160.97
741.3	5157.19	5159.42	5159.68	5159.68	5159.39	5159.31	5159.97	5159.19	5160.01
741.2	5156.97	5157.81	5158.07	5158.08	5157.79	5157.7	5158.38	5157.59	5158.88
741.1	5159.14	5156.63	5156.9	5156.91	5156.61	5156.52	5157.22	5156.4	5157.12
741	5156.83	5155.52	5155.79	5155.81	5155.5	5155.41	5156.12	5155.29	5154.96
740.9	5153.83	5154.01	5154.29	5154.3	5153.99	5153.9	5154.63	5153.78	5153.26
740.8	5149.54	5152.63	5152.91	5152.93	5152.61	5152.52	5153.27	5152.4	5151.43
740.7	5147.06	5151.9	5152.19	5152.21	5151.88	5151.79	5152.56	5151.67	5149.6
740.6	5150.26	5150.91	5151.19	5151.21	5150.88	5150.79	5151.58	5150.67	5148.55
740.5	5150.39	5149.26	5149.56	5149.58	5149.24	5149.15	5149.96	5149.03	5148.65
740.4	5147.79	5147.6	5147.9	5147.92	5147.57	5147.48	5148.31	5147.36	5149.25
740.3	5147.4	5146.39	5146.7	5146.73	5146.37	5146.28	5147.13	5146.15	5148.79
740.2	5149.14	5145.91	5146.21	5146.24	5145.88	5145.79	5146.66	5145.66	5146.51
740.1	5145.97	5145.86	5146.18	5146.21	5145.84	5145.75	5146.64	5145.62	5144.09
740	5141.07	5145.33	5145.65	5145.68	5145.31	5145.21	5146.13	5145.08	5142.33
739.9	5138.49	5144.53	5144.85	5144.89	5144.51	5144.41	5145.36	5144.28	5141.59
739.8	5140.57	5144.04	5144.37	5144.41	5144.02	5143.92	5144.9	5143.79	5141.77
739.7	5144.15	5143.46	5143.8	5143.84	5143.44	5143.34	5144.34	5143.21	5142.7
739.6	5146.8	5142.79	5143.14	5143.18	5142.77	5142.67	5143.7	5142.54	5143.95
739.5	5144.52	5142.58	5142.93	5142.98	5142.56	5142.46	5143.51	5142.32	5144.22
739.4	5141.42	5142.57	5142.93	5142.98	5142.55	5142.45	5143.54	5142.31	5143.23
739.3	5142.18	5142.56	5142.92	5142.98	5142.54	5142.44	5143.56	5142.3	5141.88
739.2	5141.01	5142.56	5142.92	5142.98	5142.54	5142.43	5143.59	5142.29	5141.61
739.1	5141.76	5142.55	5142.92	5142.99	5142.53	5142.42	5143.61	5142.28	5142.68
739	5143.57	5142.54	5142.92	5142.99	5142.52	5142.41	5143.64	5142.27	5143.63
738.9	5146.14	5142.53	5142.92	5142.99	5142.51	5142.4	5143.67	5142.26	5144.11
738.8	5144.86	5142.52	5142.92	5142.99	5142.5	5142.39	5143.7	5142.25	5143.63
738.7	5142.41	5142.51	5142.91	5142.99	5142.49	5142.38	5143.73	5142.24	5142.91
738.6	5142.96	5142.49	5142.9	5142.99	5142.48	5142.37	5143.76	5142.22	5143.53
738.5	5141.96	5142.47	5142.89	5142.98	5142.46	5142.34	5143.78	5142.2	5145.37
738.4	5149.3	5142.45	5142.87	5142.97	5142.43	5142.32	5143.81	5142.17	5149.29
738.3	5156.72	5142.42	5142.85	5142.96	5142.41	5142.29	5143.83	5142.14	5154.44
738.2	5158.66	5142.39	5142.83	5142.94	5142.37	5142.26	5143.86	5142.11	5159
738.1	5163.08	5142.35	5142.8	5142.92	5142.34	5142.22	5143.88	5142.07	5162.25
738	5164.28	5142.31	5142.77	5142.89	5142.3	5142.18	5143.9	5142.03	5162.95
737.9	5162.25	5142.27	5142.74	5142.86	5142.26	5142.14	5143.93	5141.98	5162.71
737.8	5161.26	5142.22	5142.7	5142.83	5142.21	5142.09	5143.95	5141.93	5162.17
737.7	5161.29	5142.17	5142.65	5142.79	5142.16	5142.03	5143.98	5141.88	5161.69
737.6	5162.53	5142.11	5142.61	5142.76	5142.1	5141.98	5144.01	5141.82	5162.64
737.5	5162.93	5142.06	5142.56	5142.72	5142.05	5141.92	5144.05	5141.76	5164.32
737.4	5166.78	5142	5142.51	5142.68	5141.99	5141.86	5144.1	5141.7	5166.16
737.3	5168.69	5141.94	5142.47	5142.64	5141.94	5141.8	5144.16	5141.64	5166.99
737.2	5166.81	5141.89	5142.42	5142.6	5141.88	5141.75	5144.23	5141.58	5167.07
737.1	5166.3	5141.83	5142.38	5142.57	5141.83	5141.69	5144.32	5141.53	5165.87
737	5162.33	5141.78	5142.34	5142.54	5141.78	5141.64	5144.42	5141.47	5163.11
736.9	5161.58	5141.73	5142.3	5142.51	5141.72	5141.58	5144.55	5141.42	5160.59
736.8	5157.35	5141.67	5142.26	5142.48	5141.67	5141.53	5144.7	5141.36	5157.91
736.7	5155.58	5141.62	5142.22	5142.45	5141.62	5141.48	5144.87	5141.31	5155.89
736.6	5156.38	5141.57	5142.18	5142.42	5141.57	5141.43	5145.08	5141.26	5155.38
736.5	5154.08	5141.52	5142.14	5142.39	5141.52	5141.37	5145.31	5141.2	5156.39
736.4	5159.27	5141.47	5142.1	5142.36	5141.47	5141.32	5145.58	5141.14	5159.62
736.3	5163.33	5141.41	5142.06	5142.34	5141.42	5141.26	5145.89	5141.09	5163.69
736.2	5168.73	5141.35	5142.01	5142.3	5141.36	5141.2	5146.25	5141.02	5167.27
736.1	5172.33	5141.29	5141.96	5142.27	5141.3	5141.14	5146.65	5140.96	5171.13
736	5172.86	5141.23	5141.91	5142.24	5141.23	5141.08	5147.11	5140.89	5172.93
735.9	5171.84	5141.16	5141.86	5142.2	5141.17	5141.01	5147.63	5140.82	5173.03
735.8	5174.88	5141.08	5141.8	5142.16	5141.1	5140.93	5148.21	5140.74	5172.34
735.7	5171.26	5141.01	5141.74	5142.11	5141.02	5140.85	5148.87	5140.66	5172.5
735.6	5170.37	5140.93	5141.68	5142.07	5140.94	5140.77	5149.61	5140.58	5173.25
735.5	5174.5	5140.84	5141.61	5142.02	5140.86	5140.69	5150.44	5140.5	5173.99
735.4	5177.72	5140.76	5141.54	5141.98	5140.78	5140.6	5151.36	5140.41	5175.15
735.3	5176	5140.68	5141.48	5141.93	5140.7	5140.52	5152.38	5140.32	5176.52
735.2	5175.88	5140.59	5141.41	5141.89	5140.61	5140.43	5153.52	5140.24	5176.67
735.1	5178.4	5140.5	5141.34	5141.84	5140.53	5140.34	5154.76	5140.15	5176.58
735	5175.16	5140.42	5141.27	5141.8	5140.44	5140.25	5156.12	5140.05	5177.51
734.9	5176.44	5140.33	5141.2	5141.76	5140.35	5140.16	5157.6	5139.96	5178.17
734.8	5181.01	5140.24	5141.14	5141.71	5140.26	5140.07	5159.21	5139.87	5178.5
734.7	5180.68	5140.15	5141.07	5141.68	5140.18	5139.98	5160.94	5139.78	5177.98
734.6	5174.81	5140.06	5141	5141.64	5140.09	5139.89	5162.8	5139.68	5177.11
734.5	5176.4	5139.97	5140.93	5141.61	5140	5139.8	5164.77	5139.59	5176.11
734.4	5173.98	5139.88	5140.86	5141.58	5139.91	5139.71	5166.87	5139.49	5175.11
734.3	5174.43	5139.78	5140.79	5141.55	5139.82	5139.61	5169.08	5139.4	5175.5
734.2	5179.1	5139.69	5140.72	5141.52	5139.73	5139.52	5171.39	5139.3	5177.37
734.1	5178.39	5139.59	5140.66	5141.5	5139.64	5139.42	5173.79	5139.2	5179.13
734	5180.41	5139.5	5140.59	5141.48	5139.54	5139.33	5176.28	5139.11	5180.74
733.9	5182.47	5139.4	5140.52	5141.47	5139.45	5139.23	5178.84	5139.01	5180.66
733.8	5181.93	5139.31	5140.45	5141.46	5139.35	5139.13	5181.44	5138.9	5180.24
733.7	5178.85	5139.2	5140.38	5141.45	5139.26	5139.03	5184.07	5138.8	5180.65
733.6	5178.64	5139.1	5140.3	5141.45	5139.15	5138.92	5186.71	5138.69	5181.53
733.5	5184.62	5138.99	5140.22	5141.46	5139.04	5138.81	5189.32	5138.57	5183.92
733.4	5187.36	5138.87	5140.14	5141.47	5138.93	5138.69	5191.89	5138.46	5186.67
733.3	5191.08	5138.76	5140.06	5141.49	5138.82	5138.57	5194.38	5138.34	5189.72
733.2	5194.19	5138.63	5139.97	5141.52	5138.7	5138.45	5196.77	5138.21	5192.56
733.1	5192.03	5138.51	5139.88	5141.56	5138.57	5138.32	5199.01	5138.08	5194.93
733	5196.79	5138.37	5139.78	5141.61	5138.44	5138.18	5201.07	5137.94	5197.49
732.9	5201.97	5138.23	5139.67	5141.68	5138.3	5138.04	5202.91	5137.79	5200.8
732.8	5205.08	5138.08	5139.57	5141.76	5138.16	5137.89	5204.5	5137.64	5204.93
732.7	5207.62	5137.92	5139.45	5141.87	5138	5137.73	5205.81	5137.48	5209.35
732.6	5213.58	5137.76	5139.33	5142.01	5137.85	5137.57	5206.81	5137.31	5211.93
732.5	5215.03	5137.59	5139.21	5142.18	5137.68	5137.4	5207.48	5137.14	5213.22
732.4	5214.47	5137.42	5139.09	5142.39	5137.52	5137.23	5207.79	5136.96	5214.33
732.3	5213.56	5137.24	5138.96	5142.64	5137.34	5137.05	5207.73	5136.78	5216
732.2	5215.09	5137.06	5138.83	5142.95	5137.17	5136.87	5207.31	5136.6	5217.49
732.1	5219.72	5136.88	5138.7	5143.31	5136.99	5136.68	5206.53	5136.41	5218.65
732	5222.89	5136.7	5138.57	5143.75	5136.81	5136.5	5205.4	5136.22	5219.42
731.9	5219.34	5136.52	5138.44	5144.26	5136.63	5136.31	5203.95	5136.04	5218.41
731.8	5214.26	5136.33	5138.32	5144.85	5136.45	5136.13	5202.2	5135.85	5215.88
731.7	5213.16	5136.15	5138.2	5145.54	5136.27	5135.95	5200.19	5135.66	5213.46
731.6	5209	5135.97	5138.08	5146.33	5136.1	5135.76	5197.94	5135.47	5211.47
731.5	5210.96	5135.79	5137.96	5147.23	5135.92	5135.58	5195.5	5135.29	5210.34
731.4	5213.55	5135.61	5137.85	5148.26	5135.74	5135.4	5192.9	5135.1	5210.71
731.3	5209.6	5135.43	5137.75	5149.41	5135.57	5135.22	5190.17	5134.92	5211.15
731.2	5209.19	5135.25	5137.65	5150.7	5135.4	5135.04	5187.35	5134.74	5211.6
731.1	5213.64	5135.08	5137.56	5152.13	5135.23	5134.87	5184.47	5134.56	5210.72
731	5210.51	5134.91	5137.47	5153.72	5135.07	5134.69	5181.55	5134.38	5209.82
730.9	5208.38	5134.73	5137.39	5155.46	5134.9	5134.52	5178.63	5134.2	5209.34
730.8	5206.58	5134.56	5137.31	5157.37	5134.74	5134.35	5175.73	5134.03	5207.86
730.7	5206.89	5134.4	5137.24	5159.43	5134.58	5134.18	5172.86	5133.85	5205.57
730.6	5204.91	5134.23	5137.18	5161.66	5134.41	5134.01	5170.05	5133.68	5204.31
730.5	5202.64	5134.06	5137.12	5164.06	5134.26	5133.84	5167.32	5133.51	5203.24
730.4	5201.62	5133.9	5137.08	5166.62	5134.1	5133.67	5164.67	5133.34	5202.16
730.3	5202.56	5133.73	5137.04	5169.33	5133.94	5133.5	5162.12	5133.16	5201.75
730.2	5202.94	5133.56	5137.01	5172.18	5133.77	5133.33	5159.67	5132.99	5202.83
730.1	5204.05	5133.38	5136.98	5175.16	5133.61	5133.15	5157.34	5132.81	5205.86
730	5209.46	5133.21	5136.97	5178.27	5133.44	5132.97	5155.12	5132.62	5210.16
729.9	5214.8	5133.02	5136.96	5181.47	5133.26	5132.79	5153.02	5132.43	5214.63
729.8	5221.41	5132.84	5136.96	5184.76	5133.09	5132.6	5151.04	5132.24	5219.49
729.7	5223.8	5132.64	5136.98	5188.1	5132.9	5132.41	5149.18	5132.04	5223.46
729.6	5224.46	5132.44	5137.02	5191.48	5132.71	5132.21	5147.44	5131.83	5225.49
729.5	5227.49	5132.24	5137.07	5194.86	5132.52	5132	5145.82	5131.63	5226.23
729.4	5226.13	5132.03	5137.15	5198.21	5132.32	5131.79	5144.3	5131.41	5226.21
729.3	5224.99	5131.82	5137.26	5201.49	5132.12	5131.58	5142.9	5131.19	5226.16
729.2	5225.62	5131.61	5137.41	5204.67	5131.92	5131.36	5141.6	5130.97	5225.32
729.1	5225.94	5131.39	5137.6	5207.71	5131.71	5131.14	5140.4	5130.75	5224.54
729	5224.85	5131.17	5137.83	5210.56	5131.51	5130.92	5139.29	5130.52	5225.66
728.9	5223.87	5130.95	5138.13	5213.17	5131.3	5130.7	5138.26	5130.29	5226.75
728.8	5228.86	5130.73	5138.48	5215.51	5131.09	5130.48	5137.32	5130.07	5228.06
728.7	5232.61	5130.51	5138.92	5217.52	5130.88	5130.26	5136.45	5129.84	5229.52
728.6	5229.13	5130.29	5139.43	5219.16	5130.67	5130.03	5135.65	5129.6	5230.3
728.5	5231.21	5130.06	5140.04	5220.39	5130.46	5129.8	5134.91	5129.37	5230.44
728.4	5230.35	5129.83	5140.75	5221.19	5130.25	5129.57	5134.22	5129.13	5230.52
728.3	5229.16	5129.6	5141.57	5221.52	5130.03	5129.33	5133.58	5128.89	5231.37
728.2	5233.08	5129.36	5142.52	5221.38	5129.81	5129.09	5132.98	5128.64	5233.74
728.1	5237.94	5129.12	5143.61	5220.76	5129.58	5128.85	5132.41	5128.39	5236.03
728	5238.51	5128.88	5144.86	5219.67	5129.36	5128.61	5131.88	5128.14	5238.59
727.9	5240.87	5128.63	5146.28	5218.14	5129.13	5128.36	5131.38	5127.89	5240.75
727.8	5241.14	5128.39	5147.88	5216.18	5128.91	5128.11	5130.91	5127.64	5241.31
727.7	5240.85	5128.14	5149.67	5213.84	5128.68	5127.87	5130.46	5127.38	5240.41
727.6	5240.5	5127.89	5151.68	5211.15	5128.45	5127.61	5130.02	5127.12	5239.29
727.5	5237.59	5127.64	5153.9	5208.17	5128.22	5127.36	5129.6	5126.86	5237.94
727.4	5235.35	5127.39	5156.37	5204.93	5127.99	5127.11	5129.2	5126.6	5237.69
727.3	5237.21	5127.13	5159.07	5201.48	5127.76	5126.85	5128.81	5126.33	5237.29
727.2	5238.89	5126.88	5162.03	5197.87	5127.53	5126.6	5128.43	5126.07	5237.81
727.1	5240.81	5126.63	5165.24	5194.14	5127.3	5126.34	5128.07	5125.81	5239.31
727	5237.83	5126.37	5168.71	5190.33	5127.07	5126.08	5127.71	5125.54	5240.45
726.9	5242.19	5126.11	5172.45	5186.49	5126.84	5125.82	5127.35	5125.27	5240.93
726.8	5242.55	5125.86	5176.43	5182.63	5126.61	5125.56	5127	5125	5241.19
726.7	5241.31	5125.59	5180.67	5178.79	5126.38	5125.3	5126.65	5124.73	5242.18
726.6	5242.99	5125.33	5185.13	5175	5126.14	5125.03	5126.31	5124.45	5243.66
726.5	5244.89	5125.05	5189.82	5171.28	5125.9	5124.76	5125.96	5124.17	5245.41
726.4	5249.47	5124.78	5194.71	5167.66	5125.66	5124.48	5125.61	5123.88	5248.81
726.3	5251.1	5124.5	5199.76	5164.14	5125.42	5124.19	5125.26	5123.59	5252.65
726.2	5257.43	5124.21	5204.97	5160.75	5125.17	5123.9	5124.91	5123.29	5255.72
726.1	5260.5	5123.91	5210.28	5157.5	5124.91	5123.61	5124.55	5122.98	5258.64
726	5260.68	5123.61	5215.66	5154.39	5124.65	5123.3	5124.19	5122.66	5261.95
725.9	5262.78	5123.31	5221.06	5151.43	5124.39	5123	5123.82	5122.34	5265.71
725.8	5268.71	5122.99	5226.44	5148.62	5124.12	5122.68	5123.45	5122.02	5268.32
725.7	5274.03	5122.67	5231.73	5145.98	5123.85	5122.36	5123.08	5121.68	5270.88
725.6	5274.2	5122.34	5236.89	5143.49	5123.57	5122.03	5122.7	5121.34	5273.46
725.5	5272.76	5122.01	5241.83	5141.15	5123.3	5121.69	5122.31	5121	5275.01
725.4	5275.26	5121.68	5246.5	5138.97	5123.02	5121.36	5121.93	5120.65	5276.04
725.3	5277.62	5121.34	5250.83	5136.94	5122.74	5121.02	5121.54	5120.29	5277.41
725.2	5278.13	5121	5254.73	5135.05	5122.46	5120.67	5121.15	5119.93	5277.99
725.1	5280.34	5120.65	5258.15	5133.3	5122.19	5120.33	5120.76	5119.57	5278.42
725	5278.76	5120.31	5261	5131.68	5121.92	5119.98	5120.37	5119.22	5278.59
724.9	5273.28	5119.97	5263.23	5130.18	5121.66	5119.64	5119.98	5118.86	5277.14
724.8	5276.95	5119.63	5264.79	5128.8	5121.41	5119.3	5119.6	5118.5	5274.99
724.7	5275.5	5119.29	5265.63	5127.52	5121.17	5118.96	5119.22	5118.15	5272.39
724.6	5266.59	5118.96	5265.73	5126.35	5120.94	5118.63	5118.84	5117.8	5269.82
724.5	5266.03	5118.63	5265.07	5125.27	5120.73	5118.3	5118.47	5117.45	5266.37
724.4	5263.27	5118.31	5263.67	5124.28	5120.54	5117.98	5118.11	5117.12	5261.24
724.3	5257.97	5118	5261.55	5123.37	5120.37	5117.66	5117.75	5116.78	5257.4
724.2	5252.12	5117.69	5258.75	5122.52	5120.22	5117.35	5117.4	5116.46	5254.6
724.1	5250.04	5117.39	5255.33	5121.75	5120.09	5117.05	5117.06	5116.13	5250.85
724	5250.16	5117.09	5251.34	5121.03	5120	5116.76	5116.72	5115.82	5247.89
723.9	5246.08	5116.8	5246.85	5120.36	5119.93	5116.47	5116.39	5115.51	5245.73
723.8	5242.37	5116.52	5241.94	5119.73	5119.9	5116.18	5116.07	5115.21	5244.17
723.7	5241.9	5116.25	5236.68	5119.15	5119.9	5115.91	5115.75	5114.91	5242.07
723.6	5240.07	5115.97	5231.14	5118.61	5119.95	5115.64	5115.44	5114.62	5239.18
723.5	5238.65	5115.71	5225.39	5118.09	5120.05	5115.37	5115.14	5114.33	5237.05
723.4	5233.96	5115.45	5219.49	5117.61	5120.2	5115.11	5114.84	5114.05	5235.19
723.3	5230.38	5115.19	5213.52	5117.15	5120.41	5114.86	5114.54	5113.77	5232.63
723.2	5231.35	5114.95	5207.52	5116.72	5120.69	5114.61	5114.25	5113.5	5229.83
723.1	5228.73	5114.7	5201.55	5116.3	5121.05	5114.37	5113.97	5113.23	5226.84
723	5223.13	5114.47	5195.66	5115.91	5121.49	5114.13	5113.69	5112.97	5224.2
722.9	5219.7	5114.24	5189.88	5115.53	5122.02	5113.91	5113.43	5112.71	5220.99
722.8	5216.8	5114.02	5184.25	5115.17	5122.66	5113.69	5113.16	5112.47	5216.58
722.7	5213.8	5113.81	5178.8	5114.83	5123.41	5113.48	5112.91	5112.23	5212.5
722.6	5208.2	5113.61	5173.56	5114.5	5124.29	5113.28	5112.67	5112	5208.25
722.5	5202.09	5113.42	5168.56	5114.19	5125.3	5113.09	5112.44	5111.78	5202.67
722.4	5198.3	5113.24	5163.79	5113.9	5126.45	5112.92	5112.21	5111.57	5197.05
722.3	5191.61	5113.06	5159.29	5113.62	5127.76	5112.75	5112	5111.37	5192
722.2	5185.55	5112.9	5155.05	5113.35	5129.23	5112.59	5111.79	5111.17	5187.6
722.1	5185.1	5112.74	5151.07	5113.1	5130.87	5112.44	5111.59	5110.98	5184.22
722	5182.35	5112.6	5147.37	5112.85	5132.69	5112.29	5111.4	5110.8	5181.49
721.9	5178.98	5112.46	5143.93	5112.61	5134.69	5112.16	5111.21	5110.63	5180.06
721.8	5179.15	5112.32	5140.75	5112.39	5136.87	5112.03	5111.04	5110.46	5178.99
721.7	5177.39	5112.2	5137.82	5112.17	5139.25	5111.91	5110.86	5110.3	5177.18
721.6	5177.14	5112.07	5135.12	5111.95	5141.82	5111.79	5110.69	5110.14	5175.63
721.5	5175.1	5111.95	5132.66	5111.74	5144.57	5111.68	5110.52	5109.97	5174.92
721.4	5173.02	5111.82	5130.41	5111.53	5147.51	5111.57	5110.34	5109.81	5174.93
721.3	5175.02	5111.7	5128.35	5111.32	5150.62	5111.45	5110.17	5109.65	5175.99
721.2	5179.84	5111.57	5126.48	5111.1	5153.9	5111.34	5109.99	5109.48	5178.68
721.1	5183.07	5111.44	5124.78	5110.89	5157.33	5111.22	5109.81	5109.3	5183.14
721	5186.32	5111.31	5123.24	5110.67	5160.89	5111.1	5109.63	5109.13	5188.18
720.9	5193.27	5111.18	5121.84	5110.45	5164.58	5110.98	5109.44	5108.95	5191.92
720.8	5196.35	5111.04	5120.56	5110.23	5168.36	5110.86	5109.24	5108.76	5194.12
720.7	5196.42	5110.89	5119.4	5110	5172.21	5110.74	5109.04	5108.57	5195.71
720.6	5194.48	5110.75	5118.35	5109.76	5176.11	5110.62	5108.84	5108.37	5196.37
720.5	5195.23	5110.6	5117.38	5109.53	5180.01	5110.5	5108.63	5108.17	5196.31
720.4	5197.96	5110.44	5116.5	5109.29	5183.88	5110.37	5108.41	5107.96	5197.07
720.3	5198.67	5110.29	5115.68	5109.04	5187.68	5110.25	5108.19	5107.75	5198.74
720.2	5200.71	5110.13	5114.94	5108.8	5191.36	5110.14	5107.97	5107.54	5200.85
720.1	5203.39	5109.96	5114.24	5108.55	5194.89	5110.02	5107.74	5107.32	5203.27
720	5205.44	5109.8	5113.6	5108.3	5198.2	5109.91	5107.51	5107.09	5205.72
719.9	5207.65	5109.64	5113	5108.04	5201.25	5109.81	5107.28	5106.86	5208.11
719.8	5211.73	5109.47	5112.43	5107.78	5203.98	5109.72	5107.04	5106.63	5210.06
719.7	5212.32	5109.29	5111.89	5107.51	5206.34	5109.63	5106.79	5106.39	5212.57
719.6	5213.27	5109.12	5111.37	5107.25	5208.29	5109.56	5106.54	5106.15	5215.13
719.5	5216.25	5108.95	5110.88	5106.97	5209.77	5109.5	5106.29	5105.9	5216.82
719.4	5220.83	5108.77	5110.41	5106.7	5210.76	5109.46	5106.03	5105.65	5217.74
719.3	5219.09	5108.59	5109.95	5106.42	5211.21	5109.44	5105.77	5105.39	5218.54
719.2	5217.21	5108.41	5109.51	5106.14	5211.13	5109.45	5105.51	5105.13	5219.2
719.1	5218.35	5108.24	5109.08	5105.86	5210.5	5109.49	5105.24	5104.87	5219.26
719	5219.59	5108.06	5108.66	5105.58	5209.34	5109.56	5104.97	5104.61	5219.43
718.9	5221.39	5107.89	5108.25	5105.29	5207.66	5109.68	5104.7	5104.35	5220.48
718.8	5220.28	5107.72	5107.85	5105.01	5205.5	5109.84	5104.43	5104.08	5220.77
718.7	5220.7	5107.55	5107.46	5104.73	5202.9	5110.06	5104.17	5103.82	5220.07
718.6	5218.8	5107.4	5107.08	5104.45	5199.91	5110.35	5103.9	5103.56	5218.34
718.5	5214.73	5107.25	5106.71	5104.18	5196.57	5110.71	5103.64	5103.31	5215.51
718.4	5212.89	5107.11	5106.36	5103.91	5192.94	5111.14	5103.39	5103.06	5212.33
718.3	5208.24	5106.98	5106.01	5103.65	5189.08	5111.67	5103.14	5102.81	5208.43
718.2	5203.91	5106.85	5105.67	5103.39	5185.03	5112.29	5102.89	5102.57	5204.07
718.1	5200.75	5106.75	5105.35	5103.14	5180.85	5113.02	5102.65	5102.33	5199.42
718	5195.83	5106.65	5105.03	5102.89	5176.58	5113.86	5102.41	5102.1	5196.01
717.9	5191.41	5106.56	5104.72	5102.65	5172.26	5114.82	5102.19	5101.88	5194.08
717.8	5190.78	5106.49	5104.42	5102.42	5167.94	5115.92	5101.96	5101.66	5192.68
717.7	5194.94	5106.43	5104.13	5102.19	5163.65	5117.15	5101.74	5101.44	5191.18
717.6	5191.42	5106.39	5103.85	5101.97	5159.42	5118.53	5101.53	5101.24	5190.04
717.5	5187.19	5106.36	5103.58	5101.75	5155.29	5120.07	5101.33	5101.03	5188.41
717.4	5183.93	5106.35	5103.32	5101.54	5151.26	5121.75	5101.12	5100.83	5185.18
717.3	5183.06	5106.35	5103.06	5101.33	5147.37	5123.6	5100.92	5100.64	5181.35
717.2	5179.65	5106.37	5102.8	5101.13	5143.63	5125.61	5100.73	5100.44	5178.97
717.1	5176.1	5106.4	5102.55	5100.92	5140.05	5127.77	5100.53	5100.25	5178.28
717	5177.56	5106.46	5102.3	5100.72	5136.64	5130.1	5100.33	5100.06	5179.05
716.9	5180.08	5106.54	5102.05	5100.52	5133.42	5132.59	5100.14	5099.87	5180.21
716.8	5184.37	5106.64	5101.81	5100.31	5130.38	5135.22	5099.94	5099.68	5181.76
716.7	5184.94	5106.77	5101.57	5100.11	5127.52	5138	5099.75	5099.49	5183.46
716.6	5182.6	5106.93	5101.32	5099.91	5124.85	5140.91	5099.55	5099.29	5184.61
716.5	5183.28	5107.13	5101.08	5099.71	5122.37	5143.93	5099.36	5099.1	5184.97
716.4	5186.04	5107.37	5100.84	5099.5	5120.06	5147.05	5099.16	5098.9	5184.16
716.3	5186.32	5107.66	5100.6	5099.29	5117.92	5150.25	5098.96	5098.7	5184.21
716.2	5183.75	5108	5100.35	5099.08	5115.95	5153.51	5098.75	5098.5	5184.74
716.1	5183	5108.41	5100.1	5098.86	5114.14	5156.8	5098.54	5098.3	5185.92
716	5188.56	5108.89	5099.85	5098.65	5112.47	5160.09	5098.33	5098.09	5188.27
715.9	5190.75	5109.45	5099.6	5098.42	5110.94	5163.35	5098.11	5097.87	5191.22
715.8	5196.25	5110.1	5099.35	5098.2	5109.54	5166.54	5097.9	5097.66	5194.25
715.7	5198.24	5110.87	5099.09	5097.97	5108.26	5169.63	5097.67	5097.44	5195.9
715.6	5195.88	5111.75	5098.83	5097.74	5107.08	5172.57	5097.44	5097.21	5196.85
715.5	5196.84	5112.77	5098.57	5097.5	5106	5175.32	5097.21	5096.98	5198.53
715.4	5198.32	5113.93	5098.3	5097.25	5105.01	5177.83	5096.97	5096.74	5200.45
715.3	5205.11	5115.27	5098.02	5097	5104.09	5180.05	5096.72	5096.5	5203.67
715.2	5209.01	5116.8	5097.74	5096.74	5103.24	5181.95	5096.47	5096.25	5207.73
715.1	5211.34	5118.53	5097.45	5096.48	5102.46	5183.49	5096.21	5095.99	5211.62
715	5214.51	5120.49	5097.16	5096.21	5101.73	5184.62	5095.95	5095.73	5214.68
714.9	5216.74	5122.69	5096.86	5095.93	5101.04	5185.32	5095.68	5095.46	5216.58
714.8	5219.58	5125.17	5096.56	5095.65	5100.4	5185.56	5095.4	5095.19	5219
714.7	5220.17	5127.93	5096.25	5095.36	5099.79	5185.34	5095.11	5094.91	5221.54
714.6	5223.14	5130.99	5095.94	5095.07	5099.21	5184.65	5094.82	5094.62	5223.67
714.5	5227.13	5134.38	5095.62	5094.77	5098.65	5183.5	5094.53	5094.32	5225.25
714.4	5227.53	5138.11	5095.3	5094.46	5098.12	5181.91	5094.23	5094.03	5226.4
714.3	5227.7	5142.2	5094.97	5094.15	5097.61	5179.9	5093.92	5093.72	5228.45
714.2	5228.87	5146.65	5094.63	5093.83	5097.1	5177.52	5093.6	5093.41	5231.02
714.1	5233.28	5151.47	5094.29	5093.51	5096.61	5174.8	5093.28	5093.09	5234.34
714	5240.6	5156.66	5093.94	5093.17	5096.13	5171.79	5092.95	5092.76	5238.46
713.9	5244.47	5162.23	5093.58	5092.83	5095.65	5168.53	5092.61	5092.42	5243.52
713.8	5247.8	5168.17	5093.21	5092.48	5095.17	5165.06	5092.26	5092.07	5248.32
713.7	5251.5	5174.46	5092.83	5092.12	5094.7	5161.43	5091.9	5091.72	5253.12
713.6	5258.6	5181.09	5092.45	5091.74	5094.22	5157.68	5091.54	5091.35	5257.26
713.5	5261.57	5188.04	5092.05	5091.36	5093.74	5153.84	5091.16	5090.97	5261.91
713.4	5268.14	5195.27	5091.64	5090.96	5093.26	5149.95	5090.76	5090.58	5266.57
713.3	5270.09	5202.75	5091.22	5090.56	5092.77	5146.05	5090.36	5090.18	5272.1
713.2	5276.61	5210.43	5090.79	5090.14	5092.27	5142.17	5089.95	5089.77	5277.48
713.1	5282.19	5218.27	5090.35	5089.72	5091.77	5138.33	5089.52	5089.35	5282.69
713	5290.14	5226.2	5089.9	5089.28	5091.26	5134.56	5089.09	5088.92	5286.84
712.9	5290.71	5234.16	5089.45	5088.83	5090.75	5130.87	5088.65	5088.47	5290.12
712.8	5291.44	5242.08	5088.98	5088.38	5090.23	5127.29	5088.19	5088.02	5292.84
712.7	5293.56	5249.87	5088.51	5087.91	5089.71	5123.83	5087.73	5087.57	5294.68
712.6	5295.66	5257.44	5088.02	5087.44	5089.18	5120.5	5087.26	5087.1	5296.33
712.5	5301.6	5264.7	5087.54	5086.97	5088.65	5117.31	5086.79	5086.62	5299.52
712.4	5300.5	5271.55	5087.04	5086.48	5088.11	5114.28	5086.31	5086.15	5302.49
712.3	5304.53	5277.88	5086.55	5086	5087.58	5111.39	5085.82	5085.66	5304.31
712.2	5307.43	5283.58	5086.04	5085.5	5087.04	5108.67	5085.34	5085.18	5305.01
712.1	5304.92	5288.56	5085.54	5085.01	5086.5	5106.1	5084.85	5084.69	5304.79
712	5303.03	5292.7	5085.04	5084.51	5085.96	5103.68	5084.35	5084.19	5304.87
711.9	5303.38	5295.91	5084.53	5084.01	5085.42	5101.41	5083.85	5083.7	5304.24
711.8	5304.27	5298.13	5084.02	5083.52	5084.88	5099.29	5083.36	5083.2	5303.6
711.7	5304.34	5299.28	5083.51	5083.01	5084.34	5097.31	5082.86	5082.71	5303.29
711.6	5303.48	5299.33	5083	5082.51	5083.8	5095.47	5082.36	5082.21	5303.52
711.5	5301.53	5298.28	5082.49	5082.01	5083.27	5093.75	5081.86	5081.71	5303.23
711.4	5301.25	5296.13	5081.99	5081.52	5082.74	5092.16	5081.37	5081.22	5302.03
711.3	5303.02	5292.92	5081.49	5081.02	5082.21	5090.68	5080.88	5080.73	5299.8
711.2	5297.64	5288.71	5080.99	5080.53	5081.69	5089.31	5080.39	5080.24	5297.61
711.1	5292.5	5283.59	5080.5	5080.05	5081.18	5088.03	5079.91	5079.76	5294.41
711	5288.58	5277.64	5080.01	5079.57	5080.67	5086.85	5079.43	5079.29	5289.7
710.9	5287.14	5270.98	5079.54	5079.11	5080.17	5085.76	5078.97	5078.82	5284.32
710.8	5278.22	5263.71	5079.07	5078.65	5079.69	5084.74	5078.51	5078.37	5278.62
710.7	5271.46	5255.93	5078.62	5078.2	5079.21	5083.8	5078.06	5077.92	5272.59
710.6	5265.79	5247.77	5078.18	5077.77	5078.75	5082.93	5077.63	5077.49	5265.59
710.5	5256.63	5239.31	5077.75	5077.35	5078.31	5082.12	5077.21	5077.08	5257.5
710.4	5251.24	5230.66	5077.34	5076.95	5077.88	5081.37	5076.81	5076.68	5249.33
710.3	5240.34	5221.91	5076.95	5076.56	5077.48	5080.68	5076.43	5076.3	5240.13
710.2	5229.61	5213.15	5076.58	5076.19	5077.09	5080.05	5076.07	5075.93	5230.08
710.1	5219.95	5204.44	5076.22	5075.84	5076.72	5079.46	5075.72	5075.59	5220.63
710	5210.58	5195.85	5075.89	5075.51	5076.37	5078.91	5075.39	5075.26	5211.03
709.9	5201.53	5187.45	5075.57	5075.2	5076.04	5078.41	5075.08	5074.95	5202.58
709.8	5195.17	5179.29	5075.28	5074.92	5075.73	5077.95	5074.8	5074.67	5193.57
709.7	5184.5	5171.4	5075.01	5074.65	5075.44	5077.53	5074.53	5074.4	5183.99
709.6	5175.02	5163.84	5074.76	5074.4	5075.18	5077.14	5074.29	5074.16	5173.84
709.5	5161.68	5156.62	5074.52	5074.18	5074.93	5076.79	5074.06	5073.94	5163.05
709.4	5152.65	5149.77	5074.31	5073.97	5074.71	5076.47	5073.86	5073.73	5152.66
709.3	5143.14	5143.3	5074.12	5073.78	5074.51	5076.17	5073.67	5073.55	5143.41
709.2	5134.82	5137.23	5073.94	5073.61	5074.32	5075.9	5073.5	5073.38	5135.99
709.1	5130.24	5131.56	5073.78	5073.46	5074.15	5075.66	5073.35	5073.23	5129.74
709	5123.49	5126.29	5073.64	5073.32	5074	5075.44	5073.21	5073.09	5123.85
708.9	5120.48	5121.41	5073.52	5073.2	5073.86	5075.24	5073.09	5072.97	5118.45
708.8	5111.8	5116.92	5073.41	5073.09	5073.74	5075.06	5072.99	5072.87	5112.76
708.7	5107.24	5112.8	5073.31	5073	5073.63	5074.9	5072.89	5072.78	5106.92
708.6	5101.59	5109.04	5073.22	5072.91	5073.54	5074.75	5072.81	5072.69	5101.66
708.5	5096.08	5105.62	5073.14	5072.84	5073.45	5074.61	5072.74	5072.62	5096.83
708.4	5093.33	5102.52	5073.07	5072.78	5073.37	5074.49	5072.67	5072.56	5093.5
708.3	5090.38	5099.72	5073.01	5072.72	5073.3	5074.38	5072.62	5072.51	5090.29
708.2	5088.02	5097.2	5072.96	5072.67	5073.25	5074.28	5072.58	5072.46	5087.79
708.1	5085.79	5094.94	5072.92	5072.64	5073.2	5074.19	5072.54	5072.43	5085.22
708	5082.24	5092.93	5072.89	5072.6	5073.15	5074.11	5072.51	5072.4	5082.55
707.9	5080.1	5091.13	5072.86	5072.58	5073.12	5074.04	5072.48	5072.37	5079.67
707.8	5076.54	5089.53	5072.83	5072.56	5073.08	5073.98	5072.46	5072.35	5077.07
707.7	5075.23	5088.11	5072.81	5072.54	5073.06	5073.92	5072.45	5072.34	5074.95
707.6	5072.24	5086.85	5072.8	5072.53	5073.04	5073.87	5072.44	5072.33	5072.85
707.5	5072.51	5085.74	5072.78	5072.52	5073.02	5073.82	5072.43	5072.32	5071.75
707.4	5071.06	5084.75	5072.77	5072.51	5073	5073.78	5072.42	5072.32	5070.55
707.3	5069.37	5083.88	5072.76	5072.5	5072.98	5073.73	5072.41	5072.31	5070.5
707.2	5072.98	5083.1	5072.75	5072.5	5072.96	5073.69	5072.41	5072.3	5071.61
707.1	5071.04	5082.4	5072.73	5072.48	5072.94	5073.65	5072.4	5072.29	5074.32
707	5079.05	5081.78	5072.72	5072.47	5072.92	5073.6	5072.38	5072.28	5078.27
706.9	5081.98	5081.22	5072.7	5072.45	5072.9	5073.56	5072.37	5072.27	5082.6
706.8	5087.94	5080.72	5072.68	5072.44	5072.87	5073.51	5072.35	5072.25	5085.39
706.7	5087.6	5080.26	5072.65	5072.42	5072.84	5073.46	5072.33	5072.23	5086.94
706.6	5087.08	5079.85	5072.63	5072.39	5072.81	5073.41	5072.31	5072.21	5085.92
706.5	5083.08	5079.47	5072.6	5072.37	5072.78	5073.36	5072.28	5072.19	5084.67
706.4	5082.16	5079.12	5072.57	5072.34	5072.74	5073.3	5072.25	5072.16	5083.52
706.3	5082.75	5078.79	5072.53	5072.3	5072.7	5073.25	5072.22	5072.13	5083.3
706.2	5085.05	5078.49	5072.49	5072.27	5072.66	5073.19	5072.19	5072.1	5084.28
706.1	5086.97	5078.21	5072.46	5072.24	5072.62	5073.13	5072.16	5072.06	5086.52
706	5086.69	5077.95	5072.42	5072.2	5072.58	5073.08	5072.12	5072.03	5087.99
705.9	5090.25	5077.71	5072.38	5072.17	5072.54	5073.02	5072.09	5072	5088.65
705.8	5090.38	5077.47	5072.34	5072.13	5072.49	5072.96	5072.06	5071.96	5088.81
705.7	5087.52	5077.25	5072.3	5072.09	5072.45	5072.91	5072.02	5071.93	5089.42
705.6	5088.53	5077.04	5072.26	5072.05	5072.4	5072.85	5071.98	5071.89	5090.24
705.5	5090.77	5076.83	5072.22	5072.01	5072.36	5072.79	5071.94	5071.85	5090.39
705.4	5092.96	5076.64	5072.17	5071.97	5072.31	5072.73	5071.9	5071.81	5090.57
705.3	5091.25	5076.45	5072.13	5071.93	5072.26	5072.67	5071.85	5071.77	5090.78
705.2	5089.4	5076.27	5072.08	5071.88	5072.21	5072.61	5071.81	5071.72	5090.81
705.1	5089.04	5076.09	5072.04	5071.84	5072.16	5072.55	5071.77	5071.68	5090.66
705	5090.73	5075.93	5071.99	5071.8	5072.11	5072.49	5071.73	5071.64	5090.52
704.9	5092.61	5075.76	5071.95	5071.75	5072.07	5072.43	5071.68	5071.6	5090.68
704.8	5090.71	5075.61	5071.9	5071.71	5072.02	5072.37	5071.64	5071.56	5090.92
704.7	5089.25	5075.46	5071.86	5071.67	5071.98	5072.32	5071.61	5071.52	5090.09
704.6	5088.13	5075.32	5071.82	5071.64	5071.93	5072.27	5071.57	5071.49	5088.24
704.5	5087.46	5075.18	5071.79	5071.6	5071.9	5072.22	5071.54	5071.45	5085.83
704.4	5082.81	5075.06	5071.75	5071.57	5071.86	5072.18	5071.51	5071.42	5083.38
704.3	5080.72	5074.94	5071.72	5071.54	5071.83	5072.14	5071.48	5071.39	5081.24
704.2	5078.39	5074.82	5071.7	5071.52	5071.8	5072.1	5071.45	5071.37	5079.03
704.1	5076.94	5074.72	5071.67	5071.5	5071.77	5072.07	5071.43	5071.35	5077.05
704	5077.25	5074.62	5071.65	5071.48	5071.75	5072.04	5071.42	5071.34	5075.67
703.9	5074	5074.52	5071.64	5071.47	5071.73	5072.01	5071.4	5071.32	5074.4
703.8	5073.09	5074.43	5071.62	5071.45	5071.72	5071.99	5071.39	5071.31	5073.79
703.7	5072.63	5074.35	5071.61	5071.44	5071.7	5071.97	5071.38	5071.3	5073.98
703.6	5073.52	5074.27	5071.6	5071.43	5071.69	5071.95	5071.37	5071.29	5073
703.5	5074.38	5074.19	5071.59	5071.43	5071.68	5071.93	5071.37	5071.29	5071.88
703.4	5073.2	5074.12	5071.58	5071.42	5071.67	5071.91	5071.36	5071.28	5070.61
703.3	5066.25	5074.05	5071.57	5071.41	5071.66	5071.9	5071.35	5071.28	5069.19

## Sheet: XPS-C-O
Binding Energy (E)	Intensity
eV	Counts / s (Resid. ?2)	peak 1	peak 2	background	Fit curve
545.3	4472.39	4438.86	4415.64	4406.98	4447.52
545.25	4460.05	4418.1	4394.66	4385.95	4426.81
545.2	4418.02	4401.57	4377.93	4369.15	4410.35
545.15	4368.76	4388.74	4364.89	4356.04	4397.59
545.1	4315.69	4379.28	4355.22	4346.3	4388.2
545.05	4256.03	4372.72	4348.44	4339.46	4381.71
545	4179.92	4368.43	4343.93	4334.87	4377.49
544.95	4122.25	4218.27	4193.55	4184.42	4227.39
544.9	4105.85	4209.34	4184.4	4175.2	4218.54
544.85	4093.18	4200.09	4174.92	4165.65	4209.36
544.8	4085.35	4190.36	4164.96	4155.61	4199.7
544.75	4075.02	4164.53	4138.89	4129.47	4173.95
544.7	4069.9	4138.38	4112.5	4103.01	4147.87
544.65	4059.8	4114.4	4088.28	4078.72	4123.97
544.6	4060.42	4093.52	4067.16	4057.51	4103.16
544.55	4077	4074.6	4047.99	4038.27	4084.32
544.5	4054.34	4056.3	4029.45	4019.65	4066.1
544.45	4045.57	4040.32	4013.21	4003.33	4050.2
544.4	4009.25	4027.08	3999.71	3989.75	4037.04
544.35	3984.18	4015.09	3987.46	3977.42	4025.13
544.3	3954.92	4004.78	3976.89	3966.77	4014.9
544.25	3923.44	3994.65	3966.48	3956.28	4004.85
544.2	3904.34	3985.11	3956.67	3946.38	3995.4
544.15	3907.83	3976.09	3947.37	3937	3986.46
544.1	3923.54	3968.49	3939.49	3929.03	3978.95
544.05	3911.62	3961.76	3932.48	3921.93	3972.31
544	3864.87	3953.3	3923.73	3913.1	3963.94
543.95	3837.31	3946.35	3916.49	3905.76	3957.08
543.9	3837.07	3940.42	3910.26	3899.44	3951.24
543.85	3846.93	3936.42	3905.95	3895.05	3947.33
543.8	3869.38	3933.42	3902.65	3891.65	3944.42
543.75	3865.14	3930.77	3899.68	3888.59	3941.86
543.7	3867.14	3929.45	3898.05	3886.86	3940.64
543.65	3872.84	3928.28	3896.55	3885.27	3939.56
543.6	3892.55	3926.42	3894.37	3882.98	3937.8
543.55	3911.27	3921.48	3889.1	3877.62	3932.96
543.5	3891.5	3914.39	3881.67	3870.09	3925.97
543.45	3900.37	3907.75	3874.69	3863.01	3919.43
543.4	3912.81	3900.4	3867	3855.21	3912.19
543.35	3916.93	3892.01	3858.26	3846.37	3903.91
543.3	3912.82	3882.68	3848.57	3836.57	3894.68
543.25	3890.68	3871.2	3836.72	3824.62	3883.3
543.2	3887.22	3859.65	3824.8	3812.59	3871.86
543.15	3870.83	3848.88	3813.66	3801.34	3861.2
543.1	3859.85	3839.38	3803.77	3791.34	3851.81
543.05	3810.85	3829.86	3793.87	3781.33	3842.41
543	3753.52	3818.59	3782.21	3769.55	3831.26
542.95	3716.19	3807.93	3771.15	3758.37	3820.71
542.9	3673.5	3795.56	3758.37	3745.48	3808.46
542.85	3651.4	3780.06	3742.46	3729.44	3793.08
542.8	3641.24	3762.74	3724.72	3711.58	3775.88
542.75	3618.33	3745.4	3706.94	3693.69	3758.65
542.7	3612.48	3728.49	3689.61	3676.23	3741.88
542.65	3630.86	3711.04	3671.72	3658.21	3724.55
542.6	3662.92	3695.29	3655.52	3641.88	3708.93
542.55	3682.3	3680.99	3640.75	3626.98	3694.75
542.5	3663.92	3671.35	3630.65	3616.75	3685.25
542.45	3656.77	3665.55	3624.38	3610.35	3679.58
542.4	3629.59	3662.62	3620.97	3606.8	3676.79
542.35	3576.13	3662.02	3619.88	3605.58	3676.33
542.3	3541.78	3662.61	3619.97	3605.53	3677.06
542.25	3537.03	3663.16	3620.01	3605.42	3677.74
542.2	3524.02	3663.48	3619.82	3605.09	3678.21
542.15	3508.82	3663.47	3619.28	3604.4	3678.34
542.1	3527.94	3662.91	3618.19	3603.16	3677.93
542.05	3547.07	3662.01	3616.75	3601.57	3677.19
542	3595.98	3661.35	3615.53	3600.2	3676.67
541.95	3619	3661.07	3614.69	3599.2	3676.55
541.9	3641.66	3661.1	3614.15	3598.51	3676.74
541.85	3647.85	3661.59	3614.05	3598.25	3677.39
541.8	3653.48	3662.14	3614	3598.04	3678.1
541.75	3659.99	3662.19	3613.45	3597.32	3678.31
541.7	3645.35	3661.17	3611.81	3595.52	3677.46
541.65	3654.28	3659.33	3609.34	3592.88	3675.79
541.6	3642.15	3656.83	3606.2	3589.56	3673.46
541.55	3610.37	3653.88	3602.59	3585.78	3670.69
541.5	3618.35	3650.68	3598.73	3581.74	3667.67
541.45	3614.68	3647.35	3594.72	3577.55	3664.52
541.4	3598.41	3644.53	3591.21	3573.85	3661.89
541.35	3598.98	3642.37	3588.33	3570.8	3659.91
541.3	3600.08	3641.14	3586.39	3568.66	3658.87
541.25	3599.92	3640.74	3585.25	3567.33	3658.66
541.2	3556.67	3641.17	3584.93	3566.81	3659.29
541.15	3517.01	3641.86	3584.86	3566.54	3660.18
541.1	3474.62	3642.52	3584.74	3566.22	3661.04
541.05	3472.28	3643.14	3584.56	3565.83	3661.86
541	3479.54	3643.73	3584.33	3565.4	3662.66
540.95	3478.51	3644.27	3584.04	3564.9	3663.41
540.9	3501.48	3644.79	3583.72	3564.36	3664.15
540.85	3514.96	3645.32	3583.39	3563.81	3664.9
540.8	3547.06	3645.79	3582.98	3563.17	3665.6
540.75	3567.14	3646.18	3582.46	3562.43	3666.21
540.7	3611.28	3646.41	3581.77	3561.51	3666.67
540.65	3667.35	3646.48	3580.9	3560.41	3666.98
540.6	3694.61	3646.33	3579.79	3559.05	3667.06
540.55	3656.95	3645.9	3578.37	3557.39	3666.88
540.5	3653.04	3645.12	3576.6	3555.37	3666.35
540.45	3621.91	3644.02	3574.47	3552.98	3665.5
540.4	3606.34	3642.58	3571.98	3550.24	3664.32
540.35	3642.58	3640.82	3569.15	3547.15	3662.83
540.3	3674.59	3638.78	3566.01	3543.75	3661.05
540.25	3725.08	3636.46	3562.57	3540.03	3658.99
540.2	3739.26	3633.91	3558.87	3536.06	3656.72
540.15	3751.41	3631.14	3554.93	3531.83	3654.23
540.1	3753.82	3628.17	3550.76	3527.38	3651.55
540.05	3767.51	3625.02	3546.38	3522.71	3648.69
540	3750.9	3621.68	3541.79	3517.82	3645.65
539.95	3748.05	3618.07	3536.89	3512.62	3642.35
539.9	3736.91	3614.2	3531.69	3507.11	3638.78
539.85	3721.07	3610.02	3526.17	3501.27	3634.92
539.8	3723.73	3605.55	3520.31	3495.1	3630.77
539.75	3700.38	3600.82	3514.16	3488.62	3626.36
539.7	3710.65	3595.86	3507.75	3481.87	3621.74
539.65	3729.68	3590.75	3501.15	3474.93	3616.97
539.6	3775.11	3585.51	3494.39	3467.83	3612.08
539.55	3799.6	3580.18	3487.5	3460.58	3607.1
539.5	3835.87	3574.77	3480.48	3453.2	3602.05
539.45	3827.28	3569.31	3473.37	3445.72	3596.95
539.4	3817.5	3563.81	3466.18	3438.16	3591.83
539.35	3799.95	3558.29	3458.93	3430.53	3586.7
539.3	3794.37	3552.76	3451.63	3422.83	3581.56
539.25	3793.68	3547.2	3444.24	3415.04	3576.39
539.2	3771.55	3541.6	3436.76	3407.16	3571.2
539.15	3754.57	3535.97	3429.21	3399.19	3565.99
539.1	3744.38	3530.39	3421.65	3391.2	3560.83
539.05	3731.57	3524.93	3414.15	3383.28	3555.8
539	3714.37	3519.67	3406.81	3375.49	3550.99
538.95	3685.12	3514.69	3399.68	3367.91	3546.46
538.9	3666.3	3510.06	3392.84	3360.6	3542.29
538.85	3649.85	3505.8	3386.31	3353.6	3538.51
538.8	3656.74	3501.95	3380.12	3346.93	3535.14
538.75	3661.84	3498.51	3374.28	3340.59	3532.19
538.7	3633.99	3495.53	3368.82	3334.63	3529.71
538.65	3571.37	3493	3363.75	3329.05	3527.71
538.6	3527.11	3490.88	3359	3323.77	3526.11
538.55	3493.34	3489.12	3354.55	3318.77	3524.89
538.5	3465.8	3487.74	3350.38	3314.05	3524.06
538.45	3435.07	3486.7	3346.47	3309.58	3523.59
538.4	3409.97	3486.02	3342.83	3305.36	3523.48
538.35	3381.12	3485.68	3339.44	3301.38	3523.74
538.3	3364.78	3485.71	3336.33	3297.66	3524.38
538.25	3327.69	3486.11	3333.48	3294.19	3525.4
538.2	3335.84	3486.87	3330.88	3290.96	3526.79
538.15	3378.72	3488	3328.55	3287.98	3528.58
538.1	3396.47	3489.52	3326.49	3285.25	3530.76
538.05	3397.67	3491.33	3324.62	3282.69	3533.26
538	3412.27	3493.41	3322.87	3280.25	3536.04
537.95	3395.74	3495.7	3321.22	3277.87	3539.05
537.9	3380.41	3498.2	3319.64	3275.56	3542.28
537.85	3356.93	3500.92	3318.14	3273.3	3545.76
537.8	3348.04	3503.84	3316.69	3271.08	3549.46
537.75	3370.02	3507	3315.33	3268.92	3553.42
537.7	3366.97	3510.47	3314.1	3266.88	3557.69
537.65	3345.31	3514.22	3313	3264.93	3562.28
537.6	3365.82	3518.23	3311.98	3263.05	3567.15
537.55	3371.21	3522.54	3311.07	3261.26	3572.35
537.5	3380.33	3527.16	3310.28	3259.57	3577.88
537.45	3372.39	3532.11	3309.61	3257.96	3583.76
537.4	3338.64	3537.37	3309.04	3256.43	3589.98
537.35	3330.77	3542.93	3308.55	3254.95	3596.53
537.3	3283.04	3548.79	3308.11	3253.5	3603.4
537.25	3215.95	3554.95	3307.72	3252.07	3610.6
537.2	3199.9	3561.43	3307.4	3250.68	3618.15
537.15	3241.28	3568.32	3307.21	3249.39	3626.14
537.1	3262.64	3575.68	3307.2	3248.24	3634.64
537.05	3271.49	3583.53	3307.38	3247.25	3643.66
537	3289	3591.93	3307.77	3246.44	3653.26
536.95	3309.35	3600.88	3308.38	3245.81	3663.45
536.9	3317.83	3610.44	3309.24	3245.38	3674.29
536.85	3328.52	3620.61	3310.32	3245.15	3685.78
536.8	3313.73	3631.33	3311.55	3245.02	3697.86
536.75	3291.04	3642.61	3312.9	3244.97	3710.54
536.7	3248.16	3654.39	3314.3	3244.93	3723.76
536.65	3212.16	3666.71	3315.75	3244.89	3737.57
536.6	3178.31	3679.6	3317.25	3244.84	3752
536.55	3179.35	3693.09	3318.79	3244.8	3767.08
536.5	3191.04	3707.24	3320.39	3244.75	3782.87
536.45	3176.26	3722.08	3322.04	3244.7	3799.42
536.4	3188.46	3737.69	3323.74	3244.65	3816.78
536.35	3239.86	3754.13	3325.5	3244.6	3835.04
536.3	3252.98	3771.48	3327.33	3244.54	3854.26
536.25	3237.15	3789.81	3329.21	3244.49	3874.54
536.2	3232.04	3809.25	3331.16	3244.42	3895.99
536.15	3262.23	3829.91	3333.16	3244.34	3918.73
536.1	3280.37	3851.94	3335.23	3244.24	3942.92
536.05	3296.44	3875.52	3337.34	3244.12	3968.74
536	3315.25	3900.87	3339.52	3243.98	3996.41
535.95	3333.38	3928.26	3341.75	3243.8	4026.21
535.9	3338.11	3958	3344.04	3243.59	4058.45
535.85	3386.35	3990.49	3346.38	3243.34	4093.53
535.8	3448.4	4026.17	3348.79	3243.04	4131.91
535.75	3556.26	4065.62	3351.25	3242.7	4174.16
535.7	3661.11	4109.48	3353.77	3242.31	4220.94
535.65	3786.86	4158.54	3356.34	3241.85	4273.03
535.6	3858.89	4213.71	3358.97	3241.32	4331.36
535.55	3980.75	4276.09	3361.65	3240.71	4397.02
535.5	4086.76	4346.91	3364.37	3240.02	4471.27
535.45	4183.89	4427.64	3367.14	3239.22	4555.57
535.4	4336.75	4519.94	3369.96	3238.3	4651.59
535.35	4491.91	4625.68	3372.81	3237.27	4761.22
535.3	4658.5	4746.99	3375.69	3236.09	4886.59
535.25	4827.3	4886.24	3378.6	3234.76	5030.08
535.2	5048.67	5046.04	3381.54	3233.26	5194.32
535.15	5328.29	5229.22	3384.5	3231.58	5382.14
535.1	5633.65	5438.86	3387.48	3229.7	5596.64
535.05	5966.11	5678.2	3390.47	3227.6	5841.07
535	6292.76	5950.65	3393.46	3225.25	6118.87
534.95	6638.09	6259.73	3396.45	3222.63	6433.55
534.9	7027.1	6608.99	3399.42	3219.72	6788.69
534.85	7462.94	7001.95	3402.38	3216.49	7187.84
534.8	7901.64	7442	3405.31	3212.91	7634.4
534.75	8423.09	7932.32	3408.21	3208.96	8131.57
534.7	8954.99	8475.74	3411.07	3204.6	8682.22
534.65	9612.02	9074.63	3413.91	3199.8	9288.74
534.6	10318.8	9730.8	3416.72	3194.54	9952.98
534.55	11078.7	10445.3	3419.52	3188.79	10676.1
534.5	11902.7	11218.5	3422.34	3182.51	11458.3
534.45	12761.4	12049.5	3425.2	3175.7	12299
534.4	13701.4	12936.7	3428.16	3168.33	13196.5
534.35	14625.2	13877	3431.28	3160.37	14147.9
534.3	15591.9	14866.2	3434.65	3151.81	15149
534.25	16614.2	15898.6	3438.38	3142.62	16194.4
534.2	17706	16967.4	3442.61	3132.8	17277.2
534.15	18835.7	18063.8	3447.56	3122.34	18389
534.1	19867.2	19177.9	3453.46	3111.24	19520.1
534.05	20869.6	20298.1	3460.64	3099.51	20659.2
534	21871.9	21411.1	3469.5	3087.15	21793.5
533.95	22868.5	22502.3	3480.53	3074.18	22908.7
533.9	23890.3	23555.5	3494.34	3060.63	23989.2
533.85	24895.4	24553.2	3511.68	3046.52	25018.3
533.8	25749.9	25476.9	3533.43	3031.9	25978.5
533.75	26572.2	26307.7	3560.66	3016.79	26851.6
533.7	27269.6	27026.7	3594.62	3001.24	27620.1
533.65	27833.3	27615.9	3636.77	2985.31	28267.3
533.6	28257.2	28059.4	3688.78	2969.04	28779.1
533.55	28612.9	28344.3	3752.55	2952.49	29144.3
533.5	28887.2	28461.8	3830.21	2935.72	29356.3
533.45	29020.5	28408	3924.1	2918.78	29413.3
533.4	29040.4	28184	4036.74	2901.74	29319
533.35	28908.9	27796.1	4170.82	2884.65	29082.3
533.3	28618.2	27255	4329.14	2867.57	28716.6
533.25	28289.4	26575.1	4514.53	2850.55	28239.1
533.2	27873	25773.6	4729.76	2833.65	27669.7
533.15	27416.2	24868.8	4977.47	2816.9	27029.4
533.1	26815.8	23880	5260.02	2800.33	26339.7
533.05	26136.3	22826	5579.39	2784	25621.4
533	25433.4	21725.1	5937.04	2767.92	24894.2
532.95	24665.3	20594.1	6333.77	2752.12	24175.7
532.9	23975.8	19448.7	6769.58	2736.61	23481.6
532.85	23301.6	18302.9	7243.53	2721.42	22825.1
532.8	22633.9	17169.4	7753.64	2706.55	22216.5
532.75	22094.9	16059	8296.77	2692.01	21663.8
532.7	21694.9	14981.1	8868.53	2677.79	21171.9
532.65	21293	13943.7	9463.19	2663.9	20743
532.6	20797.2	12953	10073.7	2650.32	20376.4
532.55	20375.6	12014.1	10691.5	2637.06	20068.6
532.5	20001.1	11130.7	11306.7	2624.1	19813.3
532.45	19693.7	10305.1	11907.8	2611.42	19601.5
532.4	19431.1	9538.73	12482.2	2599.03	19421.9
532.35	19190.1	8831.72	13016.1	2586.91	19260.9
532.3	18905.4	8183.44	13494.9	2575.06	19103.3
532.25	18669.9	7592.46	13903.7	2563.48	18932.7
532.2	18404.9	7056.69	14228.6	2552.17	18733.1
532.15	18129.1	6573.52	14457.2	2541.14	18489.5
532.1	17885	6139.94	14580	2530.39	18189.5
532.05	17611.7	5752.65	14591.6	2519.94	17824.3
532	17245.6	5408.18	14491.1	2509.8	17389.4
531.95	16804.4	5102.95	14282.2	2499.97	16885.1
531.9	16339	4833.41	13972.9	2490.46	16315.8
531.85	15766.7	4596.07	13574.6	2481.3	15689.4
531.8	15080.4	4387.58	13100.9	2472.48	15016
531.75	14341.9	4204.75	12566.3	2464.02	14307.1
531.7	13660.3	4044.6	11985.7	2455.92	13574.4
531.65	12976.9	3904.39	11373.1	2448.21	12829.3
531.6	12227.3	3781.61	10741.8	2440.89	12082.5
531.55	11504.8	3673.98	10103.7	2433.96	11343.7
531.5	10799.1	3579.49	9469.29	2427.43	10621.4
531.45	10155.9	3496.33	8847.63	2421.31	9922.65
531.4	9529.48	3422.94	8246.36	2415.6	9253.69
531.35	8908.67	3357.92	7671.72	2410.29	8619.34
531.3	8308.94	3300.08	7128.61	2405.38	8023.31
531.25	7791.21	3248.4	6620.63	2400.85	7468.18
531.2	7260.3	3201.99	6150.2	2396.69	6955.5
531.15	6691.58	3160.11	5718.64	2392.88	6485.87
531.1	6209.66	3122.11	5326.31	2389.4	6059.02
531.05	5776.82	3087.46	4972.71	2386.24	5673.93
531	5384.21	3055.7	4656.63	2383.37	5328.97
530.95	5039.16	3026.47	4376.29	2380.77	5021.99
530.9	4734.33	2999.42	4129.47	2378.42	4750.47
530.85	4470.52	2974.31	3913.65	2376.31	4511.65
530.8	4235.41	2950.9	3726.12	2374.41	4302.61
530.75	4037.69	2929.01	3564.1	2372.71	4120.41
530.7	3856.43	2908.48	3424.82	2371.19	3962.11
530.65	3683.91	2889.17	3305.57	2369.84	3824.91
530.6	3556.3	2870.97	3203.81	2368.63	3706.15
530.55	3458	2853.77	3117.16	2367.56	3603.37
530.5	3358.11	2837.49	3043.45	2366.6	3514.34
530.45	3279	2822.05	2980.73	2365.75	3437.03
530.4	3177.86	2807.38	2927.29	2364.99	3369.68
530.35	3067.77	2793.43	2881.62	2364.31	3310.74
530.3	2978.27	2780.14	2842.43	2363.7	3258.87
530.25	2933.17	2767.46	2808.62	2363.14	3212.93
530.2	2852.95	2755.35	2779.25	2362.64	3171.96
530.15	2783.03	2743.78	2753.56	2362.19	3135.15
530.1	2730.36	2732.7	2730.9	2361.77	3101.83
530.05	2694.17	2722.1	2710.75	2361.39	3071.47
530	2687.87	2711.95	2692.69	2361.04	3043.6
529.95	2683.02	2702.21	2676.38	2360.72	3017.87
529.9	2660.25	2692.87	2661.53	2360.43	2993.97
529.85	2663.45	2683.91	2647.93	2360.16	2971.67
529.8	2681.66	2675.3	2635.39	2359.92	2950.77
529.75	2686.16	2667.03	2623.77	2359.7	2931.1
529.7	2687.64	2659.07	2612.95	2359.5	2912.53
529.65	2673.03	2651.42	2602.84	2359.31	2894.96
529.6	2627.68	2644.06	2593.36	2359.13	2878.28
529.55	2597.69	2636.96	2584.43	2358.97	2862.42
529.5	2553.76	2630.11	2576.01	2358.8	2847.32
529.45	2522.96	2623.5	2568.06	2358.65	2832.91
529.4	2506.44	2617.13	2560.52	2358.5	2819.15
529.35	2468.87	2610.97	2553.38	2358.35	2806
529.3	2450.78	2605.03	2546.6	2358.21	2793.42
529.25	2446.71	2599.28	2540.16	2358.08	2781.36
529.2	2460.55	2593.73	2534.03	2357.95	2769.81
529.15	2503.64	2588.37	2528.21	2357.83	2758.74
529.1	2516.22	2583.19	2522.65	2357.72	2748.12
529.05	2541.01	2578.17	2517.36	2357.62	2737.92
529	2543.8	2573.33	2512.32	2357.52	2728.12
528.95	2525.75	2568.63	2507.5	2357.43	2718.7
528.9	2503.21	2564.09	2502.9	2357.34	2709.64
528.85	2507.24	2559.68	2498.49	2357.25	2700.92
528.8	2495.89	2555.41	2494.27	2357.17	2692.51
528.75	2465.46	2551.26	2490.23	2357.08	2684.42
528.7	2455.91	2547.24	2486.36	2356.99	2676.61
528.65	2444.45	2543.33	2482.64	2356.91	2669.07
528.6	2432.26	2539.54	2479.08	2356.82	2661.8
528.55	2444.81	2535.86	2475.65	2356.73	2654.77
528.5	2448.9	2532.28	2472.36	2356.65	2647.99
528.45	2474.14	2528.8	2469.19	2356.56	2641.43
528.4	2487.44	2525.43	2466.16	2356.48	2635.1
528.35	2469.94	2522.15	2463.23	2356.41	2628.97
528.3	2449.03	2518.96	2460.42	2356.33	2623.05
528.25	2440.13	2515.86	2457.71	2356.26	2617.31
528.2	2448.36	2512.85	2455.1	2356.19	2611.76
528.15	2477.82	2509.91	2452.59	2356.12	2606.39
528.1	2485.55	2507.06	2450.17	2356.05	2601.18
528.05	2489.46	2504.28	2447.83	2355.98	2596.13
528	2461.34	2501.57	2445.58	2355.92	2591.23
527.95	2452.16	2498.94	2443.4	2355.85	2586.48
527.9	2443.19	2496.37	2441.29	2355.79	2581.88
527.85	2446.66	2493.87	2439.26	2355.73	2577.41
527.8	2449.07	2491.43	2437.3	2355.67	2573.06
527.75	2425.75	2489.06	2435.4	2355.6	2568.85
527.7	2414.3	2486.74	2433.56	2355.55	2564.75
527.65	2416.12	2484.48	2431.78	2355.49	2560.77
527.6	2400.18	2482.28	2430.06	2355.43	2556.91
527.55	2400.21	2480.12	2428.39	2355.37	2553.14
527.5	2403.54	2478.02	2426.77	2355.31	2549.48
527.45	2434.98	2475.97	2425.21	2355.26	2545.92
527.4	2437.65	2473.97	2423.68	2355.2	2542.46
527.35	2447.24	2472.02	2422.21	2355.14	2539.08
527.3	2437.96	2470.1	2420.77	2355.08	2535.8
527.25	2429.81	2468.23	2419.38	2355.02	2532.59
527.2	2420.7	2466.4	2418.02	2354.95	2529.47
527.15	2430.09	2464.61	2416.7	2354.89	2526.42
527.1	2458.35	2462.86	2415.42	2354.83	2523.45
527.05	2470.68	2461.14	2414.17	2354.76	2520.56
527	2465.7	2459.47	2412.96	2354.7	2517.73
526.95	2483.16	2457.83	2411.79	2354.64	2514.98
526.9	2481.75	2456.23	2410.64	2354.58	2512.3
526.85	2491.41	2454.67	2409.53	2354.52	2509.68
526.8	2504.56	2453.14	2408.45	2354.46	2507.13
526.75	2472.43	2451.64	2407.4	2354.41	2504.63
526.7	2446.66	2450.18	2406.38	2354.36	2502.2
526.65	2432.72	2448.75	2405.38	2354.3	2499.83
526.6	2394.82	2447.34	2404.41	2354.25	2497.51
526.55	2369.82	2445.97	2403.46	2354.2	2495.24
526.5	2359.59	2444.62	2402.54	2354.14	2493.02
526.45	2355.35	2443.31	2401.65	2354.09	2490.86
526.4	2365.56	2442.02	2400.77	2354.05	2488.75
526.35	2385.85	2440.76	2399.92	2354	2486.68
526.3	2407.66	2439.53	2399.1	2353.96	2484.67
526.25	2410.41	2438.32	2398.29	2353.92	2482.7
526.2	2415.05	2437.14	2397.51	2353.88	2480.77
526.15	2423.41	2435.99	2396.75	2353.85	2478.9
526.1	2425.64	2434.86	2396.02	2353.82	2477.06
526.05	2422.27	2433.76	2395.3	2353.79	2475.27
526	2421.77	2432.68	2394.6	2353.77	2473.52
525.95	2404.52	2431.63	2393.92	2353.74	2471.8
525.9	2393.36	2430.59	2393.26	2353.72	2470.13
525.85	2411.49	2429.58	2392.61	2353.7	2468.49
525.8	2409.81	2428.58	2391.97	2353.68	2466.88
525.75	2381.64	2427.6	2391.35	2353.66	2465.3
525.7	2364.43	2426.64	2390.75	2353.64	2463.76
525.65	2351.16	2425.7	2390.16	2353.62	2462.25
525.6	2340.33	2424.78	2389.58	2353.6	2460.77
525.55	2332.26	2423.88	2389.02	2353.58	2459.32
525.5	2335.22	2423	2388.47	2353.57	2457.91
525.45	2330.13	2422.13	2387.94	2353.55	2456.52
525.4	2346.26	2421.28	2387.42	2353.54	2455.16
525.35	2364.58	2420.45	2386.92	2353.54	2453.83
525.3	2391.47	2419.64	2386.43	2353.53	2452.53
