# Supplementary material for: Ultrarobust subzero healable materials enabled by polyphenol nano-assemblies
Source: Nat Commun. 2023 Feb 13;14:814. doi: 10.1038/s41467-023-36461-9 (PMC9925762; doi:10.1038/s41467-023-36461-9)
Supplement: Supplementary file 4 — Supplementary Data 2 [file 41467_2023_36461_MOESM4_ESM.xlsx]

## Sheet: Sheet1
Raman shift	Intensity (counts)
cm-1	TA	TA/Fe3+	EAN/Fe3+
79.4117	155.257	58.4708	43.2447
80.2331	155.162	58.2083	43.3076
81.0534	155.091	57.9961	43.3563
81.8747	155.038	57.8274	43.3907
82.6958	154.997	57.6952	43.4111
83.5168	154.964	57.5925	43.4172
84.3377	154.937	57.5123	43.4091
85.1575	154.916	57.4478	43.3869
85.9782	154.904	57.392	43.3505
86.7988	154.903	57.3383	43.3
87.6192	154.916	57.2803	43.2352
88.4386	154.948	57.2121	43.1193
89.2589	154.998	57.1286	42.9903
90.079	155.067	57.0252	42.855
90.8981	155.152	56.8989	42.7193
91.718	155.249	56.7472	42.5885
92.5379	155.356	56.5691	42.4667
93.3566	155.467	56.3649	42.357
94.1763	155.582	56.137	42.2616
94.9958	155.695	55.8892	42.1837
95.8142	155.804	55.6275	42.1218
96.6335	155.906	55.3602	42.0753
97.4527	156	55.0963	42.0375
98.2708	156.086	54.8463	42.0018
99.0898	156.159	54.6197	41.9653
99.9077	156.219	54.4249	41.9255
100.726	156.267	54.2676	41.8789
101.545	156.303	54.1505	41.8233
102.363	156.327	54.0727	41.7599
103.181	156.341	54.0308	41.6877
103.999	156.347	54.0184	41.6086
104.817	156.351	54.0283	41.5284
105.634	156.355	54.0525	41.4515
106.452	156.361	54.0833	41.3837
107.269	156.369	54.1132	41.3267
108.087	156.378	54.1357	41.2822
108.904	156.389	54.145	41.2506
109.721	156.403	54.136	41.2334
110.538	156.422	54.105	41.2319
111.355	156.446	54.0496	41.2467
112.171	156.477	53.9694	41.272
112.989	156.514	53.8663	41.3075
113.805	156.558	53.7441	41.3514
114.622	156.608	53.6086	41.4007
115.438	156.662	53.4667	41.4535
116.254	156.719	53.3258	41.5088
117.07	156.779	53.1938	41.5636
117.886	156.837	53.078	41.6175
118.702	156.894	52.9858	41.6726
119.517	156.948	52.9238	41.7299
120.334	156.999	52.8984	41.7926
121.149	157.044	52.9148	41.8638
121.964	157.081	52.9762	41.9415
122.78	157.105	53.0834	42.0241
123.595	157.113	53.2331	42.1085
124.409	157.106	53.4178	42.1941
125.225	157.083	53.6263	42.2782
126.039	157.046	53.8432	42.3601
126.854	156.993	54.0515	42.4364
127.669	156.929	54.2333	42.502
128.483	156.853	54.3715	42.5491
129.297	156.767	54.4514	42.5762
130.111	156.673	54.4614	42.5818
130.926	156.569	54.3935	42.5657
131.74	156.456	54.2436	42.5253
132.554	156.336	54.0119	42.4646
133.368	156.215	53.7023	42.3858
134.182	156.094	53.3233	42.2946
134.995	155.98	52.887	42.198
135.808	155.876	52.4093	42.101
136.622	155.784	51.9087	42.0083
137.436	155.706	51.4054	41.9222
138.249	155.647	50.9198	41.8439
139.061	155.607	50.4707	41.777
139.874	155.591	50.075	41.7275
140.687	155.602	49.7461	41.6993
141.499	155.64	49.4941	41.6922
142.313	155.704	49.3253	41.7078
143.125	155.794	49.2426	41.7429
143.937	155.907	49.2457	41.7934
144.749	156.041	49.3308	41.8551
145.561	156.191	49.4909	41.9281
146.373	156.352	49.7158	42.0102
147.185	156.521	49.9923	42.0986
147.997	156.695	50.3046	42.1889
148.808	156.872	50.6357	42.282
149.621	157.047	50.9681	42.3721
150.432	157.218	51.2857	42.4547
151.243	157.378	51.5745	42.5242
152.055	157.524	51.8239	42.5731
152.866	157.652	52.0269	42.5979
153.677	157.762	52.1801	42.5957
154.488	157.848	52.2838	42.5661
155.298	157.909	52.3411	42.5133
156.109	157.945	52.3575	42.4434
156.919	157.957	52.3406	42.3592
157.73	157.946	52.2998	42.2641
158.54	157.914	52.2449	42.1657
159.35	157.866	52.1866	42.0679
160.161	157.803	52.1348	41.9774
160.971	157.73	52.0982	41.9035
161.78	157.654	52.0832	41.856
162.589	157.579	52.094	41.842
163.399	157.508	52.1315	41.8669
164.209	157.447	52.1941	41.9326
165.018	157.396	52.2774	42.038
165.828	157.358	52.3757	42.1758
166.637	157.331	52.4818	42.3387
167.446	157.316	52.5882	42.5165
168.255	157.315	52.687	42.6995
169.064	157.325	52.7705	42.88
169.872	157.346	52.8313	43.0486
170.681	157.373	52.8622	43.1951
171.489	157.406	52.8569	43.3133
172.298	157.443	52.81	43.3949
173.106	157.483	52.7178	43.4333
173.915	157.523	52.5785	43.424
174.722	157.562	52.393	43.369
175.53	157.6	52.1645	43.2681
176.338	157.637	51.899	43.1304
177.146	157.673	51.6048	42.9671
177.953	157.704	51.292	42.7887
178.761	157.73	50.9724	42.6052
179.568	157.752	50.6582	42.4264
180.376	157.771	50.3617	42.2589
181.182	157.788	50.0949	42.1101
181.99	157.805	49.8691	41.9856
182.797	157.824	49.6939	41.8882
183.603	157.846	49.5772	41.8203
184.41	157.873	49.5245	41.784
185.217	157.903	49.5389	41.7773
186.024	157.936	49.6203	41.796
186.829	157.971	49.7662	41.8327
187.636	158.005	49.9709	41.8785
188.442	158.039	50.2266	41.9264
189.248	158.071	50.5241	41.9699
190.054	158.097	50.8526	42.0032
190.859	158.115	51.2009	42.0263
191.666	158.127	51.5578	42.0333
192.472	158.127	51.9121	42.0274
193.276	158.11	52.253	42.0095
194.082	158.076	52.5702	41.9792
194.887	158.025	52.8543	41.938
195.692	157.958	53.097	41.8884
196.497	157.876	53.2918	41.831
197.302	157.782	53.4338	41.77
198.107	157.679	53.5206	41.7104
198.912	157.567	53.5524	41.6553
199.717	157.448	53.5313	41.6102
200.521	157.319	53.4622	41.5771
201.326	157.184	53.3513	41.556
202.129	157.045	53.2061	41.5477
202.934	156.904	53.0353	41.5502
203.737	156.766	52.8475	41.5631
204.541	156.636	52.6508	41.5919
205.345	156.513	52.4524	41.6335
206.148	156.401	52.2577	41.6899
206.953	156.301	52.0701	41.7598
207.756	156.214	51.8902	41.8358
208.56	156.139	51.7169	41.9174
209.362	156.077	51.5466	41.9986
210.165	156.031	51.375	42.073
210.969	156.001	51.1976	42.1376
211.771	155.988	51.0104	42.1868
212.575	155.993	50.8112	42.2195
213.377	156.013	50.5995	42.2393
214.179	156.046	50.377	42.2525
214.982	156.091	50.1474	42.2619
215.784	156.146	49.916	42.2701
216.586	156.208	49.6899	42.2801
217.389	156.279	49.4772	42.2982
218.191	156.361	49.2866	42.3283
218.992	156.454	49.1271	42.3735
219.795	156.56	49.0072	42.4378
220.596	156.678	48.9338	42.5239
221.397	156.807	48.912	42.6239
222.199	156.946	48.9442	42.7389
223.001	157.094	49.0296	42.8564
223.802	157.249	49.165	42.9675
224.603	157.41	49.3448	43.0628
225.403	157.579	49.5614	43.132
226.205	157.758	49.8065	43.1692
227.006	157.942	50.0706	43.1709
227.806	158.132	50.344	43.1383
228.606	158.322	50.6162	43.0805
229.407	158.511	50.876	43.007
230.208	158.698	51.1119	42.9262
231.008	158.882	51.3115	42.8445
231.808	159.058	51.4637	42.7708
232.608	159.225	51.5581	42.7172
233.407	159.383	51.5868	42.6917
234.207	159.528	51.5447	42.6975
235.007	159.659	51.4303	42.7383
235.807	159.773	51.2454	42.8129
236.606	159.868	50.9953	42.9179
237.406	159.941	50.6884	43.0417
238.205	159.989	50.3359	43.1765
239.004	160.014	49.9513	43.305
239.803	160.016	49.55	43.4189
240.602	159.996	49.1486	43.5043
241.4	159.957	48.7642	43.5561
242.199	159.897	48.4135	43.5731
242.998	159.818	48.1114	43.5579
243.796	159.723	47.8702	43.5201
244.594	159.613	47.6988	43.4685
245.393	159.49	47.602	43.408
246.191	159.358	47.5808	43.3435
246.989	159.22	47.6326	43.2857
247.787	159.077	47.7521	43.2456
248.584	158.933	47.9316	43.2309
249.382	158.79	48.1624	43.2452
250.18	158.65	48.4348	43.2942
250.977	158.515	48.7389	43.383
251.775	158.385	49.0645	43.508
252.572	158.261	49.4013	43.6631
253.369	158.146	49.7391	43.8373
254.166	158.04	50.0677	44.0196
254.963	157.942	50.3771	44.1994
255.759	157.852	50.6583	44.3678
256.556	157.767	50.903	44.5142
257.353	157.69	51.1042	44.6347
258.149	157.619	51.2568	44.728
258.946	157.556	51.3572	44.7939
259.742	157.497	51.4043	44.8321
260.539	157.445	51.3986	44.8415
261.334	157.398	51.3428	44.82
262.13	157.357	51.2417	44.7734
262.926	157.322	51.1016	44.7136
263.722	157.295	50.9301	44.6476
264.518	157.273	50.7358	44.5818
265.312	157.255	50.5278	44.5277
266.108	157.243	50.3151	44.4984
266.903	157.237	50.106	44.4984
267.699	157.238	49.9077	44.5262
268.493	157.246	49.7259	44.5774
269.288	157.261	49.5645	44.646
270.083	157.284	49.4261	44.7214
270.878	157.313	49.3119	44.7979
271.672	157.35	49.2222	44.8656
272.467	157.395	49.1573	44.9149
273.262	157.449	49.1173	44.9379
274.055	157.513	49.1025	44.9291
274.85	157.584	49.1139	44.886
275.644	157.662	49.1518	44.8055
276.437	157.748	49.2167	44.6898
277.232	157.84	49.3082	44.5432
278.026	157.937	49.4249	44.3779
278.819	158.038	49.5643	44.207
279.613	158.144	49.7228	44.0398
280.405	158.255	49.896	43.8899
281.199	158.372	50.0786	43.7716
281.993	158.496	50.2647	43.6941
282.785	158.625	50.4475	43.6586
283.578	158.76	50.6205	43.6628
284.371	158.9	50.7764	43.6983
285.164	159.043	50.9086	43.7566
285.956	159.19	51.0106	43.8267
286.749	159.335	51.0772	43.9016
287.541	159.479	51.1044	43.9701
288.334	159.618	51.0898	44.0212
289.125	159.75	51.0325	44.0493
289.918	159.87	50.9331	44.0537
290.709	159.976	50.7936	44.037
291.502	160.062	50.617	44.0005
292.293	160.127	50.4072	43.9508
293.085	160.169	50.1692	43.8927
293.876	160.186	49.9085	43.8353
294.668	160.178	49.6322	43.7854
295.459	160.147	49.348	43.7473
296.25	160.093	49.0646	43.7274
297.042	160.02	48.7912	43.7283
297.832	159.928	48.5372	43.7498
298.624	159.818	48.3117	43.7865
299.414	159.693	48.1228	43.8293
300.204	159.557	47.9779	43.868
300.995	159.411	47.8828	43.8989
301.785	159.26	47.8417	43.9168
302.576	159.107	47.8572	43.9201
303.366	158.955	47.9296	43.9079
304.156	158.807	48.0573	43.8801
304.946	158.664	48.2362	43.8444
305.736	158.525	48.4596	43.8082
306.526	158.39	48.7188	43.7791
307.315	158.26	49.0028	43.7621
308.105	158.135	49.2993	43.7589
308.895	158.018	49.595	43.7673
309.684	157.907	49.8766	43.7887
310.473	157.803	50.1313	43.8207
311.263	157.709	50.3477	43.8586
312.051	157.62	50.5164	43.8987
312.84	157.538	50.6303	43.9342
313.629	157.461	50.6853	43.9563
314.417	157.387	50.6802	43.9542
315.206	157.317	50.6172	43.9194
315.995	157.255	50.5015	43.8492
316.783	157.202	50.3416	43.746
317.571	157.161	50.1482	43.6113
318.359	157.133	49.9347	43.4511
319.147	157.12	49.7157	43.2716
319.936	157.12	49.5064	43.0802
320.723	157.133	49.322	42.8903
321.511	157.157	49.1766	42.7116
322.298	157.193	49.0823	42.5536
323.086	157.239	49.0484	42.4195
323.873	157.297	49.081	42.309
324.66	157.366	49.1825	42.2236
325.447	157.444	49.3513	42.1655
326.234	157.526	49.5821	42.1332
327.021	157.611	49.8661	42.1221
327.808	157.692	50.1914	42.1306
328.596	157.767	50.5438	42.152
329.382	157.833	50.9073	42.1793
330.169	157.891	51.2652	42.2073
330.955	157.941	51.6008	42.2335
331.741	157.985	51.8985	42.2586
332.528	158.024	52.1449	42.282
333.314	158.058	52.3298	42.3002
334.099	158.087	52.447	42.3113
334.885	158.11	52.4946	42.313
335.67	158.127	52.4755	42.3065
336.456	158.138	52.3966	42.2913
337.242	158.146	52.2688	42.2679
338.027	158.151	52.1056	42.2362
338.813	158.157	51.9218	42.1942
339.598	158.168	51.7333	42.1448
340.383	158.183	51.5554	42.0897
341.168	158.203	51.4023	42.0297
341.953	158.226	51.2863	41.9681
342.738	158.251	51.2169	41.9077
343.522	158.277	51.2005	41.8549
344.307	158.304	51.2398	41.8098
345.091	158.332	51.3339	41.7755
345.876	158.365	51.4776	41.7558
346.66	158.397	51.6624	41.7533
347.444	158.43	51.8774	41.7681
348.228	158.462	52.1099	41.7968
349.012	158.489	52.3471	41.8353
349.796	158.511	52.5769	41.8799
350.58	158.527	52.7893	41.9252
351.363	158.535	52.977	41.9669
352.146	158.538	53.1357	41.9992
352.93	158.535	53.2642	42.0245
353.713	158.528	53.3641	42.0394
354.496	158.516	53.4398	42.0441
355.279	158.502	53.4976	42.0408
356.062	158.482	53.5458	42.027
356.845	158.455	53.5936	42.0023
357.628	158.419	53.6502	41.9712
358.411	158.368	53.725	41.9374
359.192	158.304	53.8253	41.9051
359.975	158.226	53.9564	41.8747
360.758	158.135	54.1203	41.8503
361.539	158.03	54.3153	41.8341
362.322	157.912	54.5365	41.825
363.104	157.78	54.7754	41.8234
363.885	157.633	55.0213	41.832
364.668	157.472	55.2617	41.8508
365.449	157.298	55.4834	41.8792
366.23	157.111	55.6736	41.9147
367.012	156.916	55.8202	41.9585
367.793	156.715	55.9124	42.0111
368.575	156.509	55.9419	42.0736
369.355	156.304	55.9024	42.1393
370.137	156.099	55.7907	42.2074
370.917	155.903	55.6071	42.2745
371.698	155.715	55.3557	42.3341
372.479	155.538	55.0444	42.3843
373.26	155.377	54.6848	42.4261
374.04	155.232	54.2916	42.4576
374.821	155.105	53.8815	42.4788
375.6	155	53.4718	42.4878
376.381	154.919	53.0796	42.4873
377.161	154.86	52.7205	42.4779
377.941	154.824	52.4077	42.4605
378.72	154.809	52.1512	42.4425
379.5	154.812	51.958	42.4285
380.28	154.83	51.8314	42.4164
381.059	154.858	51.7716	42.4091
381.839	154.893	51.7754	42.4076
382.618	154.938	51.8365	42.4157
383.397	154.988	51.9459	42.4304
384.176	155.042	52.0928	42.4482
384.955	155.101	52.2648	42.4648
385.734	155.161	52.4492	42.4805
386.513	155.222	52.6337	42.4908
387.291	155.285	52.8073	42.493
388.069	155.35	52.9614	42.4879
388.849	155.418	53.0894	42.4748
389.627	155.488	53.1873	42.4521
390.405	155.561	53.2535	42.424
391.183	155.64	53.2882	42.3938
391.961	155.724	53.2929	42.3684
392.739	155.815	53.2706	42.3505
393.516	155.91	53.2249	42.3456
394.295	156.012	53.1603	42.3607
395.072	156.117	53.0817	42.3933
395.849	156.223	52.9945	42.4436
396.626	156.327	52.904	42.5152
397.403	156.429	52.8153	42.6071
398.181	156.53	52.7327	42.7172
398.958	156.626	52.6595	42.8395
399.735	156.718	52.5979	42.969
400.512	156.8	52.5493	43.101
401.288	156.874	52.5137	43.2303
402.065	156.939	52.4913	43.3495
402.842	156.995	52.4819	43.4541
403.618	157.04	52.486	43.5405
404.394	157.074	52.5049	43.6032
405.171	157.098	52.54	43.643
405.947	157.111	52.5934	43.6646
406.722	157.113	52.667	43.6722
407.498	157.105	52.7622	43.6706
408.274	157.085	52.8797	43.6662
409.049	157.054	53.0187	43.6642
409.825	157.012	53.1773	43.6684
410.6	156.962	53.3523	43.6808
411.376	156.903	53.5391	43.7068
412.151	156.836	53.7324	43.7506
412.926	156.76	53.9257	43.8108
413.701	156.678	54.1118	43.8878
414.476	156.589	54.2834	43.9802
415.251	156.496	54.4327	44.0853
416.025	156.398	54.5526	44.1979
416.8	156.298	54.6368	44.3089
417.575	156.198	54.6808	44.4101
418.349	156.096	54.6819	44.4943
419.123	155.993	54.6397	44.5532
419.898	155.891	54.5563	44.5806
420.672	155.79	54.4357	44.575
421.446	155.691	54.2842	44.5347
422.22	155.595	54.1091	44.4609
422.993	155.504	53.9191	44.3556
423.766	155.418	53.7231	44.2268
424.54	155.34	53.5306	44.0746
425.314	155.272	53.3506	43.9094
426.087	155.213	53.1921	43.7378
426.86	155.161	53.0627	43.5683
427.634	155.115	52.9687	43.4104
428.406	155.073	52.9145	43.2705
429.179	155.035	52.902	43.1597
429.952	155	52.9305	43.086
430.725	154.969	52.9963	43.0519
431.497	154.942	53.0935	43.0544
432.269	154.921	53.2141	43.0885
433.042	154.908	53.3488	43.1521
433.814	154.901	53.4882	43.2377
434.587	154.901	53.6235	43.3371
435.358	154.909	53.7471	43.4413
436.13	154.926	53.8533	43.5405
436.902	154.952	53.9389	43.628
437.673	154.989	54.003	43.6966
438.445	155.042	54.0465	43.7425
439.217	155.108	54.0724	43.7647
439.988	155.188	54.0845	43.7569
440.76	155.28	54.0875	43.7234
441.531	155.383	54.0858	43.6608
442.302	155.494	54.0833	43.5734
443.073	155.61	54.1038	43.4659
443.844	155.73	54.127	43.3439
444.614	155.85	54.1522	43.2149
445.385	155.969	54.1771	43.0867
446.155	156.087	54.1977	42.961
446.926	156.201	54.2094	42.84
447.697	156.311	54.2074	42.7256
448.467	156.412	54.1867	42.621
449.237	156.503	54.1434	42.524
450.007	156.584	54.0746	42.4361
450.777	156.655	53.9788	42.3548
451.546	156.717	53.8561	42.2807
452.317	156.775	53.7081	42.2158
453.086	156.83	53.5376	42.1603
453.856	156.888	53.3486	42.1183
454.625	156.949	53.1464	42.0896
455.394	157.015	54.5133	42.0727
456.163	157.088	55.2056	42.0678
456.933	157.171	54.8256	42.0707
457.701	157.263	54.4628	42.0824
458.47	157.367	54.1266	42.1014
459.239	157.478	53.8259	42.1265
460.007	157.597	53.5694	42.1562
460.776	157.725	53.3642	42.1947
461.544	157.857	53.2154	42.234
462.312	157.99	53.1257	42.2717
463.081	158.122	53.0954	42.3028
463.849	158.248	53.1217	42.3243
464.618	158.369	53.1993	42.3343
465.385	158.479	53.3204	42.3332
466.153	158.578	53.4756	42.3194
466.921	158.663	53.6545	42.2969
467.688	158.733	53.8464	42.2682
468.456	158.79	54.0407	42.2364
469.223	158.831	54.2277	42.2029
469.991	158.857	54.4002	42.1668
470.758	158.867	54.5521	42.1301
471.524	158.865	54.6792	42.0924
472.292	158.856	54.7796	42.053
473.059	158.84	54.8527	42.015
473.825	158.82	54.8993	41.9795
474.592	158.8	54.9206	41.9464
475.358	158.782	54.9193	41.9194
476.125	158.77	54.8976	41.9025
476.891	158.766	54.8576	41.8884
477.658	158.768	54.8019	41.8804
478.424	158.781	54.7322	41.8761
479.189	158.804	54.6501	41.8758
479.956	158.835	54.5564	41.8811
480.722	158.87	54.4517	41.894
481.487	158.904	54.3364	41.9141
482.253	158.935	54.3823	41.9431
483.018	158.959	54.442	41.9801
483.784	158.976	54.4903	42.0209
484.549	158.981	54.5267	42.0632
485.314	158.973	54.5504	42.1055
486.079	158.951	54.5609	42.1481
486.844	158.918	54.5572	42.1862
487.609	158.874	54.5383	42.2179
488.374	158.818	54.5039	42.2455
489.139	158.751	54.4539	42.2664
489.903	158.673	54.3898	42.2794
490.668	158.587	54.3137	42.2883
491.432	158.494	54.2294	42.292
492.197	158.396	54.1408	42.2887
492.961	158.296	54.0526	42.2833
493.725	158.197	53.9688	42.2758
494.489	158.103	53.8927	42.2684
495.252	158.011	53.8266	42.2659
496.015	157.918	53.7717	42.2707
496.779	157.827	53.7284	42.2849
497.543	157.739	53.6966	42.3123
498.306	157.655	53.6761	42.3553
499.07	157.576	53.6661	42.4117
499.833	157.502	53.6662	42.4837
500.596	157.431	53.6754	42.5697
501.359	157.363	53.6921	42.6687
502.122	157.296	53.7143	42.7745
502.884	157.227	53.74	42.8847
503.647	157.154	53.767	42.9969
504.41	157.076	53.7938	43.1009
505.172	156.995	53.8198	43.1917
505.935	156.913	53.8453	43.2661
506.697	156.831	53.8712	43.3203
507.459	156.752	53.8997	43.3534
508.221	156.681	53.9331	43.3674
508.983	156.62	53.9742	43.3653
509.745	156.573	54.0204	43.3479
510.507	156.538	54.0271	43.3252
511.268	156.516	54.0541	43.3032
512.03	156.509	54.1068	43.2915
512.792	156.517	54.1912	43.2977
513.552	156.541	54.3122	43.3251
514.314	156.581	54.4739	43.3723
515.075	156.634	54.6776	43.4417
515.837	156.697	54.922	43.5319
516.597	156.766	55.2026	43.6408
517.358	156.835	55.5119	43.7592
518.119	156.897	55.8401	43.8804
518.879	156.951	56.1762	43.9938
519.64	156.994	56.5089	44.0862
520.4	157.022	56.8274	44.1511
521.16	157.033	57.1221	44.183
521.921	157.025	57.3854	44.1808
522.68	156.993	57.6114	44.1443
523.441	156.939	57.7967	44.0785
524.2	156.863	57.9401	43.9891
524.96	156.768	58.0432	43.8795
525.72	156.654	58.1099	43.7648
526.479	156.526	58.1471	43.6534
527.239	156.388	58.1635	43.5566
527.998	156.247	58.1696	43.4819
528.758	156.11	58.1766	43.4318
529.517	155.985	58.1955	43.4091
530.276	155.875	58.2366	43.418
531.035	155.788	58.3083	43.4576
531.794	155.726	58.4168	43.5238
532.552	155.691	58.5661	43.6085
533.311	155.688	58.7575	43.7067
534.069	155.72	58.99	43.8078
534.827	155.788	59.2603	43.9046
535.586	155.888	59.5627	43.99
536.344	156.019	59.8895	44.0608
537.103	156.176	60.2308	44.1171
537.86	156.354	60.5754	44.158
538.618	156.547	60.9109	44.1857
539.376	156.75	61.2245	44.1995
540.134	156.955	61.5043	44.2004
540.891	157.158	61.7401	44.1955
541.649	157.354	61.9242	44.1897
542.406	157.536	62.0524	44.1865
543.163	157.7	62.1242	44.1873
543.921	157.843	62.1427	44.1878
544.678	157.96	62.1142	44.1905
545.435	158.054	62.0474	44.1986
546.192	158.125	61.9525	44.2112
546.949	158.175	61.84	44.229
547.705	158.206	61.7206	44.252
548.461	158.22	61.6037	44.281
549.219	158.222	61.498	44.3137
549.975	158.214	61.4106	44.3529
550.731	158.201	61.3472	44.3986
551.487	158.186	61.3117	44.4559
552.243	158.174	61.3058	44.527
552.999	158.166	61.3297	44.6115
553.755	158.163	61.3813	44.7064
554.51	158.166	61.4574	44.8078
555.266	158.177	61.5536	44.9141
556.021	158.199	61.6658	45.0228
556.778	158.227	61.7899	45.1334
557.533	158.259	61.9233	45.2355
558.288	158.291	62.0638	45.3235
559.043	158.322	62.2096	45.3886
559.798	158.349	62.3589	45.4377
560.553	158.374	62.5089	45.4725
561.307	158.396	62.6555	45.4932
562.062	158.411	62.7935	45.5059
562.817	158.421	62.9171	45.5143
563.571	158.425	63.0203	45.5245
564.326	158.425	63.0981	45.5432
565.08	158.419	63.1469	45.5781
565.834	158.41	63.1647	45.6332
566.588	158.4	63.1512	45.7125
567.342	158.39	63.108	45.8171
568.096	158.381	63.0382	45.9432
568.85	158.375	62.9463	46.0862
569.604	158.374	62.8389	46.2451
570.357	158.377	62.7244	46.4155
571.111	158.385	62.6132	46.5921
571.864	158.395	62.5172	46.7692
572.617	158.407	62.4494	46.9326
573.371	158.419	62.4224	47.0787
574.124	158.432	62.4476	47.2037
574.877	158.446	62.5343	47.3123
575.63	158.456	62.6893	47.4004
576.383	158.461	62.9163	47.4675
577.136	158.458	63.2165	47.518
577.887	158.447	63.5885	47.552
578.64	158.426	64.029	47.5738
579.392	158.39	64.5323	47.5877
580.145	158.339	65.0906	47.5959
580.897	158.274	65.6937	47.6022
581.648	158.197	66.3289	47.6107
582.401	158.111	66.9818	47.6252
583.153	158.019	67.637	47.6454
583.905	157.923	68.2788	47.6761
584.656	157.826	68.8926	47.7213
585.407	157.733	69.4657	47.7794
586.159	157.646	69.9884	47.8502
586.911	157.567	70.4539	47.9291
587.662	157.5	70.8588	48.0102
588.413	157.446	71.2032	48.0945
589.164	157.407	71.4904	48.1805
589.915	157.385	71.7268	48.2655
590.665	157.378	71.922	48.3461
591.416	157.389	72.0881	48.421
592.167	157.416	72.2386	48.49
592.917	157.456	72.3876	48.5508
593.668	157.508	72.5484	48.6058
594.418	157.571	72.7323	48.659
595.168	157.641	72.947	48.7148
595.919	157.718	73.1963	48.7806
596.668	157.8	73.4801	48.861
597.418	157.883	73.7941	48.9587
598.169	157.96	74.1308	49.0757
598.918	158.031	74.4799	49.2184
599.668	158.095	74.8285	49.3861
600.417	158.146	75.1624	49.5755
601.167	158.183	75.466	49.7852
601.915	158.203	75.723	50.0064
602.665	158.205	75.9169	50.2323
603.414	158.192	76.0323	50.4581
604.163	158.163	76.0547	50.6761
604.911	158.122	75.9721	50.8777
605.661	158.069	75.7749	51.0557
606.409	158.007	75.4565	51.2031
607.158	157.936	75.0131	51.3147
607.906	157.86	74.4441	51.3888
608.655	157.78	73.7518	51.4251
609.403	157.7	72.9419	51.4284
610.151	157.62	72.0237	51.4006
610.899	157.546	71.0103	51.3462
611.647	157.478	69.9187	51.2687
612.395	157.415	68.7696	51.1772
613.143	157.361	67.5868	51.0788
613.89	157.316	66.3961	50.9838
614.638	157.281	65.2236	50.8945
615.385	157.252	64.0952	50.815
616.133	157.231	63.0344	50.7487
616.88	157.217	62.0619	50.693
617.627	157.209	61.1946	50.6474
618.374	157.206	60.4452	50.6115
619.122	157.208	59.8221	50.5808
619.868	157.213	59.3289	50.5496
620.615	157.222	58.9642	50.5125
621.361	157.236	58.7222	50.4679
622.108	157.254	58.592	50.4121
622.855	157.273	58.559	50.3449
623.601	157.294	58.6053	50.2638
624.347	157.318	58.7108	50.1699
625.093	157.345	58.8547	50.0629
625.84	157.375	59.0168	49.9464
626.585	157.41	59.1784	49.8277
627.331	157.447	59.3232	49.7154
628.077	157.487	59.4376	49.609
628.822	157.528	59.5112	49.5114
629.568	157.572	59.5368	49.4175
630.314	157.619	59.5103	49.3242
631.059	157.668	59.4311	49.2264
631.804	157.718	59.3021	49.1155
632.549	157.767	59.1294	48.9856
633.294	157.815	58.9219	48.8303
634.039	157.859	58.6907	48.6425
634.784	157.898	58.4478	48.4198
635.528	157.93	58.2048	48.1622
636.273	157.954	57.9721	47.8738
637.018	157.966	57.7575	47.5555
637.762	157.962	57.5662	47.2181
638.506	157.943	57.4001	46.8705
639.25	157.907	57.2588	46.5258
639.995	157.856	57.1397	46.2001
640.739	157.791	57.0387	45.9069
641.483	157.715	56.9507	45.6599
642.226	157.627	56.8698	45.4647
642.97	157.531	56.7895	45.3202
643.714	157.431	56.7029	45.2257
644.457	157.328	56.6035	45.1716
645.201	157.224	56.4852	45.1484
645.944	157.121	56.3439	45.1465
646.688	157.022	56.1775	45.1502
647.431	156.928	55.9866	45.1475
648.174	156.839	55.7751	45.1259
648.916	156.76	55.5493	45.0739
649.659	156.69	55.3173	44.9873
650.402	156.631	55.0887	44.8603
651.145	156.584	54.8728	44.6935
651.887	156.549	54.6788	44.4905
652.63	156.524	54.5142	44.2652
653.371	156.507	54.3853	44.0262
654.114	156.501	54.2963	43.7872
654.856	156.502	54.2491	43.5615
655.598	156.508	54.2432	43.3572
656.341	156.517	54.275	43.1854
657.082	156.528	54.3376	43.0505
657.824	156.538	54.4212	42.9556
658.565	156.548	54.513	42.9014
659.307	156.553	54.5991	42.8817
660.048	156.557	54.6653	42.8931
660.789	156.559	54.6987	42.9294
661.531	156.562	54.6891	42.9793
662.271	156.566	54.6297	43.0342
663.013	156.573	54.5176	43.0836
663.754	156.584	54.3534	43.1174
664.494	156.6	54.1406	43.1323
665.235	156.624	53.885	43.1215
665.976	156.655	53.5944	43.0858
666.716	156.693	53.2778	43.0267
667.457	156.737	52.9457	42.9451
668.197	156.785	52.6102	42.8407
668.937	156.837	52.2841	42.7192
669.678	156.891	51.9814	42.5866
670.417	156.947	51.716	42.4493
671.158	157.004	51.5007	42.3171
671.897	157.061	51.3469	42.1942
672.637	157.114	51.2631	42.0876
673.376	157.163	51.2553	41.9999
674.116	157.204	51.3259	41.9318
674.855	157.237	51.4744	41.8848
675.595	157.259	51.6968	41.858
676.333	157.271	51.9862	41.8484
677.073	157.268	52.3321	41.8523
677.812	157.251	52.7207	41.8655
678.551	157.223	53.1349	41.8853
679.289	157.182	53.5552	41.9115
680.028	157.13	53.9608	41.9385
680.767	157.069	54.3311	41.9637
681.505	157.001	54.6479	41.9802
682.244	156.929	54.8963	41.9828
682.982	156.854	55.0668	41.9732
683.72	156.78	55.1553	41.9556
684.458	156.707	55.1632	41.9323
685.196	156.638	55.0967	41.9053
685.934	156.574	54.9662	41.8786
686.672	156.514	54.785	41.8551
687.41	156.457	54.5686	41.8402
688.147	156.406	54.3334	41.8316
688.885	156.359	54.0966	41.8337
689.622	156.317	53.8746	41.8459
690.359	156.28	53.6825	41.8703
691.097	156.247	53.5329	41.9033
691.834	156.219	53.4354	41.9398
692.571	156.196	53.3955	41.9768
693.307	156.177	53.4151	42.0117
694.045	156.159	53.4923	42.0372
694.781	156.145	53.6226	42.047
695.518	156.133	53.799	42.034
696.254	156.124	54.0132	41.993
696.991	156.118	54.2559	41.9256
697.728	156.114	54.5169	41.8349
698.464	156.112	54.785	41.7241
699.2	156.112	55.0489	41.5934
699.935	156.113	55.2964	41.4508
700.671	156.114	55.5162	41.305
701.407	156.112	55.6978	41.165
702.143	156.109	55.8329	41.0384
702.878	156.106	55.9159	40.9328
703.614	156.102	55.9446	40.8642
704.35	156.097	55.9199	40.8338
705.085	156.09	55.8459	40.8442
705.82	156.082	55.7288	40.8946
706.555	156.07	55.577	40.9829
707.29	156.054	55.4	41.1043
708.025	156.033	55.2082	41.2527
708.76	156.009	55.0122	41.4155
709.495	155.982	54.8221	41.5831
710.229	155.957	54.647	41.7421
710.964	155.933	54.4942	41.8849
711.698	155.913	54.3679	42.0038
712.433	155.897	54.2697	42.0937
713.167	155.887	54.1976	42.1487
713.901	155.882	54.147	42.166
714.635	155.882	54.1115	42.1511
715.368	155.889	54.0833	42.1065
716.102	155.905	54.165	42.0395
716.836	155.932	54.2398	41.9603
717.57	155.969	54.3022	41.8822
718.303	156.016	54.3479	41.8195
719.037	156.073	54.3746	41.7737
719.771	156.138	54.3813	41.7546
720.504	156.21	54.3676	41.7743
721.236	156.285	54.3351	41.835
721.969	156.362	54.2865	41.9344
722.703	156.438	54.2258	42.07
723.436	156.512	54.1576	42.2315
724.169	156.585	54.088	42.4093
724.9	156.653	54.0231	42.5927
725.633	156.713	53.9689	42.772
726.366	156.765	53.9313	42.9362
727.098	156.807	53.9162	43.0752
727.83	156.837	53.9283	43.1767
728.562	156.854	53.9532	43.2354
729.295	156.86	53.8761	43.248
730.026	156.854	53.8398	43.2138
730.758	156.837	53.8474	43.1385
731.49	156.809	53.9009	43.0291
732.222	156.772	54.0002	42.894
732.953	156.725	54.1435	42.7433
733.685	156.67	54.3272	42.5857
734.416	156.604	54.5458	42.4369
735.147	156.531	54.7925	42.3095
735.879	156.451	55.0599	42.2068
736.609	156.366	55.3392	42.1308
737.341	156.28	55.6221	42.0824
738.071	156.195	55.8994	42.0577
738.802	156.111	56.1623	42.0528
739.533	156.033	56.4024	42.0633
740.263	155.963	56.6119	42.0815
740.994	155.906	56.784	42.1013
741.724	155.864	56.9136	42.1151
742.455	155.837	56.9977	42.1181
743.185	155.829	57.0347	42.1086
743.915	155.84	57.0258	42.0851
744.645	155.87	56.9737	42.0498
745.375	155.918	56.8827	42.0063
746.104	155.985	56.7587	41.9579
746.834	156.067	56.609	41.9099
747.564	156.164	56.4415	41.8668
748.293	156.274	56.2654	41.8366
749.023	156.394	56.0898	41.8244
749.752	156.519	55.9241	41.8318
750.481	156.648	55.777	41.8563
751.21	156.775	55.6557	41.8922
751.939	156.897	55.5657	41.9348
752.668	157.011	55.5103	41.98
753.397	157.114	55.4904	42.02
754.125	157.204	55.5048	42.0496
754.854	157.281	55.55	42.0686
755.582	157.341	55.621	42.0769
756.311	157.386	55.7115	42.0752
757.04	157.416	55.8141	42.0642
757.768	157.429	55.9205	42.0466
758.495	157.428	56.0223	42.0253
759.224	157.412	56.1111	42.0054
759.952	157.384	56.1788	41.9907
760.679	157.348	56.2186	41.9819
761.407	157.308	56.225	41.9808
762.135	157.267	56.1949	41.9864
762.862	157.226	56.127	42.0004
763.59	157.187	56.0228	42.0162
764.317	157.15	55.8857	42.0273
765.044	157.114	55.7211	42.0277
765.771	157.08	55.536	42.0095
766.499	157.047	55.3383	41.9715
767.226	157.014	55.1364	41.9126
767.952	156.983	54.9389	41.8306
768.679	156.951	54.7537	41.7324
769.405	156.922	54.5881	41.6296
770.132	156.895	54.4478	41.5268
770.858	156.87	54.3371	41.431
771.585	156.846	54.258	41.348
772.312	156.824	54.2106	41.2895
773.038	156.807	54.193	41.2612
773.764	156.794	54.2019	41.2678
774.49	156.788	54.2323	41.3096
775.215	156.791	54.2793	41.3826
775.941	156.804	54.2664	41.4851
776.667	156.827	54.2538	41.6099
777.392	156.861	54.2439	41.7493
778.118	156.906	54.2345	41.8927
778.843	156.96	54.224	42.0308
779.569	157.02	54.2126	42.1571
780.294	157.087	54.201	42.263
781.019	157.159	54.1907	42.3488
781.743	157.235	54.184	42.4125
782.468	157.314	54.183	42.4541
783.193	157.395	54.1897	42.4791
783.918	157.476	54.205	42.4914
784.642	157.553	54.2297	42.4895
785.367	157.622	54.2632	42.48
786.092	157.683	54.3042	42.4684
786.816	157.733	54.3493	42.4614
787.539	157.77	54.3951	42.4584
788.264	157.791	54.4367	42.4596
788.988	157.797	54.4689	42.4656
789.712	157.786	54.4857	42.4744
790.436	157.76	54.4822	42.4869
791.159	157.719	54.4525	42.4994
791.883	157.663	54.3921	42.5104
792.607	157.592	54.2972	42.5178
793.33	157.508	54.3063	42.5196
794.054	157.412	54.3387	42.5151
794.776	157.304	54.332	42.5039
795.5	157.186	54.2879	42.4916
796.223	157.061	54.209	42.4785
796.945	156.931	54.1001	42.4669
797.668	156.798	53.9668	42.4588
798.392	156.665	53.8154	42.4526
799.114	156.532	53.6535	42.4493
799.836	156.4	53.4883	42.4529
800.559	156.271	53.3268	42.4625
801.281	156.147	53.1753	42.4793
802.004	156.031	53.0388	42.5019
802.726	155.923	52.9211	42.5313
803.448	155.828	52.8244	42.5665
804.17	155.746	52.7486	42.6047
804.891	155.681	52.6933	42.6454
805.614	155.632	52.6563	42.6853
806.335	155.598	52.6344	42.7218
807.057	155.581	52.6249	42.7511
807.779	155.58	52.6244	42.7685
808.5	155.595	52.6308	42.7711
809.221	155.623	52.6414	42.76
809.942	155.664	52.6557	42.7377
810.664	155.715	52.6728	42.7043
811.384	155.776	52.6931	42.6613
812.105	155.845	52.7175	42.6094
812.826	155.918	52.7474	42.5486
813.546	155.992	52.7838	42.4843
814.267	156.063	52.828	42.419
814.987	156.13	52.8794	42.3559
815.708	156.191	52.9372	42.3013
816.428	156.245	52.9993	42.257
817.148	156.292	53.062	42.2247
817.869	156.33	53.1215	42.2041
818.589	156.361	53.1735	42.1957
819.308	156.382	53.2144	42.1987
820.029	156.392	53.2411	42.2093
820.748	156.393	53.2521	42.2232
821.468	156.383	53.247	42.2365
822.188	156.367	53.2274	42.2448
822.907	156.346	53.1955	42.2483
823.626	156.323	53.1556	42.2497
824.346	156.3	53.1124	42.2494
825.065	156.279	53.0719	42.2465
825.784	156.261	53.0405	42.2418
826.502	156.248	53.0247	42.2353
827.222	156.238	53.0309	42.2261
827.941	156.233	53.0643	42.2157
828.659	156.233	53.1285	42.2034
829.377	156.238	53.2247	42.1897
830.096	156.247	53.3521	42.1758
830.815	156.259	53.5076	42.1591
831.533	156.273	53.6859	42.1398
832.251	156.287	53.8802	42.1175
832.969	156.301	54.0833	42.0925
833.687	156.311	54.1502	42.0631
834.405	156.317	54.2105	42.0303
835.122	156.319	54.2565	41.9963
835.841	156.317	54.2811	41.9644
836.559	156.313	54.2775	41.9376
837.276	156.305	54.2396	41.9229
837.993	156.297	54.1625	41.9229
838.387	156.285	54.07	41.9379
839.108	156.27	53.9052	41.9674
839.83	156.253	53.6966	42.0125
840.551	156.233	53.4472	42.0684
841.272	156.214	53.1624	42.1304
841.993	156.198	52.8498	42.193
842.714	156.188	52.5189	42.2504
843.435	156.185	52.1806	42.2978
844.156	156.192	51.8471	42.3307
844.877	156.209	51.5315	42.3443
845.597	156.237	51.2476	42.3366
846.317	156.276	51.0087	42.3077
847.038	156.325	50.8278	42.2574
847.758	156.383	50.7161	42.1892
848.479	156.449	50.6817	42.1093
849.199	156.519	50.7292	42.0251
849.919	156.59	50.8581	41.943
850.639	156.662	51.0633	41.8696
851.359	156.731	51.3343	41.8111
852.079	156.795	51.6561	41.7695
852.798	156.853	52.0102	41.7469
853.518	156.903	52.3761	41.7452
854.237	156.947	52.7325	41.7669
854.957	156.984	53.0648	41.8063
855.676	157.017	53.5746	41.8611
856.395	157.047	54.0175	41.9265
857.115	157.072	54.3792	41.9964
857.833	157.093	54.6503	42.0682
858.552	157.111	54.825	42.1365
859.271	157.126	54.9013	42.1975
859.989	157.138	54.8833	42.2487
860.708	157.148	54.779	42.289
861.426	157.159	54.6003	42.317
862.145	157.17	54.3637	42.3339
862.864	157.183	54.0871	42.3423
863.582	157.197	53.7905	42.3438
864.3	157.213	53.4944	42.3362
865.018	157.234	53.2178	42.3189
865.736	157.259	52.9803	42.2928
866.454	157.29	52.7978	42.2583
867.172	157.326	52.6861	42.2184
867.89	157.366	52.6573	42.1757
868.607	157.411	52.7209	42.134
869.325	157.458	52.8821	42.0919
870.042	157.507	53.1423	42.0534
870.759	157.557	53.496	42.0191
871.476	157.605	53.9341	41.9907
872.194	157.656	54.4404	41.9722
872.91	157.71	54.9951	41.9631
873.628	157.767	55.5752	41.9644
874.344	157.83	55.56	41.9757
875.061	157.9	55.4953	41.9974
875.778	157.976	55.3852	42.0285
876.494	158.055	55.2113	42.0672
877.211	158.139	54.9577	42.1109
877.927	158.221	54.616	42.1514
878.643	158.298	54.4393	42.1817
879.359	158.371	54.5188	42.1983
880.075	158.435	54.5137	42.2026
880.792	158.488	54.4376	42.1927
881.507	158.526	54.3076	42.1714
882.223	158.547	54.1445	42.1412
882.939	158.548	53.9718	42.1077
883.654	158.527	53.8123	42.0742
884.369	158.484	53.6873	42.0492
885.085	158.421	53.6159	42.0352
885.8	158.341	53.6122	42.0366
886.515	158.249	53.6867	42.0555
887.231	158.147	53.8451	42.0918
887.946	158.038	53.8964	42.144
888.661	157.926	53.6686	42.2099
889.375	157.816	53.5183	42.286
890.091	157.709	53.4374	42.3675
890.805	157.61	53.4139	42.4462
891.519	157.522	53.4343	42.5146
892.234	157.45	53.481	42.5633
892.949	157.396	53.5374	42.5885
893.663	157.366	53.5845	42.5868
894.377	157.361	53.606	42.5594
895.091	157.379	53.5854	42.5051
895.805	157.421	53.5092	42.4294
896.519	157.484	53.852	42.3392
897.233	157.564	54.1856	42.2441
897.947	157.657	54.4405	42.155
898.66	157.76	54.6161	42.0796
899.373	157.868	54.7158	42.0225
900.087	157.976	54.7454	41.9911
900.8	158.081	54.7144	41.9881
901.513	158.176	54.6349	42.0153
902.227	158.258	54.5207	42.0716
902.94	158.323	54.386	42.1541
903.653	158.368	54.2458	42.2561
904.366	158.392	54.1135	42.3718
905.079	158.393	54.0014	42.4907
905.791	158.376	53.9196	42.6053
906.504	158.342	53.8753	42.7031
907.216	158.293	53.8743	42.7749
907.929	158.229	53.919	42.8114
908.641	158.152	54.0102	42.8091
909.353	158.065	54.0199	42.7642
910.065	157.969	54.0464	42.6821
910.777	157.866	54.1109	42.5677
911.489	157.757	54.208	42.43
912.201	157.645	54.3318	42.2774
912.913	157.533	54.4761	42.1165
913.625	157.423	54.6343	41.9584
914.336	157.317	54.8003	41.8138
915.048	157.219	54.968	41.6905
915.759	157.129	55.1321	41.5959
916.47	157.048	55.2873	41.5358
917.181	156.979	55.4293	41.511
917.892	156.924	55.5543	41.5201
918.603	156.885	55.6594	41.5607
919.314	156.863	55.7425	41.6255
920.025	156.859	55.8021	41.7065
920.736	156.873	55.8374	41.7906
921.446	156.904	55.8481	41.8667
922.157	156.95	55.8346	41.927
922.867	157.011	55.7976	41.9653
923.578	157.083	55.7385	41.9781
924.288	157.166	55.659	41.9671
924.998	157.255	55.5616	41.929
925.708	157.349	55.4492	41.8687
926.418	157.447	55.3254	41.7895
927.128	157.548	55.1937	41.6997
927.838	157.647	55.0581	41.6082
928.547	157.741	54.9223	41.5232
929.257	157.829	54.7897	41.4538
929.967	157.908	54.6634	41.4082
930.676	157.976	54.5462	41.3893
931.385	158.032	54.4403	41.3978
932.094	158.075	54.3478	41.4321
932.804	158.105	54.2705	41.4906
933.512	158.122	54.2101	41.5683
934.222	158.128	54.1681	41.6597
934.931	158.125	54.1462	41.7557
935.639	158.113	54.1461	41.8496
936.348	158.094	54.0414	41.9379
937.057	158.071	53.9562	42.0181
937.765	158.047	53.8987	42.0928
938.473	158.024	53.8708	42.1634
939.181	158.005	53.8743	42.2315
939.89	157.989	53.91	42.3029
940.598	157.979	53.9775	42.3815
941.306	157.974	54.0749	42.4711
942.014	157.971	54.1989	42.572
942.721	157.971	54.344	42.6855
943.429	157.971	54.5029	42.8107
944.137	157.968	54.6674	42.9428
944.845	157.96	54.8289	43.0729
945.552	157.947	54.9789	43.1945
946.259	157.924	55.1091	43.2969
946.966	157.894	55.2124	43.373
947.674	157.854	55.2825	43.4127
948.38	157.805	55.3148	43.4107
949.088	157.745	55.3052	43.3592
949.794	157.674	55.2503	43.2601
950.502	157.594	55.1482	43.1205
951.208	157.507	54.9976	42.9543
951.915	157.413	54.7982	42.7755
952.621	157.316	54.7841	42.5964
953.327	157.215	54.7807	42.4296
954.034	157.116	54.736	42.2836
954.74	157.02	54.6537	42.1664
955.447	156.932	54.54	42.0818
956.152	156.853	54.4002	42.0336
956.858	156.785	54.241	42.022
957.565	156.729	54.0698	42.0438
958.27	156.689	53.8942	42.0937
958.975	156.664	53.7223	42.1621
959.682	156.654	53.5626	42.2409
960.387	156.657	53.4223	42.3185
961.092	156.674	53.3077	42.3867
961.798	156.7	53.2228	42.4388
962.503	156.734	53.1691	42.4713
963.208	156.772	53.1462	42.483
963.913	156.81	53.1529	42.4823
964.618	156.844	53.1865	42.4791
965.323	156.873	53.2441	42.4835
966.027	156.894	53.3242	42.5006
966.732	156.905	53.4271	42.5346
967.437	156.903	53.5539	42.5895
968.141	156.889	53.7067	42.6649
968.846	156.862	53.8889	42.7632
969.55	156.821	54.1036	42.885
970.254	156.769	53.9665	43.0294
970.959	156.703	53.8362	43.1898
971.662	156.629	53.747	43.3602
972.366	156.547	53.7002	43.5332
973.07	156.461	53.6946	43.7006
973.774	156.374	53.7285	43.8564
974.477	156.29	53.7975	43.992
975.181	156.211	53.894	44.1033
975.884	156.14	54.009	44.1874
976.588	156.079	54.1305	44.2426
977.291	156.03	54.2463	44.2722
977.995	155.994	54.4233	44.2806
978.698	155.973	54.7677	44.2708
979.401	155.967	55.0706	44.2434
980.103	155.976	55.3229	44.2022
980.806	155.996	55.5171	44.1515
981.509	156.027	55.6472	44.0972
982.211	156.067	55.7087	44.0426
982.914	156.113	55.6986	43.9965
983.617	156.164	55.6154	43.9626
984.319	156.218	55.4596	43.9407
985.021	156.273	55.2342	43.9269
985.723	156.327	54.9447	43.9204
986.425	156.38	54.5992	43.9189
987.128	156.43	54.2081	43.9214
987.829	156.475	54.1163	43.9227
988.531	156.515	54.0178	43.9157
989.233	156.548	53.9134	43.897
989.935	156.574	53.817	43.8617
990.636	156.592	53.7407	43.8072
991.337	156.601	53.6993	43.7319
992.039	156.602	53.703	43.6324
992.74	156.598	53.7636	43.5101
993.441	156.588	53.8893	43.3686
994.142	156.573	54.088	43.2167
994.844	156.553	53.7808	43.0601
995.544	156.528	53.5264	42.9071
996.245	156.499	53.3528	42.7677
996.945	156.467	53.2571	42.6499
997.646	156.436	53.2339	42.5557
998.347	156.404	53.2744	42.4866
999.047	156.374	53.369	42.4432
999.747	156.346	53.5069	42.425
1000.45	156.319	53.6734	42.4318
1001.15	156.29	53.8577	42.4611
1001.85	156.261	54.0447	42.5057
1002.55	156.234	54.2982	42.5606
1003.25	156.208	54.7439	42.6201
1003.95	156.183	55.1528	42.6767
1004.65	156.161	55.5145	42.7239
1005.35	156.14	55.8217	42.7547
1006.05	156.122	56.0699	42.7659
1006.75	156.106	56.258	42.7596
1007.45	156.092	56.3881	42.7367
1008.14	156.08	56.4646	42.6979
1008.84	156.068	56.4934	42.6443
1009.54	156.057	56.4835	42.5819
1010.24	156.048	56.4423	42.5154
1010.94	156.041	56.3779	42.4447
1011.64	156.037	56.298	42.3725
1012.34	156.036	56.2098	42.3019
1013.04	156.04	56.1195	42.2355
1013.74	156.047	56.0324	42.1749
1014.43	156.058	55.9519	42.1253
1015.13	156.073	55.8822	42.0895
1015.83	156.095	55.8239	42.0693
1016.53	156.125	55.7769	42.0663
1017.23	156.163	55.7397	42.0778
1017.92	156.211	55.709	42.0998
1018.62	156.268	55.6826	42.1305
1019.32	156.331	55.6557	42.169
1020.02	156.401	55.6233	42.2137
1020.72	156.472	55.5805	42.2621
1021.41	156.541	55.5216	42.31
1022.11	156.607	55.4434	42.3525
1022.81	156.669	55.3413	42.3877
1023.5	156.723	55.213	42.4128
1024.2	156.767	55.0573	42.4243
1024.9	156.798	54.8778	42.4201
1025.6	156.815	54.6786	42.4013
1026.29	156.816	54.4666	42.3694
1026.99	156.801	54.2536	42.3269
1027.69	156.768	54.051	42.2794
1028.38	156.719	53.8715	42.2342
1029.08	156.656	53.7302	42.1973
1029.78	156.582	53.6394	42.1753
1030.47	156.499	53.6095	42.1722
1031.17	156.411	53.6509	42.1893
1031.86	156.321	53.7687	42.229
1032.56	156.233	53.9649	42.2947
1033.26	156.146	53.9931	42.384
1033.95	156.066	53.9809	42.4914
1034.65	155.991	54.032	42.6114
1035.34	155.928	54.1415	42.736
1036.04	155.877	54.3027	42.8558
1036.73	155.843	54.4939	42.9601
1037.43	155.823	54.7102	43.0399
1038.13	155.819	54.9284	43.0897
1038.82	155.827	55.1431	43.104
1039.52	155.847	55.3314	43.0791
1040.21	155.875	55.4887	43.0162
1040.91	155.91	55.5932	42.9189
1041.6	155.946	55.6421	42.7945
1042.3	155.982	55.6159	42.6517
1042.99	156.019	55.5143	42.5016
1043.68	156.055	55.3209	42.3559
1044.38	156.087	55.0397	42.2228
1045.07	156.117	54.6591	42.1103
1045.77	156.144	54.2872	42.0251
1046.46	156.167	54.3424	41.9713
1047.16	156.189	54.3191	41.9481
1047.85	156.211	54.2192	41.9534
1048.54	156.236	54.0659	41.9834
1049.24	156.266	53.867	42.0304
1049.93	156.302	53.6459	42.086
1050.63	156.347	53.4267	42.1407
1051.32	156.403	53.2208	42.1887
1052.01	156.468	53.0562	42.2241
1052.71	156.542	52.9415	42.2379
1053.4	156.621	52.8959	42.2272
1054.09	156.703	52.9355	42.1934
1054.79	156.787	53.0591	42.1369
1055.48	156.869	53.2749	42.0609
1056.17	156.948	53.5823	41.9718
1056.86	157.024	53.9813	41.8768
1057.56	157.09	54.3586	41.783
1058.25	157.146	54.5669	41.6921
1058.94	157.188	54.8305	41.6095
1059.63	157.215	55.1346	41.5372
1060.33	157.223	55.4654	41.48
1061.02	157.213	55.8086	41.4382
1061.71	157.185	56.1511	41.4126
1062.4	157.14	56.4813	41.4054
1063.1	157.081	56.7906	41.419
1063.79	157.011	57.0714	41.4556
1064.48	156.933	57.3184	41.5121
1065.17	156.85	57.5284	41.5857
1065.86	156.764	57.6993	41.6716
1066.56	156.679	57.8315	41.763
1067.25	156.598	57.9252	41.8566
1067.94	156.525	57.982	41.9494
1068.63	156.463	58.0035	42.0347
1069.32	156.413	57.9918	42.1114
1070.01	156.379	57.949	42.178
1070.7	156.361	57.8766	42.2336
1071.39	156.361	57.7772	42.2749
1072.08	156.379	57.652	42.2949
1072.78	156.413	57.5027	42.2947
1073.47	156.458	57.3306	42.2747
1074.16	156.512	57.1374	42.2385
1074.85	156.576	56.9249	42.1908
1075.54	156.646	56.6951	42.1405
1076.23	156.724	56.4507	42.0997
1076.92	156.806	56.1944	42.0777
1077.61	156.891	55.93	42.0794
1078.3	156.977	55.6618	42.1019
1078.99	157.061	55.3948	42.1462
1079.68	157.144	55.1347	42.2119
1080.37	157.222	54.8879	42.295
1081.06	157.294	54.6613	42.3941
1081.75	157.361	54.4617	42.5083
1082.44	157.423	54.296	42.6336
1083.13	157.477	54.1701	42.7688
1083.82	157.525	54.0885	42.9088
1084.51	157.567	54.0541	43.0472
1085.19	157.6	54.0674	43.1719
1085.88	157.623	54.1263	43.2747
1086.57	157.635	54.2261	43.3538
1087.26	157.635	54.3604	43.4063
1087.95	157.623	54.5186	43.432
1088.64	157.6	54.6893	43.4338
1089.33	157.567	54.8646	43.4137
1090.02	157.524	55.0344	43.3762
1090.7	157.474	55.1893	43.323
1091.39	157.418	55.3219	43.2554
1092.08	157.357	55.4265	43.172
1092.77	157.29	55.5002	43.0784
1093.46	157.217	55.541	42.9768
1094.15	157.14	55.5501	42.8699
1094.83	157.061	55.5302	42.7646
1095.52	156.984	55.4851	42.6671
1096.21	156.909	55.4199	42.5797
1096.9	156.838	55.3384	42.505
1097.58	156.77	55.2457	42.4388
1098.27	156.706	55.1459	42.3769
1098.96	156.645	55.0431	42.3137
1099.65	156.588	54.9391	42.2515
1100.33	156.535	54.8368	42.1914
1101.02	156.484	54.7384	42.1329
1101.71	156.436	54.6444	42.0772
1102.39	156.39	54.5564	42.0245
1103.08	156.346	54.4751	41.9773
1103.77	156.302	54.4014	41.9423
1104.45	156.26	54.3345	41.922
1105.14	156.218	54.2746	41.9187
1105.83	156.173	54.2218	41.933
1106.51	156.125	54.1743	41.9666
1107.2	156.075	54.1324	42.0194
1107.89	156.023	54.094	42.0893
1108.57	155.973	54.0585	42.1745
1109.26	155.928	54.0255	42.2687
1109.94	155.889	53.9933	42.3639
1110.63	155.856	53.9626	42.4495
1111.32	155.832	53.9329	42.5131
1112	155.817	53.9058	42.5476
1112.69	155.811	53.8837	42.5484
1113.37	155.814	53.8678	42.5169
1114.06	155.826	53.8616	42.4523
1114.74	155.849	53.8664	42.3571
1115.43	155.882	53.8846	42.2379
1116.11	155.925	53.9159	42.1015
1116.8	155.973	53.9609	41.9618
1117.48	156.025	54.017	41.8312
1118.17	156.077	54.0833	41.7161
1118.85	156.128	54.2319	41.6248
1119.54	156.175	54.3844	41.5637
1120.22	156.217	54.5395	41.5348
1120.91	156.25	54.6932	41.5379
1121.59	156.274	54.8445	41.5671
1122.28	156.288	54.9898	41.6151
1122.96	156.291	55.1279	41.6732
1123.64	156.283	55.2551	41.7344
1124.33	156.263	55.37	41.7884
1125.01	156.23	55.471	41.8285
1125.7	156.185	55.5549	41.8519
1126.38	156.127	55.6213	41.8578
1127.06	156.059	55.6672	41.8478
1127.75	155.985	55.6918	41.8249
1128.43	155.907	55.6946	41.7943
1129.11	155.828	55.6738	41.7629
1129.8	155.75	55.6301	41.735
1130.48	155.675	55.5657	41.7219
1131.16	155.604	55.4823	41.727
1131.85	155.54	55.385	41.7512
1132.53	155.484	55.2806	41.7977
1133.21	155.437	55.1748	41.8635
1133.9	155.4	55.0758	41.942
1134.58	155.376	54.9907	42.0262
1135.26	155.365	54.9262	42.1082
1135.94	155.364	54.8855	42.1807
1136.63	155.374	54.8713	42.2408
1137.31	155.392	54.8844	42.2862
1137.99	155.417	54.9212	42.313
1138.67	155.449	54.9784	42.3209
1139.36	155.484	55.0502	42.3111
1140.04	155.521	55.1302	42.2852
1140.72	155.56	55.2118	42.2467
1141.4	155.598	55.2869	42.2006
1142.08	155.635	55.35	42.1507
1142.77	155.668	55.3959	42.1011
1143.45	155.696	55.4211	42.0564
1144.13	155.716	55.4235	42.0236
1144.81	155.727	55.4036	42.0013
1145.49	155.729	55.3611	41.9897
1146.17	155.721	55.2987	41.9855
1146.85	155.703	55.2189	41.9817
1147.53	155.677	55.1246	41.9729
1148.21	155.644	55.0183	41.9556
1148.9	155.604	54.9026	41.9265
1149.58	155.56	54.7794	41.8834
1150.26	155.514	54.6511	41.8274
1150.94	155.47	54.5199	41.7598
1151.62	155.428	54.3893	41.6826
1152.3	155.39	54.2617	41.5988
1152.98	155.359	54.1418	41.5113
1153.66	155.336	54.0345	41.4245
1154.34	155.325	53.9446	41.3458
1155.02	155.324	53.8772	41.282
1155.7	155.334	53.8365	41.2382
1156.38	155.354	53.8257	41.2203
1157.06	155.382	53.8466	41.2331
1157.74	155.416	53.8992	41.2781
1158.42	155.456	53.9823	41.3513
1159.1	155.498	54.0928	41.446
1159.78	155.541	54.0877	41.5516
1160.46	155.582	54.0926	41.6561
1161.14	155.619	54.1115	41.7513
1161.82	155.649	54.1427	41.8293
1162.5	155.673	54.1839	41.8799
1163.17	155.688	54.2336	41.8975
1163.85	155.694	54.2912	41.8809
1164.53	155.69	54.3568	41.832
1165.21	155.675	54.4304	41.7549
1165.89	155.649	54.5119	41.6544
1166.57	155.613	54.6004	41.5379
1167.25	155.568	54.6955	41.417
1167.93	155.516	54.7906	41.3038
1168.6	155.459	54.8827	41.2099
1169.28	155.401	54.9661	41.1441
1169.96	155.343	55.034	41.1152
1170.64	155.29	55.0812	41.1286
1171.32	155.24	55.0983	41.1866
1171.99	155.197	55.0821	41.2824
1172.67	155.161	55.0299	41.4065
1173.35	155.136	54.9413	41.5487
1174.03	155.124	54.8205	41.6989
1174.7	155.123	54.6692	41.8481
1175.38	155.134	54.4957	41.9836
1176.06	155.156	54.3079	42.0944
1176.74	155.189	54.116	42.1763
1177.41	155.233	53.9252	42.2273
1178.09	155.287	53.745	42.2461
1178.77	155.347	53.5845	42.235
1179.44	155.411	53.447	42.1962
1180.12	155.48	53.34	42.1344
1180.8	155.553	53.2681	42.057
1181.47	155.627	53.2366	41.9725
1182.15	155.703	53.2446	41.8874
1182.83	155.78	53.2942	41.8079
1183.5	155.857	53.3857	41.74
1184.18	155.931	53.5126	41.6894
1184.86	156	53.6728	41.6591
1185.53	156.064	53.8559	41.6456
1186.21	156.121	54.0541	41.6504
1186.89	156.174	54.2578	41.6754
1187.56	156.221	54.4511	41.7194
1188.24	156.261	54.6231	41.7779
1188.91	156.294	54.7562	41.8456
1189.59	156.322	54.8381	41.9217
1190.26	156.343	54.8577	42.0039
1190.94	156.357	54.8022	42.0888
1191.61	156.363	54.6686	42.1715
1192.29	156.362	54.452	42.2506
1192.96	156.355	54.1585	42.3199
1193.64	156.342	54.0475	42.3775
1194.31	156.323	53.9311	42.4238
1194.99	156.298	53.7729	42.4564
1195.66	156.269	53.5842	42.4726
1196.34	156.236	53.3899	42.4736
1197.01	156.2	53.2036	42.4601
1197.69	156.16	53.0504	42.4363
1198.36	156.116	52.9425	42.4043
1199.04	156.071	52.9021	42.3669
1199.71	156.024	52.9363	42.3282
1200.39	155.978	53.0579	42.2904
1201.06	155.934	53.2756	42.2525
1201.73	155.889	53.5849	42.2141
1202.41	155.847	53.9886	42.1773
1203.08	155.807	54.4736	42.1435
1203.76	155.77	54.9592	42.1114
1204.43	155.734	55.2118	42.0805
1205.1	155.702	55.5091	42.0492
1205.78	155.673	55.83	42.0195
1206.45	155.647	56.1524	41.9894
1207.12	155.623	56.4613	41.9621
1207.8	155.602	56.7359	41.9388
1208.47	155.581	56.957	41.9177
1209.14	155.562	57.1161	41.9004
1209.81	155.542	57.2012	41.8896
1210.49	155.523	57.205	41.8865
1211.16	155.501	57.1316	41.8953
1211.83	155.476	56.9828	41.9167
1212.51	155.448	56.7643	41.95
1213.18	155.416	56.4926	41.9915
1213.85	155.381	56.1794	42.0383
1214.52	155.343	55.8412	42.0875
1215.2	155.303	55.4949	42.1383
1215.87	155.263	55.1551	42.1895
1216.54	155.224	54.8428	42.2375
1217.21	155.188	54.5698	42.2788
1217.88	155.157	54.3477	42.3103
1218.56	155.131	54.1848	42.3281
1219.23	155.113	54.0834	42.3334
1219.9	155.104	54.049	42.3229
1220.57	155.102	54.0755	42.297
1221.24	155.109	54.1551	42.2572
1221.91	155.122	54.2765	42.2057
1222.58	155.144	54.4248	42.1462
1223.26	155.172	54.58	42.0833
1223.93	155.204	54.7281	42.0254
1224.6	155.239	54.847	41.9808
1225.27	155.274	54.9177	41.9536
1225.94	155.307	54.9233	41.9462
1226.61	155.336	54.85	41.9622
1227.28	155.359	54.6878	42.0039
1227.95	155.375	54.4317	42.0769
1228.62	155.383	54.3572	42.1797
1229.29	155.383	54.3454	42.309
1229.96	155.375	54.255	42.4558
1230.63	155.358	54.1	42.6108
1231.3	155.334	53.8981	42.7633
1231.97	155.304	53.6689	42.9019
1232.64	155.27	53.433	43.0189
1233.31	155.233	53.2107	43.1027
1233.98	155.197	53.0203	43.1505
1234.65	155.161	52.8779	43.162
1235.32	155.13	52.7962	43.1373
1235.99	155.104	52.7843	43.0766
1236.66	155.086	52.8479	42.9874
1237.33	155.076	52.9891	42.8796
1238	155.074	53.2072	42.7617
1238.67	155.08	53.4991	42.639
1239.34	155.094	53.8596	42.5221
1240.01	155.114	54.1954	42.4196
1240.68	155.139	54.1935	42.3366
1241.35	155.167	54.2357	42.279
1242.02	155.198	54.3123	42.2431
1242.68	155.23	54.416	42.2282
1243.35	155.262	54.5299	42.228
1244.02	155.295	54.6469	42.2372
1244.69	155.326	54.757	42.2486
1245.36	155.356	54.8511	42.256
1246.03	155.386	54.9206	42.2567
1246.69	155.416	54.9584	42.2496
1247.36	155.445	54.9617	42.2387
1248.03	155.477	54.9197	42.2267
1248.7	155.511	54.8325	42.2121
1249.37	155.55	54.7659	42.1973
1250.03	155.593	54.9599	42.1866
1250.7	155.639	55.1062	42.1839
1251.37	155.689	55.2116	42.1898
1252.04	155.742	55.2763	42.2051
1252.7	155.797	55.3032	42.2333
1253.37	155.85	55.2925	42.2691
1254.04	155.9	55.2517	42.3108
1254.71	155.944	55.1812	42.3565
1255.37	155.982	55.0812	42.4034
1256.04	156.011	54.9598	42.4473
1256.71	156.032	54.8185	42.4844
1257.37	156.043	54.6621	42.5113
1258.04	156.043	54.4942	42.5277
1258.71	156.033	54.3267	42.5329
1259.37	156.012	54.1627	42.5326
1260.04	155.982	54.0155	42.53
1260.71	155.942	53.8911	42.53
1261.37	155.896	53.7949	42.5333
1262.04	155.845	53.7383	42.5366
1262.71	155.792	53.7236	42.5417
1263.37	155.739	53.7509	42.5468
1264.04	155.687	53.8252	42.5523
1264.7	155.638	53.8693	42.5556
1265.37	155.593	53.8273	42.5578
1266.04	155.553	53.8178	42.5567
1266.7	155.519	53.8344	42.5518
1267.37	155.491	53.8685	42.5466
1268.03	155.468	53.914	42.5434
1268.7	155.451	53.9629	42.5439
1269.36	155.437	54.011	42.5459
1270.03	155.425	54.0535	42.5529
1270.69	155.413	54.0896	42.5685
1271.36	155.4	54.1188	42.5933
1272.02	155.383	54.1442	42.6254
1272.69	155.359	54.1684	42.6667
1273.35	155.325	54.1969	42.714
1274.02	155.281	54.233	42.7624
1274.68	155.231	54.2815	42.8026
1275.35	155.175	54.3442	42.8269
1276.01	155.116	54.4239	42.8312
1276.68	155.054	54.5199	42.812
1277.34	154.988	54.633	42.7676
1278	154.922	54.7608	42.6976
1278.67	154.857	54.9023	42.6055
1279.33	154.797	55.0545	42.4955
1280	154.741	55.2133	42.3777
1280.66	154.693	55.3758	42.2609
1281.32	154.654	55.5365	42.153
1281.99	154.625	55.6915	42.0612
1282.65	154.607	55.8359	41.9887
1283.31	154.601	55.9651	41.9429
1283.98	154.607	56.0767	41.9273
1284.64	154.622	56.1679	41.9389
1285.3	154.648	56.236	41.975
1285.97	154.683	56.2807	42.0326
1286.63	154.725	56.3	42.1043
1287.29	154.774	56.2927	42.1782
1287.96	154.829	56.2576	42.2468
1288.62	154.887	56.1956	42.3046
1289.28	154.945	56.1076	42.3475
1289.94	155	55.9958	42.372
1290.61	155.048	55.8657	42.3735
1291.27	155.088	55.7221	42.3539
1291.93	155.118	55.5712	42.3168
1292.59	155.136	55.4184	42.2675
1293.26	155.145	55.2698	42.2115
1293.92	155.145	55.1289	42.1539
1294.58	155.138	54.9979	42.0977
1295.24	155.126	54.8778	42.0442
1295.9	155.106	54.7678	41.9948
1296.57	155.08	54.6673	41.9553
1297.23	155.05	54.5734	41.9265
1297.89	155.021	54.4831	41.9104
1298.55	154.996	54.3925	41.9063
1299.21	154.976	54.2979	41.9161
1299.87	154.961	54.1954	41.9372
1300.53	154.955	54.0833	41.9695
1301.2	154.959	54.0052	42.0172
1301.86	154.971	53.9172	42.0796
1302.52	154.995	53.8224	42.1558
1303.18	155.028	53.7259	42.2441
1303.84	155.071	53.6343	42.3447
1304.5	155.122	53.5547	42.4607
1305.16	155.181	53.4945	42.5898
1305.82	155.246	53.4605	42.7288
1306.48	155.316	53.4585	42.8734
1307.14	155.389	53.4935	43.0193
1307.8	155.462	53.5693	43.1593
1308.46	155.53	53.6887	43.2885
1309.12	155.59	53.8539	43.4061
1309.78	155.643	54.0658	43.5116
1310.44	155.688	54.324	43.6028
1311.1	155.725	54.6269	43.6799
1311.76	155.752	54.9712	43.741
1312.42	155.769	55.3524	43.7906
1313.08	155.776	55.7643	43.8283
1313.74	155.774	56.2	43.8595
1314.4	155.764	56.6513	43.885
1315.06	155.746	57.1094	43.9041
1315.72	155.723	57.565	43.9205
1316.38	155.698	58.0084	43.9356
1317.04	155.673	58.4299	43.9533
1317.7	155.65	58.8201	43.9718
1318.36	155.63	59.1703	43.9863
1319.02	155.613	59.4729	43.9943
1319.67	155.599	59.7221	43.9937
1320.33	155.588	59.914	43.9846
1320.99	155.581	60.0471	43.966
1321.65	155.576	60.1227	43.9421
1322.31	155.574	60.1439	43.9169
1322.97	155.575	60.1156	43.893
1323.62	155.577	60.0447	43.8728
1324.28	155.581	59.939	43.8597
1324.94	155.582	59.8074	43.8571
1325.6	155.58	59.6594	43.8712
1326.26	155.575	59.5053	43.9047
1326.92	155.565	59.3553	43.9615
1327.57	155.552	59.2197	44.0413
1328.23	155.534	59.1085	44.1471
1328.89	155.515	59.0312	44.2796
1329.55	155.496	58.9958	44.4326
1330.2	155.476	59.0092	44.6045
1330.86	155.456	59.0763	44.7849
1331.52	155.436	59.201	44.9682
1332.18	155.415	59.3849	45.1491
1332.83	155.397	59.6285	45.3241
1333.49	155.381	59.9305	45.4906
1334.15	155.371	60.2888	45.6439
1334.8	155.367	60.6996	45.7844
1335.46	155.372	61.1577	45.9081
1336.12	155.388	61.6574	46.0148
1336.77	155.414	62.1916	46.1047
1337.43	155.451	62.7524	46.1811
1338.09	155.497	63.3321	46.2463
1338.74	155.553	63.9223	46.307
1339.4	155.617	64.5152	46.3705
1340.05	155.69	65.1034	46.4421
1340.71	155.769	65.6796	46.527
1341.37	155.852	66.2362	46.629
1342.02	155.939	66.7665	46.7481
1342.68	156.024	67.2625	46.8842
1343.33	156.107	67.7173	47.0396
1343.99	156.182	68.1232	47.2108
1344.65	156.248	68.4738	47.3958
1345.3	156.303	68.7633	47.5916
1345.96	156.347	68.9869	47.7955
1346.61	156.379	69.142	48.0003
1347.27	156.4	69.2266	48.1989
1347.92	156.408	69.2405	48.3859
1348.58	156.404	69.1837	48.557
1349.23	156.389	69.0577	48.7123
1349.89	156.363	68.8637	48.8515
1350.54	156.328	68.6045	48.9735
1351.2	156.284	68.2829	49.0787
1351.85	156.236	67.9034	49.1739
1352.51	156.184	67.4707	49.265
1353.16	156.13	66.9909	49.3536
1353.82	156.078	66.4703	49.443
1354.47	156.028	65.916	49.5355
1355.12	155.984	65.3355	49.6347
1355.78	155.945	64.7362	49.7458
1356.43	155.911	64.1265	49.87
1357.09	155.884	63.5149	50.0056
1357.74	155.861	62.9114	50.1487
1358.39	155.846	62.3265	50.2982
1359.05	155.837	61.7707	50.4484
1359.7	155.831	61.255	50.5901
1360.35	155.829	60.789	50.718
1361.01	155.826	60.3813	50.8279
1361.66	155.824	60.0387	50.9195
1362.31	155.82	59.7653	50.9905
1362.97	155.814	59.5634	51.0348
1363.62	155.806	59.4337	51.0481
1364.27	155.794	59.3747	51.0317
1364.93	155.779	59.3841	50.9881
1365.58	155.762	59.458	50.9194
1366.23	155.744	59.5917	50.8258
1366.89	155.724	59.7783	50.7133
1367.54	155.705	60.0102	50.5886
1368.19	155.689	60.2781	50.459
1368.84	155.678	60.5712	50.3302
1369.5	155.673	60.8777	50.2026
1370.15	155.676	61.1856	50.0755
1370.8	155.686	61.4824	49.9507
1371.45	155.705	61.7553	49.8285
1372.1	155.732	61.9927	49.7042
1372.76	155.767	62.1835	49.5757
1373.41	155.809	62.3179	49.4419
1374.06	155.856	62.3879	49.3009
1374.71	155.909	62.387	49.1515
1375.36	155.966	62.3117	48.9894
1376.02	156.026	62.1611	48.8107
1376.67	156.088	61.9372	48.6176
1377.32	156.151	61.6447	48.4127
1377.97	156.214	61.2907	48.201
1378.62	156.275	60.884	47.987
1379.27	156.334	60.4347	47.7775
1379.92	156.39	59.9537	47.5816
1380.57	156.442	59.4519	47.4074
1381.22	156.491	58.94	47.2583
1381.88	156.536	58.4282	47.1359
1382.53	156.576	57.9261	47.0377
1383.18	156.611	57.4424	46.9615
1383.83	156.641	56.9851	46.9073
1384.48	156.665	56.561	46.8683
1385.13	156.684	56.1762	46.8401
1385.78	156.696	55.8358	46.8173
1386.43	156.705	55.5439	46.7931
1387.08	156.71	55.3032	46.7614
1387.73	156.713	55.1159	46.7173
1388.38	156.715	54.9832	46.6576
1389.03	156.716	54.904	46.5823
1389.68	156.716	54.8773	46.4917
1390.33	156.716	54.9001	46.3862
1390.98	156.715	54.9685	46.2698
1391.63	156.714	55.0779	46.1437
1392.28	156.713	55.2234	46.0139
1392.93	156.713	55.4	45.8829
1393.58	156.713	55.6025	45.752
1394.23	156.713	55.8264	45.6179
1394.87	156.715	56.067	45.4808
1395.52	156.718	56.3199	45.3367
1396.17	156.722	56.58	45.187
1396.82	156.728	56.8422	45.0323
1397.47	156.733	57.1007	44.8734
1398.12	156.738	57.3491	44.7148
1398.77	156.74	57.5814	44.5577
1399.42	156.74	57.7907	44.4063
1400.06	156.734	57.9706	44.268
1400.71	156.722	58.1147	44.15
1401.36	156.703	58.2171	44.0614
1402.01	156.674	58.2724	44.0063
1402.66	156.635	58.2762	43.9859
1403.31	156.585	58.2257	44.0026
1403.95	156.524	58.1198	44.0548
1404.6	156.454	57.9595	44.1356
1405.25	156.375	57.7481	44.2404
1405.9	156.291	57.4912	44.3569
1406.54	156.204	57.1969	44.472
1407.19	156.115	56.8742	44.5717
1407.84	156.029	56.5337	44.6455
1408.49	155.948	56.1859	44.6821
1409.13	155.873	55.8423	44.6774
1409.78	155.807	55.5135	44.6285
1410.43	155.749	55.2101	44.5378
1411.08	155.701	54.9415	44.4097
1411.72	155.665	54.7172	44.2491
1412.37	155.64	54.5446	44.0665
1413.02	155.628	54.4295	43.876
1413.66	155.627	54.3763	43.6883
1414.31	155.638	54.3865	43.5145
1414.96	155.658	54.4592	43.361
1415.6	155.687	54.5912	43.2342
1416.25	155.722	54.7769	43.1367
1416.9	155.761	55.01	43.0662
1417.54	155.802	55.283	43.0179
1418.19	155.845	55.5869	42.9894
1418.83	155.887	55.9125	42.9722
1419.48	155.927	56.2511	42.9585
1420.13	155.964	56.5935	42.9401
1420.77	155.998	56.9321	42.9134
1421.42	156.027	57.2596	42.8744
1422.06	156.052	57.5706	42.8209
1422.71	156.074	57.8614	42.7537
1423.35	156.093	58.1295	42.6751
1424	156.111	58.3751	42.5855
1424.65	156.13	58.5989	42.4859
1425.29	156.152	58.8034	42.3813
1425.94	156.176	58.991	42.2758
1426.58	156.205	59.1649	42.1708
1427.23	156.238	59.3272	42.0683
1427.87	156.275	59.4803	41.9694
1428.52	156.314	59.6252	41.8744
1429.16	156.356	59.7626	41.7821
1429.8	156.399	59.892	41.6942
1430.45	156.445	60.0123	41.6137
1431.09	156.49	60.1212	41.5443
1431.74	156.534	60.2164	41.4883
1432.38	156.574	60.2944	41.4489
1433.03	156.611	60.3522	41.4291
1433.67	156.642	60.3867	41.4348
1434.32	156.667	60.3952	41.4661
1434.96	156.687	60.3766	41.5245
1435.6	156.701	60.3302	41.6117
1436.25	156.711	60.2572	41.7234
1436.89	156.717	60.1593	41.8519
1437.53	156.721	60.0398	41.9908
1438.18	156.723	59.9029	42.1337
1438.82	156.723	59.7526	42.2719
1439.47	156.723	59.5941	42.3969
1440.11	156.723	59.4322	42.5006
1440.75	156.724	59.2712	42.5759
1441.39	156.728	59.1152	42.6188
1442.04	156.733	58.9674	42.6274
1442.68	156.742	58.83	42.6042
1443.32	156.753	58.7041	42.5532
1443.97	156.765	58.5902	42.4795
1444.61	156.777	58.488	42.3905
1445.25	156.788	58.3961	42.2939
1445.89	156.795	58.3134	42.199
1446.54	156.8	58.2386	42.115
1447.18	156.8	58.1697	42.0477
1447.82	156.796	58.1055	42.0027
1448.46	156.787	58.0447	41.9815
1449.11	156.774	57.9863	41.9816
1449.75	156.754	57.929	42.0022
1450.39	156.727	57.8727	42.0428
1451.03	156.693	57.8175	42.1004
1451.67	156.652	57.7648	42.171
1452.32	156.606	57.7166	42.2509
1452.96	156.556	57.6758	42.334
1453.6	156.504	57.647	42.4172
1454.24	156.451	57.6354	42.4976
1454.88	156.399	57.6473	42.572
1455.52	156.35	57.6896	42.6399
1456.17	156.305	57.7696	42.7012
1456.81	156.264	57.8949	42.7549
1457.45	156.229	58.0724	42.8011
1458.09	156.202	58.309	42.8407
1458.73	156.182	58.6104	42.8757
1459.37	156.172	58.9814	42.9052
1460.01	156.172	59.4255	42.9274
1460.65	156.179	59.9448	42.9392
1461.29	156.193	60.5402	42.9391
1461.93	156.212	61.2107	42.9273
1462.57	156.234	61.9543	42.906
1463.21	156.259	62.767	42.8765
1463.85	156.285	63.6437	42.8392
1464.49	156.311	64.5776	42.7965
1465.14	156.336	65.5609	42.751
1465.78	156.362	66.5846	42.705
1466.42	156.389	67.6395	42.6632
1466.84	156.414	68.7136	42.6278
1467.48	156.44	69.8017	42.6034
1468.13	156.464	70.892	42.596
1468.77	156.487	71.9751	42.6098
1469.41	156.508	73.0418	42.647
1470.06	156.528	74.0833	42.7087
1470.7	156.55	75.0914	42.7966
1471.34	156.573	76.0581	42.9088
1471.99	156.597	76.9768	43.0408
1472.63	156.624	77.8413	43.1864
1473.27	156.655	78.6461	43.3391
1473.92	156.691	79.3865	43.4925
1474.56	156.733	80.0584	43.6401
1475.2	156.781	80.6571	43.7752
1475.84	156.836	81.1787	43.8921
1476.49	156.898	81.6196	43.9862
1477.13	156.968	81.977	44.0555
1477.77	157.045	82.2492	44.0989
1478.41	157.128	82.4368	44.1189
1479.06	157.215	82.5421	44.1204
1479.7	157.302	82.57	44.1096
1480.34	157.388	82.5266	44.1003
1480.98	157.471	82.4198	44.1044
1481.62	157.547	82.2582	44.1333
1482.27	157.615	82.0508	44.1981
1482.91	157.672	81.8065	44.3066
1483.55	157.718	81.5336	44.4665
1484.19	157.753	81.2403	44.68
1484.83	157.776	80.9337	44.9472
1485.47	157.786	80.6195	45.2626
1486.12	157.782	80.302	45.6188
1486.76	157.766	79.9831	46.0034
1487.4	157.734	79.6622	46.4046
1488.04	157.688	79.3357	46.8106
1488.68	157.629	78.9975	47.2065
1489.32	157.557	78.639	47.5782
1489.96	157.474	78.2495	47.9126
1490.6	157.382	77.8172	48.1995
1491.24	157.283	77.3296	48.4363
1491.89	157.18	76.7744	48.6195
1492.53	157.074	76.1408	48.7526
1493.17	156.968	75.42	48.8431
1493.81	156.865	74.6061	48.897
1494.45	156.766	73.6978	48.9247
1495.09	156.674	72.6985	48.9375
1495.73	156.591	71.6172	48.9438
1496.37	156.519	70.4683	48.9557
1497.01	156.459	69.2716	48.983
1497.65	156.413	68.0508	49.035
1498.29	156.379	66.8328	49.1133
1498.93	156.357	65.6454	49.2194
1499.57	156.348	64.5157	49.3494
1500.21	156.351	63.4688	49.5028
1500.85	156.366	62.5254	49.6748
1501.49	156.39	61.7012	49.8531
1502.13	156.427	61.0058	50.0287
1502.77	156.474	60.4431	50.1886
1503.4	156.53	60.0106	50.3224
1504.04	156.593	59.7003	50.4213
1504.68	156.659	59.4998	50.4732
1505.32	156.727	59.3929	50.4731
1505.96	156.794	59.3609	50.416
1506.6	156.857	59.3837	50.2983
1507.24	156.914	59.4403	50.1236
1507.88	156.963	59.5102	49.8966
1508.52	157.003	59.5737	49.6249
1509.15	157.034	59.6136	49.3226
1509.79	157.056	59.6149	49.0061
1510.43	157.07	59.5662	48.6888
1511.07	157.074	59.4601	48.3814
1511.71	157.071	59.2934	48.0991
1512.35	157.062	59.0669	47.8538
1512.98	157.048	58.7862	47.6587
1513.62	157.03	58.4598	47.5197
1514.26	157.01	58.0992	47.4343
1514.9	156.99	57.7186	47.4016
1515.54	156.971	57.3333	47.4126
1516.17	156.954	56.9594	47.4583
1516.81	156.941	56.6125	47.5275
1517.45	156.931	56.3067	47.6084
1518.09	156.928	56.0531	47.6897
1518.72	156.93	55.8602	47.7575
1519.36	156.937	55.7316	47.8003
1520	156.948	55.6667	47.8132
[truncated: 2,707 more rows]
