# Supplementary material for: Ultrarobust subzero healable materials enabled by polyphenol nano-assemblies
Source: Nat Commun. 2023 Feb 13;14:814. doi: 10.1038/s41467-023-36461-9 (PMC9925762; doi:10.1038/s41467-023-36461-9)
Supplement: Supplementary file 5 — Supplementary Data 3 [file 41467_2023_36461_MOESM5_ESM.xlsx]

## Sheet: Sheet1
Wavenumber (cm-1)	Absorbance	Wavenumber (cm-2)	Absorbance	Wavenumber (cm-2)	Absorbance	Wavenumber (cm-3)	Absorbance	Wavenumber (cm-3)	Absorbance	Wavenumber (cm-4)	Absorbance	Wavenumber (cm-4)	Absorbance	Wavenumber (cm-5)	Absorbance	Wavenumber (cm-5)	Absorbance	Wavenumber (cm-6)	Absorbance	Wavenumber (cm-6)	Absorbance	Wavenumber (cm-7)	Absorbance	Wavenumber (cm-7)	Absorbance	Wavenumber (cm-8)	Absorbance	Wavenumber (cm-8)	Absorbance	Wavenumber (cm-9)	Absorbance	Wavenumber (cm-9)	Absorbance	Wavenumber (cm-10)	Absorbance	Wavenumber (cm-10)	Absorbance	Wavenumber (cm-11)	Absorbance	Wavenumber (cm-11)	Absorbance	Wavenumber (cm-12)	Absorbance	Wavenumber (cm-12)	Absorbance	Wavenumber (cm-13)	Absorbance	Wavenumber (cm-13)	Absorbance
649.904	2.95144	649.904	2.97393	649.904	3.04301	649.904	3.02451	649.904	3.17431	649.904	3.04535	649.904	2.80047	649.904	3.22053	649.904	3.04424	649.904	3.38805	649.904	3.39777	649.904	3.05529	649.904	6	649.904	2.80752	649.904	2.82741	649.904	3.42788	649.904	3.10284	649.904	6	649.904	6	649.904	6	649.904	6	649.904	3.95248	649.904	6	649.904	6	649.904	3.00065
650.386	2.86244	650.386	2.91554	650.386	2.97156	650.386	2.95647	650.386	3.06833	650.386	2.97067	650.386	2.77146	650.386	3.15962	650.386	2.93486	650.386	3.23809	650.386	3.25677	650.386	2.96084	650.386	6	650.386	2.73573	650.386	2.78006	650.386	3.24444	650.386	3.07276	650.386	6	650.386	6	650.386	6	650.386	6	650.386	3.48679	650.386	3.95112	650.386	4.34385	650.386	2.94322
650.868	2.83492	650.868	2.92691	650.868	2.97085	650.868	2.96841	650.868	3.07783	650.868	2.99167	650.868	2.80009	650.868	3.23103	650.868	2.91047	650.868	3.25823	650.868	3.28319	650.868	2.94357	650.868	6	650.868	2.72559	650.868	2.7835	650.868	3.22967	650.868	3.14673	650.868	6	650.868	6	650.868	6	650.868	6	650.868	3.42435	650.868	3.83884	650.868	4.56103	650.868	2.98614
651.35	2.86248	651.35	3.01905	651.35	3.04434	651.35	3.07199	651.35	3.21222	651.35	3.12459	651.35	2.8958	651.35	3.53037	651.35	2.95932	651.35	3.48353	651.35	3.54305	651.35	3.00482	651.35	6	651.35	2.77535	651.35	2.84242	651.35	3.38186	651.35	3.39035	651.35	6	651.35	6	651.35	6	651.35	6	651.35	3.59921	651.35	4.83028	651.35	6	651.35	3.16853
651.832	2.92337	651.832	3.19578	651.832	3.17559	651.832	3.27778	651.832	3.52639	651.832	3.4219	651.832	3.05862	651.832	6	651.832	3.05865	651.832	4.77969	651.832	6	651.832	3.13722	651.832	6	651.832	2.87454	651.832	2.94986	651.832	3.87383	651.832	4.34536	651.832	6	651.832	6	651.832	6	651.832	6	651.832	4.4124	651.832	6	651.832	6	651.832	3.65931
652.315	2.97402	652.315	3.42272	652.315	3.29256	652.315	3.56063	652.315	4.31964	652.315	4.15189	652.315	3.25289	652.315	6	652.315	3.14963	652.315	6	652.315	6	652.315	3.30213	652.315	6	652.315	2.99074	652.315	3.07535	652.315	6	652.315	6	652.315	6	652.315	6	652.315	6	652.315	6	652.315	6	652.315	6	652.315	6	652.315	6
652.797	2.96761	652.797	3.52641	652.797	3.27114	652.797	3.68378	652.797	6	652.797	6	652.797	3.35153	652.797	6	652.797	3.14612	652.797	6	652.797	6	652.797	3.38892	652.797	6	652.797	3.05921	652.797	3.1538	652.797	6	652.797	6	652.797	6	652.797	6	652.797	6	652.797	6	652.797	6	652.797	6	652.797	6	652.797	6
653.279	2.90791	653.279	3.38679	653.279	3.12924	653.279	3.48073	653.279	3.97278	653.279	4.37309	653.279	3.26882	653.279	6	653.279	3.04865	653.279	6	653.279	6	653.279	3.32342	653.279	6	653.279	3.03671	653.279	3.14152	653.279	6	653.279	6	653.279	6	653.279	6	653.279	6	653.279	6	653.279	6	653.279	6	653.279	6	653.279	5.12185
653.761	2.84444	653.761	3.20756	653.761	2.99179	653.761	3.2695	653.761	3.49596	653.761	3.62082	653.761	3.13731	653.761	4.59077	653.761	2.94338	653.761	3.96044	653.761	6	653.761	3.21167	653.761	6	653.761	2.96765	653.761	3.08801	653.761	6	653.761	3.75537	653.761	6	653.761	6	653.761	6	653.761	6	653.761	3.97094	653.761	6	653.761	6	653.761	3.39272
654.243	2.81992	654.243	3.10796	654.243	2.91826	654.243	3.17346	654.243	3.32939	654.243	3.40915	654.243	3.06714	654.243	3.64533	654.243	2.88854	654.243	3.54115	654.243	4.40985	654.243	3.15687	654.243	6	654.243	2.91881	654.243	3.06936	654.243	4.6095	654.243	3.40801	654.243	3.85134	654.243	6	654.243	6	654.243	6	654.243	3.74469	654.243	6	654.243	6	654.243	3.11668
654.726	2.85755	654.726	3.10677	654.726	2.92264	654.726	3.20995	654.726	3.35062	654.726	3.4252	654.726	3.0936	654.726	3.60536	654.726	2.90646	654.726	3.54593	654.726	4.12966	654.726	3.2012	654.726	6	654.726	2.92408	654.726	3.13759	654.726	6	654.726	3.35975	654.726	3.78313	654.726	6	654.726	6	654.726	6	654.726	4.12047	654.726	6	654.726	6	654.726	3.04456
655.208	2.97055	655.208	3.20489	655.208	3.0067	655.208	3.42419	655.208	3.59527	655.208	3.73387	655.208	3.24176	655.208	4.08055	655.208	3.00879	655.208	4.05303	655.208	6	655.208	3.38259	655.208	6	655.208	2.99203	655.208	3.35752	655.208	6	655.208	3.51726	655.208	6	655.208	6	655.208	6	655.208	6	655.208	6	655.208	6	655.208	6	655.208	3.11699
655.689	3.16235	655.689	3.38584	655.689	3.15828	655.689	4.16461	655.689	5.3727	655.689	6	655.689	3.57023	655.689	6	655.689	3.20403	655.689	6	655.689	6	655.689	3.81371	655.689	6	655.689	3.10842	655.689	4.08644	655.689	6	655.689	4.04621	655.689	6	655.689	6	655.689	6	655.689	6	655.689	6	655.689	6	655.689	6	655.689	3.34843
656.171	3.38331	656.171	3.52892	656.171	3.30649	656.171	6	656.171	6	656.171	6	656.171	4.25679	656.171	6	656.171	3.46601	656.171	6	656.171	6	656.171	6	656.171	6	656.171	3.21256	656.171	6	656.171	6	656.171	6	656.171	6	656.171	6	656.171	6	656.171	6	656.171	6	656.171	6	656.171	6	656.171	3.82473
656.653	3.43816	656.653	3.41855	656.653	3.29686	656.653	6	656.653	6	656.653	6	656.653	4.31661	656.653	6	656.653	3.59448	656.653	6	656.653	6	656.653	5.11544	656.653	6	656.653	3.20625	656.653	6	656.653	6	656.653	6	656.653	6	656.653	6	656.653	6	656.653	6	656.653	6	656.653	6	656.653	6	656.653	4.37067
657.135	3.27125	657.135	3.18236	657.135	3.13502	657.135	3.95119	657.135	3.79261	657.135	6	657.135	3.60455	657.135	6	657.135	3.42777	657.135	6	657.135	6	657.135	3.69139	657.135	6	657.135	3.09549	657.135	6	657.135	6	657.135	3.90491	657.135	6	657.135	6	657.135	6	657.135	6	657.135	6	657.135	6	657.135	6	657.135	3.73988
657.617	3.09681	657.617	3.00127	657.617	2.974	657.617	3.35185	657.617	3.32009	657.617	3.94806	657.617	3.26747	657.617	3.73558	657.617	3.22708	657.617	6	657.617	3.71476	657.617	3.33771	657.617	6	657.617	2.98162	657.617	3.82295	657.617	3.85411	657.617	3.45531	657.617	6	657.617	6	657.617	6	657.617	6	657.617	6	657.617	6	657.617	6	657.617	3.32273
658.1	3.00714	658.1	2.91034	658.1	2.87904	658.1	3.15762	658.1	3.16258	658.1	3.55919	658.1	3.12137	658.1	3.41065	658.1	3.12354	658.1	3.86957	658.1	3.39133	658.1	3.20444	658.1	6	658.1	2.92587	658.1	3.36818	658.1	3.42882	658.1	3.31596	658.1	6	658.1	6	658.1	6	658.1	6	658.1	6	658.1	6	658.1	6	658.1	3.13
658.582	3.01615	658.582	2.90875	658.582	2.85862	658.582	3.13553	658.582	3.17557	658.582	3.59338	658.582	3.11027	658.582	3.39939	658.582	3.13449	658.582	3.83553	658.582	3.38057	658.582	3.22098	658.582	6	658.582	2.95068	658.582	3.22344	658.582	3.40611	658.582	3.36951	658.582	6	658.582	6	658.582	6	658.582	6	658.582	6	658.582	6	658.582	6	658.582	3.08779
659.064	3.1289	659.064	2.99358	659.064	2.90554	659.064	3.26416	659.064	3.37395	659.064	4.2138	659.064	3.22522	659.064	3.65854	659.064	3.2755	659.064	6	659.064	3.66673	659.064	3.38997	659.064	6	659.064	3.07031	659.064	3.19392	659.064	3.68496	659.064	3.69565	659.064	6	659.064	6	659.064	6	659.064	6	659.064	6	659.064	6	659.064	6	659.064	3.18236
659.546	3.34385	659.546	3.15314	659.546	2.99632	659.546	3.59841	659.546	4.06757	659.546	6	659.546	3.47978	659.546	6	659.546	3.59731	659.546	6	659.546	6	659.546	3.76805	659.546	6	659.546	3.29979	659.546	3.19976	659.546	6	659.546	6	659.546	6	659.546	6	659.546	6	659.546	6	659.546	6	659.546	6	659.546	6	659.546	3.44333
660.028	3.56052	660.028	3.31741	660.028	3.072	660.028	4.47728	660.028	6	660.028	6	660.028	3.82271	660.028	6	660.028	4.20444	660.028	6	660.028	6	660.028	4.26511	660.028	2.64351	660.028	3.60297	660.028	3.16092	660.028	6	660.028	6	660.028	6	660.028	6	660.028	6	660.028	6	660.028	6	660.028	6	660.028	6	660.028	3.96218
660.51	3.47445	660.51	3.31693	660.51	3.05731	660.51	4.73276	660.51	6	660.51	6	660.51	3.7727	660.51	6	660.51	4.13797	660.51	6	660.51	6	660.51	3.79854	660.51	2.15884	660.51	3.65138	660.51	3.04786	660.51	6	660.51	6	660.51	6	660.51	6	660.51	6	660.51	6	660.51	6	660.51	6	660.51	6	660.51	4.23184
660.993	3.20261	660.993	3.15053	660.993	2.96201	660.993	3.67093	660.993	4.38685	660.993	3.80053	660.993	3.41959	660.993	3.7362	660.993	3.55368	660.993	5.01558	660.993	6	660.993	3.3394	660.993	2.02313	660.993	3.36687	660.993	2.91024	660.993	6	660.993	3.62614	660.993	6	660.993	6	660.993	6	660.993	6	660.993	6	660.993	6	660.993	6	660.993	3.61764
661.475	2.99461	661.475	2.98722	661.475	2.86459	661.475	3.30442	661.475	3.44127	661.475	3.24679	661.475	3.18048	661.475	3.27063	661.475	3.25094	661.475	3.40001	661.475	6	661.475	3.09372	661.475	1.986	661.475	3.12363	661.475	2.80082	661.475	3.58492	661.475	3.18144	661.475	4.29236	661.475	6	661.475	6	661.475	6	661.475	6	661.475	6	661.475	6	661.475	3.26261
661.957	2.88661	661.957	2.89705	661.957	2.81703	661.957	3.16155	661.957	3.21681	661.957	3.06809	661.957	3.07888	661.957	3.10675	661.957	3.12534	661.957	3.15271	661.957	4.02355	661.957	2.99121	661.957	1.96875	661.957	2.99235	661.957	2.74199	661.957	3.33723	661.957	3.00377	661.957	3.5424	661.957	6	661.957	6	661.957	6	661.957	6	661.957	6	661.957	6	661.957	3.10532
662.439	2.8713	662.439	2.89061	662.439	2.8405	662.439	3.17732	662.439	3.19277	662.439	3.05178	662.439	3.10583	662.439	3.09887	662.439	3.13832	662.439	3.09685	662.439	4.14974	662.439	3.00739	662.439	1.91694	662.439	2.96054	662.439	2.73758	662.439	3.33487	662.439	2.95601	662.439	3.54792	662.439	6	662.439	6	662.439	4.5001	662.439	6	662.439	6	662.439	6	662.439	3.09685
662.921	2.941	662.921	2.96656	662.921	2.94622	662.921	3.37649	662.921	3.34175	662.921	3.17879	662.921	3.28603	662.921	3.23392	662.921	3.30099	662.921	3.16747	662.921	6	662.921	3.14828	662.921	1.82027	662.921	3.01375	662.921	2.78016	662.921	3.55901	662.921	3.00119	662.921	4.29128	662.921	6	662.921	6	662.921	6	662.921	6	662.921	6	662.921	6	662.921	3.24979
663.404	3.08105	663.404	3.11241	663.404	3.14027	663.404	4.077	663.404	3.78309	663.404	3.50551	663.404	3.77301	663.404	3.56056	663.404	3.71268	663.404	3.34137	663.404	6	663.404	3.45715	663.404	1.70957	663.404	3.12821	663.404	2.84672	663.404	4.59845	663.404	3.10989	663.404	6	663.404	6	663.404	6	663.404	6	663.404	6	663.404	6	663.404	6	663.404	3.72615
663.886	3.22911	663.886	3.26344	663.886	3.38544	663.886	6	663.886	6	663.886	4.52053	663.886	6	663.886	4.25079	663.886	6	663.886	3.53422	663.886	6	663.886	4.03013	663.886	1.61502	663.886	3.23428	663.886	2.89199	663.886	6	663.886	3.21655	663.886	6	663.886	6	663.886	6	663.886	6	663.886	6	663.886	6	663.886	6	663.886	6
664.367	3.23778	664.367	3.26679	664.367	3.46748	664.367	6	664.367	6	664.367	6	664.367	6	664.367	4.18642	664.367	6	664.367	3.50185	664.367	6	664.367	4.06605	664.367	1.54857	664.367	3.21458	664.367	2.87128	664.367	6	664.367	3.21527	664.367	6	664.367	6	664.367	6	664.367	6	664.367	6	664.367	6	664.367	6	664.367	6
664.849	3.07844	664.849	3.10215	664.849	3.26477	664.849	4.0083	664.849	3.90423	664.849	3.79333	664.849	3.77461	664.849	3.48521	664.849	3.58029	664.849	3.26318	664.849	6	664.849	3.45554	664.849	1.50841	664.849	3.07053	664.849	2.79184	664.849	3.57121	664.849	3.09945	664.849	6	664.849	6	664.849	6	664.849	6	664.849	6	664.849	6	664.849	6	664.849	6
665.331	2.89376	665.331	2.91926	665.331	3.03111	665.331	3.26755	665.331	3.34289	665.331	3.27734	665.331	3.22869	665.331	3.12639	665.331	3.16909	665.331	3.0477	665.331	3.78399	665.331	3.10379	665.331	1.48434	665.331	2.91428	665.331	2.70125	665.331	3.14765	665.331	2.97127	665.331	6	665.331	6	665.331	6	665.331	6	665.331	6	665.331	4.97665	665.331	6	665.331	3.46236
665.813	2.75942	665.813	2.79266	665.813	2.87533	665.813	3.0042	665.813	3.13236	665.813	3.04496	665.813	2.99592	665.813	2.93903	665.813	2.96779	665.813	2.91856	665.813	3.28046	665.813	2.91412	665.813	1.46056	665.813	2.80803	665.813	2.63868	665.813	2.95392	665.813	2.89972	665.813	3.9709	665.813	6	665.813	6	665.813	6	665.813	4.0633	665.813	3.47605	665.813	3.87414	665.813	3.1267
666.295	2.69117	666.295	2.73939	666.295	2.8068	666.295	2.90039	666.295	3.10494	666.295	2.96039	666.295	2.90721	666.295	2.87186	666.295	2.89179	666.295	2.88433	666.295	3.17247	666.295	2.83818	666.295	1.42046	666.295	2.77215	666.295	2.62738	666.295	2.89175	666.295	2.92339	666.295	3.80098	666.295	6	666.295	6	666.295	5.01864	666.295	3.75146	666.295	3.35712	666.295	3.94418	666.295	3.02075
666.778	2.69229	666.778	2.76915	666.778	2.82849	666.778	2.91846	666.778	3.32242	666.778	3.0078	666.778	2.93792	666.778	2.92471	666.778	2.92697	666.778	2.96335	666.778	3.30295	666.778	2.86692	666.778	1.35643	666.778	2.82158	666.778	2.68773	666.778	2.95689	666.778	3.11518	666.778	6	666.778	6	666.778	6	666.778	6	666.778	6	666.778	3.65015	666.778	6	666.778	3.0958
667.26	2.76181	667.26	2.89671	667.26	2.94874	667.26	3.07179	667.26	6	667.26	3.23095	667.26	3.10374	667.26	3.15076	667.26	3.08531	667.26	3.21534	667.26	4.34879	667.26	3.01197	667.26	1.2785	667.26	2.97787	667.26	2.84807	667.26	3.21194	667.26	4.20995	667.26	6	667.26	6	667.26	6	667.26	6	667.26	6	667.26	6	667.26	6	667.26	3.52251
667.742	2.87122	667.742	3.116	667.742	3.14419	667.742	3.39157	667.742	6	667.742	3.80505	667.742	3.41108	667.742	3.85508	667.742	3.34256	667.742	3.8576	667.742	6	667.742	3.25779	667.742	1.21075	667.742	3.23507	667.742	3.13744	667.742	4.12166	667.742	6	667.742	6	667.742	6	667.742	6	667.742	6	667.742	6	667.742	6	667.742	6	667.742	6
668.224	2.92275	668.224	3.253	668.224	3.21974	668.224	3.65202	668.224	6	668.224	4.35783	668.224	3.51208	668.224	6	668.224	3.3715	668.224	4.44195	668.224	6	668.224	3.33284	668.224	1.17749	668.224	3.3379	668.224	3.41662	668.224	6	668.224	6	668.224	6	668.224	6	668.224	6	668.224	6	668.224	6	668.224	6	668.224	6	668.224	6
668.706	2.84998	668.706	3.0924	668.706	3.03902	668.706	3.35148	668.706	6	668.706	3.41376	668.706	3.17044	668.706	4.38257	668.706	3.0773	668.706	3.38723	668.706	6	668.706	3.07186	668.706	1.19027	668.706	3.08865	668.706	3.24406	668.706	3.84391	668.706	6	668.706	6	668.706	6	668.706	6	668.706	6	668.706	6	668.706	6	668.706	6	668.706	6
669.188	2.74767	669.188	2.88994	669.188	2.85013	669.188	3.06826	669.188	6	669.188	3.03023	669.188	2.90673	669.188	3.33313	669.188	2.85036	669.188	3.0125	669.188	3.55688	669.188	2.84149	669.188	1.24302	669.188	2.85762	669.188	2.97292	669.188	3.18348	669.188	3.33566	669.188	3.64236	669.188	6	669.188	6	669.188	6	669.188	3.52761	669.188	6	669.188	6	669.188	3.21228
669.671	2.69996	669.671	2.78706	669.671	2.75945	669.671	2.95612	669.671	3.48616	669.671	2.88229	669.671	2.78756	669.671	3.1164	669.671	2.75207	669.671	2.87659	669.671	3.20048	669.671	2.73106	669.671	1.31704	669.671	2.74668	669.671	2.82959	669.671	2.99074	669.671	2.96911	669.671	3.14615	669.671	6	669.671	6	669.671	3.45563	669.671	3.11009	669.671	3.4504	669.671	6	669.671	2.91396
670.153	2.7273	670.153	2.78344	670.153	2.76495	670.153	2.99014	670.153	3.3911	670.153	2.87656	670.153	2.77865	670.153	3.12846	670.153	2.76103	670.153	2.88827	670.153	3.20136	670.153	2.72101	670.153	1.39032	670.153	2.7377	670.153	2.79614	670.153	2.98288	670.153	2.89078	670.153	3.10442	670.153	6	670.153	6	670.153	3.32992	670.153	3.05666	670.153	3.36648	670.153	6	670.153	2.84449
670.635	2.83207	670.635	2.86557	670.635	2.85685	670.635	3.18884	670.635	3.84661	670.635	2.99044	670.635	2.85884	670.635	3.36623	670.635	2.86721	670.635	3.03652	670.635	3.49405	670.635	2.79325	670.635	1.44684	670.635	2.81383	670.635	2.84444	670.635	3.12895	670.635	2.94926	670.635	3.30602	670.635	6	670.635	6	670.635	3.61628	670.635	3.18715	670.635	3.68357	670.635	6	670.635	2.90826
671.117	3.01563	671.117	3.02119	671.117	3.03075	671.117	3.8122	671.117	6	671.117	3.24898	671.117	3.01678	671.117	6	671.117	3.08194	671.117	3.40272	671.117	6	671.117	2.93552	671.117	1.48321	671.117	2.96651	671.117	2.94852	671.117	3.52451	671.117	3.11576	671.117	4.63135	671.117	6	671.117	6	671.117	6	671.117	3.57309	671.117	6	671.117	6	671.117	3.0999
671.599	3.25649	671.599	3.20757	671.599	3.26271	671.599	6	671.599	6	671.599	3.80188	671.599	3.22173	671.599	6	671.599	3.44337	671.599	6	671.599	6	671.599	3.11811	671.599	1.50807	671.599	3.1747	671.599	3.06022	671.599	6	671.599	3.36877	671.599	6	671.599	6	671.599	6	671.599	6	671.599	6	671.599	6	671.599	6	671.599	3.4808
672.082	3.40728	672.082	3.28298	672.082	3.4112	672.082	6	672.082	6	672.082	6	672.082	3.34876	672.082	6	672.082	3.92222	672.082	6	672.082	6	672.082	3.2388	672.082	1.53475	672.082	3.33611	672.082	3.09332	672.082	6	672.082	3.55732	672.082	6	672.082	6	672.082	6	672.082	6	672.082	6	672.082	6	672.082	6	672.082	4.45779
672.564	3.28631	672.564	3.15462	672.564	3.29968	672.564	6	672.564	6	672.564	4.57317	672.564	3.26211	672.564	6	672.564	3.78822	672.564	6	672.564	6	672.564	3.18089	672.564	1.57398	672.564	3.28815	672.564	3.01091	672.564	6	672.564	3.42481	672.564	6	672.564	6	672.564	6	672.564	6	672.564	6	672.564	6	672.564	6	672.564	6
673.046	3.07645	673.046	2.9712	673.046	3.09636	673.046	4.17633	673.046	6	673.046	3.56012	673.046	3.09052	673.046	4.86602	673.046	3.38078	673.046	3.94102	673.046	6	673.046	3.03057	673.046	1.62992	673.046	3.11706	673.046	2.88703	673.046	4.20739	673.046	3.18097	673.046	6	673.046	6	673.046	6	673.046	6	673.046	3.8353	673.046	6	673.046	6	673.046	3.74876
673.528	2.93205	673.528	2.84122	673.528	2.955	673.528	3.37128	673.528	6	673.528	3.26768	673.528	2.96989	673.528	3.40157	673.528	3.14854	673.528	3.32884	673.528	3.56198	673.528	2.91239	673.528	1.69862	673.528	2.97895	673.528	2.79339	673.528	3.47401	673.528	3.01289	673.528	6	673.528	6	673.528	6	673.528	4.06183	673.528	3.37492	673.528	4.61451	673.528	6	673.528	3.37242
674.01	2.87811	674.01	2.7868	674.01	2.90286	674.01	3.20975	674.01	3.93787	674.01	3.18613	674.01	2.93514	674.01	3.20356	674.01	3.06032	674.01	3.15977	674.01	3.32305	674.01	2.86748	674.01	1.76885	674.01	2.91755	674.01	2.75697	674.01	3.33582	674.01	2.93957	674.01	4.48232	674.01	6	674.01	6	674.01	3.57657	674.01	3.25748	674.01	3.88823	674.01	6	674.01	3.24793
674.492	2.91436	674.492	2.80678	674.492	2.9392	674.492	3.25583	674.492	4.16098	674.492	3.27056	674.492	2.99373	674.492	3.21082	674.492	3.09103	674.492	3.15866	674.492	3.37038	674.492	2.90428	674.492	1.82891	674.492	2.93417	674.492	2.78298	674.492	3.43389	674.492	2.95071	674.492	5.62874	674.492	6	674.492	6	674.492	3.66841	674.492	3.32777	674.492	4.73661	674.492	6	674.492	3.29225
674.975	3.03946	674.975	2.89219	674.975	3.05707	674.975	3.52391	674.975	6	674.975	3.58586	674.975	3.15085	674.975	3.37787	674.975	3.23499	674.975	3.28288	674.975	3.74041	674.975	3.02454	674.975	1.87858	674.975	3.01596	674.975	2.86548	674.975	3.92578	674.975	3.02858	674.975	6	674.975	6	674.975	6	674.975	6	674.975	3.63823	674.975	6	674.975	6	674.975	3.51837
675.457	3.23636	675.457	3.01387	675.457	3.21863	675.457	4.66617	675.457	6	675.457	6	675.457	3.38676	675.457	3.71087	675.457	3.4744	675.457	3.48784	675.457	6	675.457	3.21497	675.457	1.93542	675.457	3.12148	675.457	2.97925	675.457	6	675.457	3.12864	675.457	6	675.457	6	675.457	6	675.457	6	675.457	6	675.457	6	675.457	6	675.457	4.03339
675.938	3.39672	675.938	3.09537	675.938	3.28932	675.938	6	675.938	6	675.938	6	675.938	3.5225	675.938	3.9522	675.938	3.63447	675.938	3.57179	675.938	6	675.938	3.38645	675.938	2.03079	675.938	3.15866	675.938	3.06139	675.938	6	675.938	3.1603	675.938	6	675.938	6	675.938	6	675.938	6	675.938	6	675.938	6	675.938	6	675.938	4.40236
676.42	3.33257	676.42	3.05786	676.42	3.16249	676.42	4.3997	676.42	6	676.42	4.22047	676.42	3.34564	676.42	3.59967	676.42	3.46041	676.42	3.37075	676.42	6	676.42	3.36147	676.42	2.21414	676.42	3.07233	676.42	3.04548	676.42	6	676.42	3.07532	676.42	6	676.42	6	676.42	6	676.42	6	676.42	6	676.42	6	676.42	6	676.42	3.66992
676.902	3.14269	676.902	2.94521	676.902	2.97301	676.902	3.42837	676.902	6	676.902	3.37648	676.902	3.0994	676.902	3.25187	676.902	3.20652	676.902	3.13006	676.902	4.14922	676.902	3.19496	676.902	2.64043	676.902	2.93763	676.902	2.958	676.902	3.56302	676.902	2.94864	676.902	3.78636	676.902	6	676.902	6	676.902	6	676.902	3.75323	676.902	6	676.902	4.4072	676.902	3.26505
677.384	2.99722	677.384	2.84771	677.384	2.83342	677.384	3.13129	677.384	3.62333	677.384	3.09385	677.384	2.93548	677.384	3.05515	677.384	3.04445	677.384	2.97589	677.384	3.48287	677.384	3.05725	677.384	6	677.384	2.83481	677.384	2.87497	677.384	3.21451	677.384	2.85721	677.384	3.3202	677.384	6	677.384	6	677.384	3.76028	677.384	3.39834	677.384	4.12684	677.384	3.47922	677.384	3.07163
677.866	2.93799	677.866	2.80722	677.866	2.76694	677.866	3.01803	677.866	3.40311	677.866	2.98456	677.866	2.86418	677.866	2.98009	677.866	2.98689	677.866	2.91741	677.866	3.35195	677.866	3.00168	677.866	6	677.866	2.79259	677.866	2.8379	677.866	3.10172	677.866	2.83034	677.866	3.20539	677.866	6	677.866	6	677.866	3.49954	677.866	3.32584	677.866	3.58991	677.866	3.33874	677.866	3.02575
678.349	2.96641	678.349	2.83356	678.349	2.77072	678.349	3.02492	678.349	3.49708	678.349	2.98979	678.349	2.87499	678.349	3.00945	678.349	3.02826	678.349	2.94887	678.349	3.45905	678.349	3.03193	678.349	6	678.349	2.8152	678.349	2.8557	678.349	3.12873	678.349	2.87532	678.349	3.27342	678.349	6	678.349	6	678.349	3.59109	678.349	3.47333	678.349	3.6122	678.349	3.44052	678.349	3.12887
678.831	3.07451	678.831	2.92154	678.831	2.83359	678.831	3.12892	678.831	4.1943	678.831	3.08639	678.831	2.95239	678.831	3.13902	678.831	3.16397	678.831	3.06355	678.831	4.00883	678.831	3.13433	678.831	6	678.831	2.89489	678.831	2.91651	678.831	3.27819	678.831	2.98895	678.831	3.56767	678.831	6	678.831	6	678.831	4.41944	678.831	4.24244	678.831	4.07076	678.831	3.9594	678.831	3.49515
679.313	3.22432	679.313	3.04089	679.313	2.9284	679.313	3.28972	679.313	6	679.313	3.23443	679.313	3.05798	679.313	3.35677	679.313	3.35978	679.313	3.23138	679.313	6	679.313	3.25023	679.313	6	679.313	3.0026	679.313	2.98127	679.313	3.52548	679.313	3.14023	679.313	6	679.313	6	679.313	6	679.313	6	679.313	6	679.313	6	679.313	6	679.313	6
679.795	3.29152	679.795	3.1104	679.795	2.99715	679.795	3.36979	679.795	6	679.795	3.31025	679.795	3.10639	679.795	3.55075	679.795	3.44761	679.795	3.33256	679.795	6	679.795	3.24535	679.795	6	679.795	3.06968	679.795	2.98722	679.795	3.65913	679.795	3.22558	679.795	6	679.795	6	679.795	6	679.795	6	679.795	6	679.795	6	679.795	6	679.795	6
680.277	3.17696	680.277	3.05521	680.277	2.98111	680.277	3.2426	680.277	6	680.277	3.19824	680.277	3.03443	680.277	3.47801	680.277	3.28241	680.277	3.23442	680.277	6	680.277	3.08722	680.277	6	680.277	3.03327	680.277	2.91138	680.277	3.43932	680.277	3.14677	680.277	6	680.277	6	680.277	6	680.277	6	680.277	6	680.277	4.74005	680.277	6	680.277	6
680.76	2.99841	680.76	2.9293	680.76	2.90012	680.76	3.04528	680.76	4.29645	680.76	3.01099	680.76	2.90346	680.76	3.25951	680.76	3.05845	680.76	3.04951	680.76	3.46472	680.76	2.90556	680.76	6	680.76	2.9308	680.76	2.80366	680.76	3.17131	680.76	2.99179	680.76	3.71374	680.76	6	680.76	6	680.76	4.65182	680.76	3.98403	680.76	3.52327	680.76	4.12246	680.76	6
681.242	2.86423	681.242	2.82115	681.242	2.82075	681.242	2.90004	681.242	3.44037	681.242	2.86442	681.242	2.7942	681.242	3.09902	681.242	2.90175	681.242	2.90592	681.242	3.11952	681.242	2.77567	681.242	6	681.242	2.83772	681.242	2.71694	681.242	3.00176	681.242	2.86896	681.242	3.33264	681.242	4.056	681.242	6	681.242	3.53139	681.242	3.37529	681.242	3.23828	681.242	3.47797	681.242	4.04192
681.724	2.80011	681.724	2.76717	681.724	2.78346	681.724	2.8317	681.724	3.26495	681.724	2.78543	681.724	2.73724	681.724	3.03459	681.724	2.82638	681.724	2.83406	681.724	2.98182	681.724	2.71128	681.724	6	681.724	2.79033	681.724	2.67324	681.724	2.93225	681.724	2.81147	681.724	3.2193	681.724	3.51789	681.724	3.82389	681.724	3.34726	681.724	3.21903	681.724	3.14779	681.724	3.34075	681.724	3.5287
682.206	2.80417	682.206	2.77268	682.206	2.79987	682.206	2.83784	682.206	3.28849	682.206	2.77046	682.206	2.73493	682.206	3.06344	682.206	2.82363	682.206	2.83138	682.206	2.95836	682.206	2.70763	682.206	6	682.206	2.79404	682.206	2.67408	682.206	2.95167	682.206	2.8213	682.206	3.27069	682.206	3.50537	682.206	3.72804	682.206	3.37711	682.206	3.23962	682.206	3.19421	682.206	3.41592	682.206	3.53163
682.688	2.8648	682.688	2.82847	682.688	2.86364	682.688	2.90905	682.688	3.48882	682.688	2.8062	682.688	2.77564	682.688	3.17547	682.688	2.87834	682.688	2.8852	682.688	3.01553	682.688	2.752	682.688	6	682.688	2.83594	682.688	2.7076	682.688	3.04878	682.688	2.88889	682.688	3.51008	682.688	3.82685	682.688	4.21225	682.688	3.60833	682.688	3.41827	682.688	3.38448	682.688	3.77212	682.688	3.93141
683.17	2.95362	683.17	2.90674	683.17	2.94611	683.17	3.02088	683.17	3.93802	683.17	2.86722	683.17	2.832	683.17	3.32765	683.17	2.95965	683.17	2.96701	683.17	3.11619	683.17	2.81838	683.17	6	683.17	2.88292	683.17	2.74767	683.17	3.19227	683.17	2.98641	683.17	4.2429	683.17	6	683.17	6	683.17	4.26881	683.17	3.8098	683.17	3.7831	683.17	6	683.17	6
683.653	3.01344	683.653	2.95395	683.653	2.98954	683.653	3.11209	683.653	4.39829	683.653	2.91244	683.653	2.86136	683.653	3.38422	683.653	3.01008	683.653	3.02298	683.653	3.18706	683.653	2.86272	683.653	6	683.653	2.88775	683.653	2.75951	683.653	3.2853	683.653	3.05281	683.653	6	683.653	6	683.653	6	683.653	6	683.653	4.39196	683.653	4.44617	683.653	6	683.653	6
684.135	2.99242	684.135	2.92563	684.135	2.95039	684.135	3.10762	684.135	3.764	684.135	2.90744	684.135	2.83597	684.135	3.25434	684.135	2.98186	684.135	3.00581	684.135	3.15482	684.135	2.84828	684.135	6	684.135	2.83151	684.135	2.72638	684.135	3.22324	684.135	3.02883	684.135	6	684.135	6	684.135	6	684.135	4.18587	684.135	3.95044	684.135	4.03377	684.135	6	684.135	6
684.616	2.91406	684.616	2.84481	684.616	2.86024	684.616	3.02319	684.616	3.33357	684.616	2.86284	684.616	2.77601	684.616	3.07326	684.616	2.90066	684.616	2.93661	684.616	3.05284	684.616	2.78824	684.616	6	684.616	2.74725	684.616	2.66811	684.616	3.07788	684.616	2.93978	684.616	3.72623	684.616	5.4452	684.616	4.07714	684.616	3.54813	684.616	3.47811	684.616	3.53245	684.616	3.57777	684.616	3.5992
685.098	2.84092	685.098	2.76713	685.098	2.77828	685.098	2.93902	685.098	3.11075	685.098	2.82022	685.098	2.7235	685.098	2.94548	685.098	2.82631	685.098	2.87363	685.098	2.96306	685.098	2.72684	685.098	6	685.098	2.67767	685.098	2.618	685.098	2.96107	685.098	2.85418	685.098	3.38709	685.098	3.75809	685.098	3.56249	685.098	3.29883	685.098	3.23617	685.098	3.2874	685.098	3.24656	685.098	3.24745
685.58	2.81078	685.58	2.72586	685.58	2.73655	685.58	2.90387	685.58	3.01964	685.58	2.81252	685.58	2.70685	685.58	2.89412	685.58	2.79403	685.58	2.85465	685.58	2.92764	685.58	2.69594	685.58	6	685.58	2.64546	685.58	2.59824	685.58	2.91245	685.58	2.81047	685.58	3.28904	685.58	3.61855	685.58	3.46917	685.58	3.22414	685.58	3.13972	685.58	3.20029	685.58	3.12019	685.58	3.13465
686.062	2.83514	686.062	2.72965	686.062	2.7426	686.062	2.93305	686.062	3.02956	686.062	2.85418	686.062	2.73678	686.062	2.91939	686.062	2.81422	686.062	2.89378	686.062	2.95798	686.062	2.70714	686.062	6	686.062	2.65598	686.062	2.61705	686.062	2.93911	686.062	2.81774	686.062	3.3609	686.062	3.81316	686.062	3.64081	686.062	3.29052	686.062	3.1538	686.062	3.23985	686.062	3.11221	686.062	3.17342
686.544	2.90818	686.544	2.77077	686.544	2.78855	686.544	3.0239	686.544	3.12213	686.544	2.94287	686.544	2.80981	686.544	3.01499	686.544	2.88085	686.544	2.98921	686.544	3.04912	686.544	2.75709	686.544	6	686.544	2.70215	686.544	2.67128	686.544	3.03813	686.544	2.86737	686.544	3.65751	686.544	6	686.544	6	686.544	3.52092	686.544	3.2596	686.544	3.40788	686.544	3.18901	686.544	3.37693
687.027	2.99961	687.027	2.82425	687.027	2.84932	687.027	3.14553	687.027	3.25735	687.027	3.04919	687.027	2.90239	687.027	3.15488	687.027	2.96573	687.027	3.11246	687.027	3.16823	687.027	2.82688	687.027	6	687.027	2.76267	687.027	2.74482	687.027	3.18688	687.027	2.93045	687.027	6	687.027	6	687.027	6	687.027	4.02398	687.027	3.41218	687.027	3.71575	687.027	3.30159	687.027	3.90982
687.509	3.04465	687.509	2.84963	687.509	2.88218	687.509	3.21005	687.509	3.32265	687.509	3.1026	687.509	2.96237	687.509	3.25562	687.509	3.01081	687.509	3.18408	687.509	3.22868	687.509	2.88014	687.509	6	687.509	2.80217	687.509	2.8066	687.509	3.30172	687.509	2.9575	687.509	6	687.509	6	687.509	6	687.509	4.55874	687.509	3.4687	687.509	3.98024	687.509	3.34267	687.509	6
687.991	2.99587	687.991	2.82057	687.991	2.85676	687.991	3.13953	687.991	3.22373	687.991	3.05025	687.991	2.94284	687.991	3.21489	687.991	2.97108	687.991	3.1322	687.991	3.16064	687.991	2.8834	687.991	6	687.991	2.79371	687.991	2.82548	687.991	3.26724	687.991	2.91685	687.991	5.14556	687.991	6	687.991	6	687.991	3.78701	687.991	3.32734	687.991	3.72482	687.991	3.24311	687.991	6
688.473	2.89422	688.473	2.75637	688.473	2.7918	688.473	2.99878	688.473	3.05825	688.473	2.94142	688.473	2.86592	688.473	3.08172	688.473	2.87803	688.473	3.01192	688.473	3.02947	688.473	2.84388	688.473	6	688.473	2.74889	688.473	2.80246	688.473	3.13055	688.473	2.83602	688.473	3.55775	688.473	3.4713	688.473	5.04684	688.473	3.34275	688.473	3.13077	688.473	3.39115	688.473	3.09232	688.473	3.8372
688.955	2.80572	688.955	2.69714	688.955	2.73018	688.955	2.87971	688.955	2.93136	688.955	2.84945	688.955	2.79005	688.955	2.96352	688.955	2.79165	688.955	2.91073	688.955	2.92232	688.955	2.80042	688.955	6	688.955	2.70353	688.955	2.76971	688.955	3.01039	688.955	2.76329	688.955	3.23066	688.955	3.1657	688.955	3.55209	688.955	3.11408	688.955	2.98665	688.955	3.18934	688.955	2.97977	688.955	3.44513
689.438	2.76227	689.438	2.66948	689.438	2.70014	689.438	2.81569	689.438	2.87319	689.438	2.8074	689.438	2.75044	689.438	2.90265	689.438	2.74354	689.438	2.86504	689.438	2.87132	689.438	2.78466	689.438	6	689.438	2.6849	689.438	2.75754	689.438	2.95385	689.438	2.72624	689.438	3.09319	689.438	3.05235	689.438	3.35372	689.438	3.01398	689.438	2.91345	689.438	3.10074	689.438	2.93319	689.438	3.34349
689.92	2.76962	689.92	2.68173	689.92	2.71006	689.92	2.80857	689.92	2.88519	689.92	2.82149	689.92	2.75605	689.92	2.90235	689.92	2.73946	689.92	2.88012	689.92	2.87804	689.92	2.80814	689.92	6	689.92	2.70273	689.92	2.77864	689.92	2.96746	689.92	2.73119	689.92	3.063	689.92	3.05537	689.92	3.36141	689.92	3.00745	689.92	2.90327	689.92	3.10056	689.92	2.95485	689.92	3.44384
690.402	2.81773	690.402	2.72789	690.402	2.75304	690.402	2.84614	690.402	2.95905	690.402	2.8835	690.402	2.79871	690.402	2.94821	690.402	2.7693	690.402	2.94529	690.402	2.92736	690.402	2.86303	690.402	6	690.402	2.751	690.402	2.82757	690.402	3.04216	690.402	2.76962	690.402	3.10078	690.402	3.15146	690.402	3.52358	690.402	3.0713	690.402	2.93719	690.402	3.16233	690.402	3.03574	690.402	3.89165
690.884	2.87833	690.884	2.78644	690.884	2.80643	690.884	2.90079	690.884	3.06956	690.884	2.96639	690.884	2.85305	690.884	3.00544	690.884	2.80854	690.884	3.02707	690.884	2.98221	690.884	2.9185	690.884	6	690.884	2.8066	690.884	2.8798	690.884	3.14613	690.884	2.81796	690.884	3.15829	690.884	3.31481	690.884	3.81716	690.884	3.16825	690.884	2.98075	690.884	3.23522	690.884	3.14621	690.884	6
691.366	2.90547	691.366	2.82207	691.366	2.83508	691.366	2.92981	691.366	3.15527	691.366	3.018	691.366	2.87929	691.366	3.02151	691.366	2.82375	691.366	3.06282	691.366	2.98778	691.366	2.92695	691.366	6	691.366	2.83314	691.366	2.89818	691.366	3.2069	691.366	2.84177	691.366	3.16736	691.366	3.45874	691.366	3.94698	691.366	3.22445	691.366	2.98828	691.366	3.23844	691.366	3.21784	691.366	6
691.848	2.8704	691.848	2.80943	691.848	2.81674	691.848	2.90434	691.848	3.1459	691.848	2.99541	691.848	2.85261	691.848	2.97143	691.848	2.79728	691.848	3.01208	691.848	2.92255	691.848	2.86895	691.848	6	691.848	2.80866	691.848	2.86476	691.848	3.16226	691.848	2.82051	691.848	3.0977	691.848	3.44025	691.848	3.63216	691.848	3.17882	691.848	2.94029	691.848	3.14661	691.848	3.18833	691.848	6
692.331	2.79706	692.331	2.76176	692.331	2.76732	692.331	2.84297	692.331	3.06086	692.331	2.92124	692.331	2.79218	692.331	2.8906	692.331	2.74613	692.331	2.91449	692.331	2.8265	692.331	2.77894	692.331	6	692.331	2.7512	692.331	2.80268	692.331	3.05485	692.331	2.77028	692.331	2.99669	692.331	3.30136	692.331	3.33066	692.331	3.07352	692.331	2.86625	692.331	3.02718	692.331	3.09529	692.331	3.67138
692.813	2.72981	692.813	2.71484	692.813	2.72197	692.813	2.78718	692.813	2.97678	692.813	2.85019	692.813	2.73682	692.813	2.82776	692.813	2.70232	692.813	2.83018	692.813	2.74719	692.813	2.70067	692.813	6	692.813	2.69665	692.813	2.74832	692.813	2.9609	692.813	2.7247	692.813	2.92072	692.813	3.18396	692.813	3.15662	692.813	2.98352	692.813	2.80736	692.813	2.94138	692.813	3.01546	692.813	3.29323
693.294	2.69582	693.294	2.69583	693.294	2.70608	693.294	2.76539	693.294	2.93898	693.294	2.8157	693.294	2.71258	693.294	2.81004	693.294	2.68835	693.294	2.78916	693.294	2.70762	693.294	2.65634	693.294	6	693.294	2.66888	693.294	2.72355	693.294	2.91556	693.294	2.70776	693.294	2.89649	693.294	3.14474	693.294	3.09453	693.294	2.94443	693.294	2.78736	693.294	2.91237	693.294	2.98849	693.294	3.17017
693.776	2.703	693.776	2.71574	693.776	2.72922	693.776	2.78808	693.776	2.96033	693.776	2.82695	693.776	2.72828	693.776	2.84653	693.776	2.71238	693.776	2.79795	693.776	2.71194	693.776	2.64992	693.776	6	693.776	2.67488	693.776	2.73294	693.776	2.92384	693.776	2.72805	693.776	2.93128	693.776	3.19829	693.776	3.13357	693.776	2.96321	693.776	2.81369	693.776	2.94373	693.776	3.02599	693.776	3.18989
694.258	2.74532	694.258	2.77168	694.258	2.78671	694.258	2.85153	694.258	3.03522	694.258	2.87623	694.258	2.77882	694.258	2.93316	694.258	2.76908	694.258	2.84902	694.258	2.75169	694.258	2.67326	694.258	6	694.258	2.70756	694.258	2.76612	694.258	2.97246	694.258	2.78037	694.258	3.01954	694.258	3.35307	694.258	3.27287	694.258	3.02952	694.258	2.88113	694.258	3.02607	694.258	3.12384	694.258	3.33015
694.74	2.80223	694.74	2.84467	694.74	2.85632	694.74	2.93401	694.74	3.13304	694.74	2.9371	694.74	2.84348	694.74	3.04293	694.74	2.83628	694.74	2.91845	694.74	2.80436	694.74	2.70723	694.74	2.34503	694.74	2.7464	694.74	2.79797	694.74	3.02566	694.74	2.84321	694.74	3.13221	694.74	3.59724	694.74	3.50195	694.74	3.10823	694.74	2.96742	694.74	3.12524	694.74	3.25017	694.74	3.55881
695.222	2.83963	695.222	2.89766	695.222	2.89759	695.222	2.99107	695.222	3.18548	695.222	2.96604	695.222	2.88603	695.222	3.1094	695.222	2.87538	695.222	2.9637	695.222	2.8348	695.222	2.72593	695.222	2.09727	695.222	2.76297	695.222	2.79785	695.222	3.03061	695.222	2.87997	695.222	3.19897	695.222	3.76415	695.222	3.6959	695.222	3.13534	695.222	3.02876	695.222	3.17009	695.222	3.31845	695.222	3.66994
695.705	2.83156	695.705	2.89689	695.705	2.87989	695.705	2.98297	695.705	3.13946	695.705	2.93603	695.705	2.87826	695.705	3.07162	695.705	2.85874	695.705	2.95098	695.705	2.81805	695.705	2.71307	695.705	2.00642	695.705	2.74191	695.705	2.75595	695.705	2.96752	695.705	2.86446	695.705	3.15915	695.705	3.59801	695.705	3.59625	695.705	3.07626	695.705	3.027	695.705	3.11361	695.705	3.25616	695.705	3.46232
696.187	2.7887	696.187	2.8504	696.187	2.81948	696.187	2.9246	696.187	3.0383	696.187	2.87045	696.187	2.83205	696.187	2.96602	696.187	2.80293	696.187	2.89615	696.187	2.76643	696.187	2.67727	696.187	1.97472	696.187	2.69701	696.187	2.69406	696.187	2.87598	696.187	2.8114	696.187	3.05559	696.187	3.34284	696.187	3.36036	696.187	2.97696	696.187	2.97755	696.187	3.00543	696.187	3.12788	696.187	3.21046
696.669	2.7454	696.669	2.79711	696.669	2.75788	696.669	2.86513	696.669	2.9536	696.669	2.81285	696.669	2.78431	696.669	2.86621	696.669	2.74788	696.669	2.84371	696.669	2.71373	696.669	2.64248	696.669	1.94635	696.669	2.65611	696.669	2.6418	696.669	2.80304	696.669	2.7578	696.669	2.96476	696.669	3.17271	696.669	3.19162	696.669	2.89731	696.669	2.92903	696.669	2.91388	696.669	3.02265	696.669	3.05343
697.151	2.72891	697.151	2.76731	697.151	2.72311	697.151	2.83901	697.151	2.92087	697.151	2.79074	697.151	2.76262	697.151	2.80798	697.151	2.72127	697.151	2.82555	697.151	2.68503	697.151	2.62877	697.151	1.8848	697.151	2.63959	697.151	2.61709	697.151	2.77213	697.151	2.72999	697.151	2.92256	697.151	3.09903	697.151	3.1191	697.151	2.8662	697.151	2.91565	697.151	2.86881	697.151	2.97385	697.151	3.00074
697.633	2.75019	697.633	2.7708	697.633	2.7231	697.633	2.85794	697.633	2.95011	697.633	2.81271	697.633	2.77614	697.633	2.79723	697.633	2.73231	697.633	2.85383	697.633	2.68903	697.633	2.64472	697.633	1.79137	697.633	2.65454	697.633	2.62434	697.633	2.78856	697.633	2.73635	697.633	2.93563	697.633	3.1094	697.633	3.13648	697.633	2.89149	697.633	2.94899	697.633	2.87452	697.633	2.98454	697.633	3.05382
698.115	2.80492	698.115	2.79964	698.115	2.74992	698.115	2.91608	698.115	3.03801	698.115	2.87208	698.115	2.81741	698.115	2.82432	698.115	2.77522	698.115	2.92473	698.115	2.72057	698.115	2.68717	698.115	1.6938	698.115	2.69532	698.115	2.65648	698.115	2.84488	698.115	2.77052	698.115	2.99421	698.115	3.18473	698.115	3.23193	698.115	2.96872	698.115	3.02079	698.115	2.92064	698.115	3.04187	698.115	3.23445
698.598	2.87076	698.598	2.82957	698.598	2.78149	698.598	2.98669	698.598	3.16	698.598	2.94259	698.598	2.86186	698.598	2.8661	698.598	2.82858	698.598	3.01297	698.598	2.76181	698.598	2.7405	698.598	1.61635	698.598	2.74289	698.598	2.69547	698.598	2.91717	698.598	2.81193	698.598	3.06808	698.598	3.27868	698.598	3.36966	698.598	3.07543	698.598	3.09557	698.598	2.98069	698.598	3.11161	698.598	3.63392
699.08	2.90757	699.08	2.82926	699.08	2.78853	699.08	3.02141	699.08	3.24803	699.08	2.97803	699.08	2.87481	699.08	2.88934	699.08	2.85797	699.08	3.06549	699.08	2.78673	699.08	2.77894	699.08	1.56949	699.08	2.76897	699.08	2.71706	699.08	2.96277	699.08	2.83119	699.08	3.10451	699.08	3.30095	699.08	3.44626	699.08	3.15728	699.08	3.11316	699.08	3.01333	699.08	3.13712	699.08	6
699.562	2.88635	699.562	2.78712	699.562	2.75724	699.562	2.98807	699.562	3.22706	699.562	2.94762	699.562	2.84069	699.562	2.87245	699.562	2.83989	699.562	3.03925	699.562	2.77876	699.562	2.78212	699.562	1.5525	699.562	2.75605	699.562	2.70726	699.562	2.94839	699.562	2.81129	699.562	3.0702	699.562	3.20866	699.562	3.36926	699.562	3.15545	699.562	3.04952	699.562	2.99293	699.562	3.08856	699.562	6
700.044	2.82456	700.044	2.72429	700.044	2.70369	700.044	2.91315	700.044	3.12916	700.044	2.87593	700.044	2.78155	700.044	2.82801	700.044	2.78795	700.044	2.96059	700.044	2.74745	700.044	2.75507	700.044	1.55648	700.044	2.71587	700.044	2.67598	700.044	2.8904	700.044	2.76542	700.044	2.99644	700.044	3.07665	700.044	3.22395	700.044	3.08638	700.044	2.95286	700.044	2.94019	700.044	3.00408	700.044	4.48272
700.526	2.76342	700.526	2.6714	700.526	2.65611	700.526	2.84558	700.526	3.03952	700.526	2.80969	700.526	2.73177	700.526	2.78744	700.526	2.73601	700.526	2.88684	700.526	2.71843	700.526	2.72217	700.526	1.56624	700.526	2.67638	700.526	2.64678	700.526	2.83277	700.526	2.72178	700.526	2.9362	700.526	2.97769	700.526	3.11626	700.526	3.01706	700.526	2.87762	700.526	2.89673	700.526	2.93711	700.526	3.71206
701.009	2.731	701.009	2.64789	701.009	2.63421	701.009	2.81458	701.009	3.00247	701.009	2.77744	701.009	2.71335	701.009	2.77497	701.009	2.70867	701.009	2.85213	701.009	2.71303	701.009	2.70502	701.009	1.56551	701.009	2.65901	701.009	2.63893	701.009	2.8058	701.009	2.70073	701.009	2.92058	701.009	2.93813	701.009	3.08317	701.009	2.99121	701.009	2.84913	701.009	2.89109	701.009	2.91601	701.009	3.55298
701.491	2.73648	701.491	2.65992	701.491	2.64505	701.491	2.82865	701.491	3.02995	701.491	2.78769	701.491	2.73322	701.491	2.8002	701.491	2.71451	701.491	2.86692	701.491	2.74032	701.491	2.71183	701.491	1.54653	701.491	2.67165	701.491	2.66068	701.491	2.81961	701.491	2.70853	701.491	2.96089	701.491	2.96286	701.491	3.13615	701.491	3.02454	701.491	2.87346	701.491	2.93502	701.491	2.94974	701.491	3.65837
701.973	2.77466	701.973	2.70238	701.973	2.68449	701.973	2.88144	701.973	3.11796	701.973	2.83471	701.973	2.78522	701.973	2.85879	701.973	2.7485	701.973	2.92714	701.973	2.79606	701.973	2.73688	701.973	1.51548	701.973	2.7092	701.973	2.70883	701.973	2.86865	701.973	2.73821	701.973	3.05468	701.973	3.04719	701.973	3.2847	701.973	3.11592	701.973	2.94439	701.973	3.02571	701.973	3.03423	701.973	4.40629
702.455	2.82571	702.455	2.75777	702.455	2.73692	702.455	2.94893	702.455	3.23775	702.455	2.89726	702.455	2.84734	702.455	2.92891	702.455	2.79262	702.455	3.01186	702.455	2.8597	702.455	2.76225	702.455	1.48651	702.455	2.75337	702.455	2.76751	702.455	2.93007	702.455	2.7702	702.455	3.17639	702.455	3.16925	702.455	3.52956	702.455	3.23949	702.455	3.03737	702.455	3.13636	702.455	3.14488	702.455	6
702.937	2.85688	702.937	2.79723	702.937	2.77704	702.937	2.98795	702.937	3.31154	702.937	2.93826	702.937	2.88254	702.937	2.97118	702.937	2.81954	702.937	3.07705	702.937	2.89606	702.937	2.76598	702.937	1.47203	702.937	2.77705	702.937	2.80989	702.937	2.9648	702.937	2.77925	702.937	3.25656	702.937	3.2686	702.937	3.75977	702.937	3.31986	702.937	3.10025	702.937	3.20157	702.937	3.22145	702.937	6
703.419	2.84327	703.419	2.79745	703.419	2.78438	703.419	2.96578	703.419	3.26532	703.419	2.92774	703.419	2.8647	703.419	2.95648	703.419	2.81078	703.419	3.07847	703.419	2.88101	703.419	2.74007	703.419	1.47776	703.419	2.76335	703.419	2.81444	703.419	2.94485	703.419	2.75379	703.419	3.22624	703.419	3.26929	703.419	3.6661	703.419	3.27895	703.419	3.08479	703.419	3.16546	703.419	3.20471	703.419	6
703.902	2.79441	703.902	2.76439	703.902	2.76324	703.902	2.90043	703.902	3.14884	703.902	2.87676	703.902	2.80899	703.902	2.90208	703.902	2.77559	703.902	3.02561	703.902	2.83029	703.902	2.69904	703.902	1.5017	703.902	2.72342	703.902	2.7866	703.902	2.88656	703.902	2.70805	703.902	3.12426	703.902	3.18835	703.902	3.40146	703.902	3.16128	703.902	3.01086	703.902	3.06687	703.902	3.12234	703.902	6
704.384	2.74233	704.384	2.72639	704.384	2.73834	704.384	2.83644	704.384	3.05032	704.384	2.82275	704.384	2.75295	704.384	2.84996	704.384	2.74099	704.384	2.96837	704.384	2.78091	704.384	2.66632	704.384	1.5347	704.384	2.68445	704.384	2.75244	704.384	2.82942	704.384	2.66726	704.384	3.03298	704.384	3.10858	704.384	3.20533	704.384	3.05654	704.384	2.9366	704.384	2.97779	704.384	3.0461	704.384	3.86551
704.865	2.71238	704.865	2.70844	704.865	2.73312	704.865	2.8037	704.865	3.00907	704.865	2.79381	704.865	2.72318	704.865	2.82966	704.865	2.72928	704.865	2.94392	704.865	2.75952	704.865	2.65875	704.865	1.5633	704.865	2.66789	704.865	2.7345	704.865	2.8004	704.865	2.64964	704.865	2.99264	704.865	3.08063	704.865	3.10388	704.865	3.00483	704.865	2.89814	704.865	2.93362	704.865	3.01689	704.865	3.73257
705.347	2.71412	705.347	2.72131	705.347	2.75849	705.347	2.81186	705.347	3.03368	705.347	2.79921	705.347	2.72866	705.347	2.85192	705.347	2.74962	705.347	2.96467	705.347	2.77577	705.347	2.68212	705.347	1.57717	705.347	2.68226	705.347	2.74077	705.347	2.80733	705.347	2.66144	705.347	3.01225	705.347	3.1221	705.347	3.08259	705.347	3.01343	705.347	2.90528	705.347	2.94139	705.347	3.04705	705.347	4.19796
705.829	2.74333	705.829	2.7616	705.829	2.81074	705.829	2.85545	705.829	3.11793	705.829	2.83217	705.829	2.76419	705.829	2.91214	705.829	2.79737	705.829	3.02253	705.829	2.82494	705.829	2.73067	705.829	1.57722	705.829	2.72344	705.829	2.76444	705.829	2.84206	705.829	2.6977	705.829	3.08411	705.829	3.23495	705.829	3.12081	705.829	3.07395	705.829	2.95014	705.829	2.99222	705.829	3.13206	705.829	6
706.311	2.78329	706.311	2.81152	706.311	2.86896	706.311	2.91336	706.311	3.23106	706.311	2.87073	706.311	2.81113	706.311	2.98715	706.311	2.85245	706.311	3.08444	706.311	2.88646	706.311	2.78529	706.311	1.57525	706.311	2.77413	706.311	2.78621	706.311	2.88066	706.311	2.74235	706.311	3.17742	706.311	3.39519	706.311	3.18364	706.311	3.15873	706.311	3.00661	706.311	3.05983	706.311	3.24299	706.311	6
706.793	2.80873	706.793	2.84235	706.793	2.89831	706.793	2.95032	706.793	3.29662	706.793	2.88444	706.793	2.84079	706.793	3.03351	706.793	2.88265	706.793	3.09665	706.793	2.92532	706.793	2.81729	706.793	1.58577	706.793	2.80694	706.793	2.78415	706.793	2.89056	706.793	2.77238	706.793	3.22793	706.793	3.50573	706.793	3.21553	706.793	3.21311	706.793	3.03307	706.793	3.10022	706.793	3.31002	706.793	6
707.276	2.80236	707.276	2.8341	707.276	2.87681	707.276	2.94031	707.276	3.24781	707.276	2.85827	707.276	2.83325	707.276	3.01754	707.276	2.86716	707.276	3.03634	707.276	2.91561	707.276	2.80891	707.276	1.6189	707.276	2.80213	707.276	2.75251	707.276	2.85702	707.276	2.77282	707.276	3.18707	707.276	3.44871	707.276	3.17933	707.276	3.192	707.276	3.00435	707.276	3.08341	707.276	3.27351	707.276	6
707.758	2.77169	707.758	2.7969	707.758	2.82162	707.758	2.89598	707.758	3.13405	707.758	2.80942	707.758	2.79776	707.758	2.95749	707.758	2.8201	707.758	2.94367	707.758	2.87016	707.758	2.77277	707.758	1.67747	707.758	2.76791	707.758	2.708	707.758	2.79983	707.758	2.75129	707.758	3.09328	707.758	3.29959	707.758	3.10411	707.758	3.12092	707.758	2.94245	707.758	3.03082	707.758	3.1762	707.758	6
708.24	2.74101	708.24	2.75985	708.24	2.76854	708.24	2.85356	708.24	3.03767	708.24	2.76855	708.24	2.76218	708.24	2.89892	708.24	2.77412	708.24	2.86802	708.24	2.82495	708.24	2.73816	708.24	1.75573	708.24	2.73109	708.24	2.67396	708.24	2.75109	708.24	2.73031	708.24	3.01255	708.24	3.18045	708.24	3.04392	708.24	3.05921	708.24	2.88893	708.24	2.98845	708.24	3.09455	708.24	3.94832
708.722	2.73127	708.722	2.74649	708.722	2.74226	708.722	2.84116	708.722	2.99534	708.722	2.7574	708.722	2.74918	708.722	2.87223	708.722	2.75292	708.722	2.83384	708.722	2.80734	708.722	2.72744	708.722	1.83874	708.722	2.71387	708.722	2.66582	708.722	2.73209	708.722	2.72924	708.722	2.9781	708.722	3.13233	708.722	3.03156	708.722	3.04356	708.722	2.87103	708.722	2.98802	708.722	3.06561	708.722	3.54752
709.204	2.75132	709.204	2.76635	709.204	2.75102	709.204	2.87065	709.204	3.01444	709.204	2.78431	709.204	2.76744	709.204	2.88664	709.204	2.76455	709.204	2.84648	709.204	2.82786	709.204	2.74875	709.204	1.90768	709.204	2.7247	709.204	2.68755	709.204	2.75035	709.204	2.75562	709.204	2.9972	709.204	3.16048	709.204	3.08018	709.204	3.08713	709.204	2.89881	709.204	3.04351	709.204	3.0979	709.204	3.55167
709.687	2.79677	709.687	2.81484	709.687	2.78932	709.687	2.93914	709.687	3.08725	709.687	2.84503	709.687	2.81119	709.687	2.93482	709.687	2.80302	709.687	2.89853	709.687	2.88217	709.687	2.79598	709.687	1.95529	709.687	2.75834	709.687	2.73108	709.687	2.8016	709.687	2.80307	709.687	3.06052	709.687	3.25734	709.687	3.18948	709.687	3.1861	709.687	2.96884	709.687	3.15377	709.687	3.18182	709.687	3.85713
710.169	2.84856	710.169	2.87115	710.169	2.83795	710.169	3.02414	710.169	3.18363	710.169	2.91918	710.169	2.85899	710.169	2.99134	710.169	2.84828	710.169	2.96716	710.169	2.9487	710.169	2.84701	710.169	1.99819	710.169	2.79617	710.169	2.77464	710.169	2.86848	710.169	2.84952	710.169	3.13672	710.169	3.38814	710.169	3.33309	710.169	3.30536	710.169	3.05976	710.169	3.28799	710.169	3.27723	710.169	6
710.651	2.87676	710.651	2.9011	710.651	2.86698	710.651	3.07848	710.651	3.23838	710.651	2.96912	710.651	2.87875	710.651	3.01642	710.651	2.87128	710.651	3.01301	710.651	2.98907	710.651	2.86842	710.651	2.07037	710.651	2.81224	710.651	2.78899	710.651	2.92059	710.651	2.86433	710.651	3.17016	710.651	3.45753	710.651	3.42592	710.651	3.35585	710.651	3.12569	710.651	3.35765	710.651	3.30362	710.651	6
711.133	2.86253	711.133	2.88185	711.133	2.85566	711.133	3.06165	711.133	3.19895	711.133	2.96401	711.133	2.85303	711.133	2.98746	711.133	2.85541	711.133	3.00562	711.133	2.97484	711.133	2.84146	711.133	2.22036	711.133	2.79272	711.133	2.76041	711.133	2.93215	711.133	2.83432	711.133	3.12803	711.133	3.38777	711.133	3.38154	711.133	3.27741	711.133	3.12305	711.133	3.2916	711.133	3.22262	711.133	6
711.615	2.81918	711.615	2.82842	711.615	2.81395	711.615	2.99253	711.615	3.10351	711.615	2.9163	711.615	2.799	711.615	2.92684	711.615	2.81483	711.615	2.95966	711.615	2.92163	711.615	2.78364	711.615	2.57066	711.615	2.75043	711.615	2.70571	711.615	2.90942	711.615	2.77948	711.615	3.0463	711.615	3.25611	711.615	3.2617	711.615	3.14256	711.615	3.06594	711.615	3.15979	711.615	3.10071	711.615	3.66836
712.097	2.77745	712.097	2.7757	712.097	2.77074	712.097	2.92253	712.097	3.02133	712.097	2.8658	712.097	2.74876	712.097	2.87396	712.097	2.77935	712.097	2.91675	712.097	2.86945	712.097	2.72794	712.097	6	712.097	2.71128	712.097	2.65339	712.097	2.88441	712.097	2.73114	712.097	2.97964	712.097	3.15928	712.097	3.16837	712.097	3.03415	712.097	3.00638	712.097	3.05183	712.097	3.00657	712.097	3.34787
712.58	2.76032	712.58	2.74875	712.58	2.7484	712.58	2.8845	712.58	2.98834	712.58	2.84178	712.58	2.72416	712.58	2.85356	712.58	2.77159	712.58	2.90821	712.58	2.84668	712.58	2.69637	712.58	6	712.58	2.69443	712.58	2.62227	712.58	2.88562	712.58	2.70953	712.58	2.9574	712.58	3.13451	712.58	3.14485	712.58	2.98133	712.58	2.98021	712.58	2.99951	712.58	2.9663	712.58	3.23949
713.062	2.77597	713.062	2.75622	713.062	2.75425	713.062	2.8871	713.062	3.01425	713.062	2.85365	713.062	2.73175	713.062	2.87191	713.062	2.80064	713.062	2.94698	713.062	2.86288	713.062	2.69522	713.062	6	713.062	2.70607	713.062	2.61744	713.062	2.92584	713.062	2.72047	713.062	2.98721	713.062	3.1945	713.062	3.20641	713.062	2.98607	713.062	2.99815	713.062	3.0043	713.062	2.98346	713.062	3.27082
713.543	2.81858	713.543	2.79293	713.543	2.78095	713.543	2.92149	713.543	3.09347	713.543	2.89342	713.543	2.76475	713.543	2.91896	713.543	2.86193	713.543	3.0294	713.543	2.91153	713.543	2.71811	713.543	6	713.543	2.73953	713.543	2.63261	713.543	2.99967	713.543	2.7572	713.543	3.06011	713.543	3.34812	713.543	3.36321	713.543	3.03677	713.543	3.05064	713.543	3.05196	713.543	3.04877	713.543	3.4379
714.025	2.86746	714.025	2.83985	714.025	2.80778	714.025	2.96198	714.025	3.19691	714.025	2.93541	714.025	2.8033	714.025	2.96586	714.025	2.93327	714.025	3.12609	714.025	2.96812	714.025	2.74778	714.025	6	714.025	2.77532	714.025	2.65267	714.025	3.07567	714.025	2.8004	714.025	3.14211	714.025	3.58861	714.025	3.60836	714.025	3.10421	714.025	3.10495	714.025	3.10857	714.025	3.13416	714.025	3.76056
714.507	2.89189	714.507	2.8675	714.507	2.80903	714.507	2.97279	714.507	3.25727	714.507	2.94402	714.507	2.82001	714.507	2.97328	714.507	2.97481	714.507	3.17292	714.507	2.99373	714.507	2.76195	714.507	6	714.507	2.78766	714.507	2.65974	714.507	3.09792	714.507	2.82308	714.507	3.1714	714.507	3.78536	714.507	3.79823	714.507	3.13969	714.507	3.11208	714.507	3.12371	714.507	3.18637	714.507	4.08389
714.989	2.87442	714.989	2.85566	714.989	2.77522	714.989	2.93728	714.989	3.21764	714.989	2.90452	714.989	2.80006	714.989	2.92736	714.989	2.9577	714.989	3.12441	714.989	2.96579	714.989	2.74869	714.989	6	714.989	2.76442	714.989	2.64532	714.989	3.04045	714.989	2.80962	714.989	3.11563	714.989	3.6767	714.989	3.66439	714.989	3.11128	714.989	3.05419	714.989	3.07503	714.989	3.16483	714.989	3.82537
715.471	2.83075	715.471	2.81452	715.471	2.72308	715.471	2.87732	715.471	3.11741	715.471	2.8408	715.471	2.75658	715.471	2.85726	715.471	2.8994	715.471	3.02265	715.471	2.90581	715.471	2.71771	715.471	6	715.471	2.71996	715.471	2.6176	715.471	2.94565	715.471	2.77202	715.471	3.01991	715.471	3.44026	715.471	3.4142	715.471	3.04496	715.471	2.96867	715.471	2.99764	715.471	3.09704	715.471	3.47381
715.954	2.79233	715.954	2.77269	715.954	2.67829	715.954	2.82795	715.954	3.02869	715.954	2.78777	715.954	2.71623	715.954	2.80074	715.954	2.84097	715.954	2.93244	715.954	2.85297	715.954	2.6905	715.954	6	715.954	2.68017	715.954	2.59362	715.954	2.86616	715.954	2.73675	715.954	2.94224	715.954	3.27662	715.954	3.24193	715.954	2.98987	715.954	2.9005	715.954	2.93898	715.954	3.04035	715.954	3.27649
716.436	2.7821	716.436	2.75251	716.436	2.65787	716.436	2.81177	716.436	2.98651	716.436	2.76687	716.436	2.69855	716.436	2.77905	716.436	2.80949	716.436	2.88433	716.436	2.83271	716.436	2.68424	716.436	6	716.436	2.66365	716.436	2.5873	716.436	2.82706	716.436	2.72393	716.436	2.91014	716.436	3.2123	716.436	3.16666	716.436	2.97696	716.436	2.87247	716.436	2.92586	716.436	3.03067	716.436	3.21496
716.918	2.8083	716.918	2.7616	716.918	2.66654	716.918	2.83621	716.918	2.99683	716.918	2.78421	716.918	2.7099	716.918	2.7972	716.918	2.81191	716.918	2.88274	716.918	2.85302	716.918	2.70518	716.918	6	716.918	2.67648	716.918	2.60388	716.918	2.83264	716.918	2.74056	716.918	2.92952	716.918	3.2423	716.918	3.17959	716.918	3.01794	716.918	2.88937	716.918	2.96852	716.918	3.08298	716.918	3.28275
717.4	2.86469	717.4	2.79321	717.4	2.69741	717.4	2.89505	717.4	3.04757	717.4	2.83274	717.4	2.74387	717.4	2.84657	717.4	2.83874	717.4	2.91617	717.4	2.90696	717.4	2.7471	717.4	6	717.4	2.71258	717.4	2.63873	717.4	2.87339	717.4	2.78038	717.4	2.99219	717.4	3.35814	717.4	3.26918	717.4	3.10971	717.4	2.94248	717.4	3.06556	717.4	3.1991	717.4	3.51479
717.882	2.92639	717.882	2.82625	717.882	2.73206	717.882	2.96381	717.882	3.10395	717.882	2.88946	717.882	2.78127	717.882	2.90191	717.882	2.86529	717.882	2.95637	717.882	2.96914	717.882	2.79008	717.882	6	717.882	2.75301	717.882	2.67738	717.882	2.92396	717.882	2.82322	717.882	3.07056	717.882	3.52165	717.882	3.40459	717.882	3.224	717.882	3.00579	717.882	3.19427	717.882	3.35431	717.882	4.11096
718.365	2.95204	718.365	2.83241	718.365	2.74593	718.365	2.99916	718.365	3.11205	718.365	2.91754	718.365	2.796	718.365	2.92459	718.365	2.86079	718.365	2.96333	718.365	2.99694	718.365	2.80611	718.365	6	718.365	2.77054	718.365	2.70018	718.365	2.94537	718.365	2.8406	718.365	3.11351	718.365	3.59286	718.365	3.49473	718.365	3.28937	718.365	3.03688	718.365	3.28604	718.365	3.45424	718.365	6
718.847	2.91693	718.847	2.79897	718.847	2.72611	718.847	2.97111	718.847	3.04876	718.847	2.89301	718.847	2.77483	718.847	2.89306	718.847	2.81469	718.847	2.91731	718.847	2.96403	718.847	2.7812	718.847	6	718.847	2.7492	718.847	2.69588	718.847	2.91324	718.847	2.81778	718.847	3.08437	718.847	3.45892	718.847	3.44006	718.847	3.2456	718.847	3.00917	718.847	3.26187	718.847	3.39324	718.847	4.6482
719.329	2.8446	719.329	2.74314	719.329	2.68468	719.329	2.90119	719.329	2.95345	719.329	2.83313	719.329	2.73175	719.329	2.82952	719.329	2.74855	719.329	2.84206	719.329	2.89408	719.329	2.73126	719.329	6	719.329	2.7013	719.329	2.67275	719.329	2.84623	719.329	2.77026	719.329	3.01055	719.329	3.26365	719.329	3.30361	719.329	3.1403	719.329	2.94556	719.329	3.15427	719.329	3.24509	719.329	3.65981
719.811	2.77686	719.811	2.69374	719.811	2.6467	719.811	2.83416	719.811	2.87489	719.811	2.77502	719.811	2.69381	719.811	2.77301	719.811	2.69275	719.811	2.77515	719.811	2.83067	719.811	2.68518	719.811	6	719.811	2.65409	719.811	2.65099	719.811	2.78212	719.811	2.72736	719.811	2.94602	719.811	3.12325	719.811	3.1939	719.811	3.05293	719.811	2.88963	719.811	3.05151	719.811	3.12382	719.811	3.36633
720.293	2.73911	720.293	2.67037	720.293	2.63149	720.293	2.79801	720.293	2.83658	720.293	2.74374	720.293	2.68104	720.293	2.74872	720.293	2.66613	720.293	2.73909	720.293	2.80101	720.293	2.66313	720.293	6	720.293	2.62827	720.293	2.64727	720.293	2.74551	720.293	2.70984	720.293	2.92325	720.293	3.06074	720.293	3.1525	720.293	3.02142	720.293	2.86934	720.293	2.99664	720.293	3.06814	720.293	3.28064
720.775	2.73755	720.775	2.67885	720.775	2.64644	720.775	2.79989	720.775	2.84129	720.775	2.74624	720.775	2.70036	720.775	2.76457	720.775	2.67377	720.775	2.73904	720.775	2.81304	720.775	2.67114	720.775	6	720.775	2.63135	720.775	2.66706	720.775	2.74279	720.775	2.72425	720.775	2.95226	720.775	3.07328	720.775	3.18648	720.775	3.05597	720.775	2.89354	720.775	2.99667	720.775	3.08122	720.775	3.36
721.258	2.76408	721.258	2.71232	721.258	2.68703	721.258	2.83118	721.258	2.87657	721.258	2.77461	721.258	2.74545	721.258	2.81451	721.258	2.70892	721.258	2.7666	721.258	2.85976	721.258	2.70233	721.258	6	721.258	2.65882	721.258	2.7027	721.258	2.76604	721.258	2.76375	721.258	3.02646	721.258	3.14952	721.258	3.28723	721.258	3.15229	721.258	2.95539	721.258	3.03979	721.258	3.15124	721.258	3.67393
721.74	2.79809	721.74	2.75141	721.74	2.73657	721.74	2.86875	721.74	2.91414	721.74	2.80754	721.74	2.79555	721.74	2.877	721.74	2.75305	721.74	2.80076	721.74	2.91789	721.74	2.73769	721.74	6	721.74	2.69556	721.74	2.73391	721.74	2.79508	721.74	2.80799	721.74	3.11619	721.74	3.25897	721.74	3.41388	721.74	3.28061	721.74	3.02845	721.74	3.09543	721.74	3.24272	721.74	6
722.221	2.81271	722.221	2.76955	722.221	2.76974	722.221	2.88185	722.221	2.91856	722.221	2.81774	722.221	2.82023	722.221	2.91668	722.221	2.78006	722.221	2.81423	722.221	2.9503	722.221	2.75247	722.221	6	722.221	2.72016	722.221	2.73722	722.221	2.80461	722.221	2.82909	722.221	3.16333	722.221	3.33311	722.221	3.46572	722.221	3.35841	722.221	3.06698	722.221	3.1177	722.221	3.28501	722.221	6
722.703	2.79399	722.703	2.75167	722.703	2.76884	722.703	2.85551	722.703	2.87725	722.703	2.79266	722.703	2.80177	722.703	2.90784	722.703	2.77323	722.703	2.79294	722.703	2.93199	722.703	2.734	722.703	6	722.703	2.71821	722.703	2.70599	722.703	2.7827	722.703	2.81234	722.703	3.12793	722.703	3.30776	722.703	3.38203	722.703	3.30772	722.703	3.04115	722.703	3.08245	722.703	3.22943	722.703	6
723.185	2.75435	723.185	2.70886	723.185	2.74096	723.185	2.80604	723.185	2.81427	723.185	2.74708	723.185	2.75402	723.185	2.86288	723.185	2.74143	723.185	2.7499	723.185	2.87837	723.185	2.69384	723.185	6	723.185	2.6948	723.185	2.65749	723.185	2.74224	723.185	2.77134	723.185	3.04502	723.185	3.21874	723.185	3.25088	723.185	3.18299	723.185	2.9749	723.185	3.01683	723.185	3.12095	723.185	3.71951
723.667	2.71905	723.667	2.66587	723.667	2.70992	723.667	2.76249	723.667	2.76273	723.667	2.70715	723.667	2.70599	723.667	2.81646	723.667	2.70921	723.667	2.71081	723.667	2.8253	723.667	2.65525	723.667	6	723.667	2.66862	723.667	2.61577	723.667	2.70752	723.667	2.73281	723.667	2.97338	723.667	3.14386	723.667	3.15998	723.667	3.07427	723.667	2.91357	723.667	2.96437	723.667	3.02572	723.667	3.3246
724.149	2.70702	724.149	2.64135	724.149	2.69595	724.149	2.74476	724.149	2.74247	724.149	2.69139	724.149	2.67807	724.149	2.79426	724.149	2.69675	724.149	2.69476	724.149	2.79768	724.149	2.63556	724.149	6	724.149	2.65629	724.149	2.59636	724.149	2.6968	724.149	2.71586	724.149	2.94452	724.149	3.12549	724.149	3.14017	724.149	3.01738	724.149	2.88456	724.149	2.95145	724.149	2.9726	724.149	3.17568
724.632	2.72473	724.632	2.6415	724.632	2.70671	724.632	2.75864	724.632	2.75846	724.632	2.70579	724.632	2.67587	724.632	2.80443	724.632	2.71192	724.632	2.70841	724.632	2.80274	724.632	2.64032	724.632	6	724.632	2.66392	724.632	2.6032	724.632	2.71711	724.632	2.72588	724.632	2.96652	724.632	3.17941	724.632	3.1997	724.632	3.01541	724.632	2.8946	724.632	2.98643	724.632	2.96353	724.632	3.15664
725.114	2.76557	725.114	2.66074	725.114	2.7362	725.114	2.79631	725.114	2.80237	725.114	2.74391	725.114	2.69194	725.114	2.83911	725.114	2.74941	725.114	2.74602	725.114	2.83235	725.114	2.66377	725.114	6	725.114	2.68548	725.114	2.62956	725.114	2.76382	725.114	2.75498	725.114	3.03121	725.114	3.30917	725.114	3.3351	725.114	3.05458	725.114	2.93419	725.114	3.06149	725.114	2.98406	725.114	3.23455
725.596	2.80844	725.596	2.68326	725.596	2.76547	725.596	2.83546	725.596	2.85025	725.596	2.78595	725.596	2.70813	725.596	2.87432	725.596	2.79006	725.596	2.78858	725.596	2.8635	725.596	2.69016	725.596	6	725.596	2.7041	725.596	2.65875	725.596	2.81891	725.596	2.78275	725.596	3.1082	725.596	3.48985	725.596	3.49874	725.596	3.10192	725.596	2.97691	725.596	3.14376	725.596	3.00527	725.596	3.37503
726.078	2.82347	726.078	2.68928	726.078	2.77011	726.078	2.84594	726.078	2.86734	726.078	2.8038	726.078	2.70377	726.078	2.87796	726.078	2.80601	726.078	2.80845	726.078	2.86593	726.078	2.70002	726.078	6	726.078	2.70022	726.078	2.66975	726.078	2.85325	726.078	2.78476	726.078	3.1418	726.078	3.6012	726.078	3.53229	726.078	3.10947	726.078	2.98657	726.078	3.17251	726.078	2.99432	726.078	3.48019
726.56	2.79536	726.56	2.66903	726.56	2.73999	726.56	2.81406	726.56	2.83532	726.56	2.78164	726.56	2.67168	726.56	2.83692	726.56	2.78161	726.56	2.7891	726.56	2.8268	726.56	2.68438	726.56	6	726.56	2.66755	726.56	2.65182	726.56	2.84586	726.56	2.75264	726.56	3.09714	726.56	3.506	726.56	3.36499	726.56	3.05537	726.56	2.94786	726.56	3.11545	726.56	2.94303	726.56	3.4233
727.043	2.74029	727.043	2.63176	727.043	2.68992	727.043	2.75774	727.043	2.77329	727.043	2.73268	727.043	2.62494	727.043	2.77185	727.043	2.72987	727.043	2.74254	727.043	2.76431	727.043	2.65334	727.043	6	727.043	2.61938	727.043	2.61415	727.043	2.80595	727.043	2.70282	727.043	3.00846	727.043	3.32231	727.043	3.16114	727.043	2.97076	727.043	2.88436	727.043	3.01621	727.043	2.876	727.043	3.26812
727.525	2.68758	727.525	2.59653	727.525	2.64446	727.525	2.70651	727.525	2.71495	727.525	2.68415	727.525	2.58414	727.525	2.7135	727.525	2.67771	727.525	2.69565	727.525	2.7072	727.525	2.6266	727.525	6	727.525	2.57603	727.525	2.57625	727.525	2.76186	727.525	2.65989	727.525	2.92975	727.525	3.18179	727.525	3.01366	727.525	2.89866	727.525	2.83088	727.525	2.9314	727.525	2.82378	727.525	3.14072
728.007	2.657	728.007	2.57829	728.007	2.62051	728.007	2.67981	728.007	2.68219	728.007	2.65556	728.007	2.56374	728.007	2.68074	728.007	2.64428	728.007	2.66853	728.007	2.67368	728.007	2.61967	728.007	6	728.007	2.55142	728.007	2.55305	728.007	2.73566	728.007	2.6401	728.007	2.88871	728.007	3.11417	728.007	2.93373	728.007	2.86187	728.007	2.80838	728.007	2.88701	728.007	2.80403	728.007	3.08606
728.489	2.65402	728.489	2.58224	728.489	2.62293	728.489	2.68301	728.489	2.6812	728.489	2.65272	728.489	2.56805	728.489	2.67786	728.489	2.63515	728.489	2.66785	728.489	2.66805	728.489	2.63803	728.489	6	728.489	2.54937	728.489	2.54917	728.489	2.73413	728.489	2.64762	728.489	2.88969	728.489	3.11477	728.489	2.91189	728.489	2.86432	728.489	2.82177	728.489	2.88629	728.489	2.82084	728.489	3.11238
728.971	2.67182	728.971	2.6034	728.971	2.64523	728.971	2.70915	728.971	2.70549	728.971	2.66917	728.971	2.5914	728.971	2.69707	728.971	2.64418	728.971	2.68811	728.971	2.68283	728.971	2.67572	728.971	3.19324	728.971	2.56421	728.971	2.55908	728.971	2.74967	728.971	2.67518	728.971	2.9206	728.971	3.16472	728.971	2.93041	728.971	2.89549	728.971	2.8616	728.971	2.91774	728.971	2.86596	728.971	3.21904
729.453	2.69323	729.453	2.62773	729.453	2.67058	729.453	2.7399	729.453	2.73696	729.453	2.68815	729.453	2.61903	729.453	2.72007	729.453	2.65627	729.453	2.71325	729.453	2.70068	729.453	2.71455	729.453	2.38647	729.453	2.58233	729.453	2.56963	729.453	2.76295	729.453	2.70464	729.453	2.95277	729.453	3.22171	729.453	2.96105	729.453	2.93003	729.453	2.90267	729.453	2.95512	729.453	2.91697	729.453	3.38912
729.936	2.69723	729.936	2.63763	729.936	2.67757	729.936	2.75133	729.936	2.75089	729.936	2.68951	729.936	2.63202	729.936	2.72457	729.936	2.65418	729.936	2.72255	729.936	2.70095	729.936	2.72955	729.936	2.18054	729.936	2.58765	729.936	2.56649	729.936	2.75252	729.936	2.71329	729.936	2.94964	729.936	3.22186	729.936	2.96871	729.936	2.93455	729.936	2.91095	729.936	2.96367	729.936	2.94156	729.936	3.54106
730.418	2.67398	730.418	2.6241	730.418	2.65523	730.418	2.73093	730.418	2.73233	730.418	2.66415	730.418	2.61979	730.418	2.70007	730.418	2.63068	730.418	2.70495	730.418	2.67416	730.418	2.70747	730.418	2.09658	730.418	2.57217	730.418	2.54436	730.418	2.71251	730.418	2.69026	730.418	2.89845	730.418	3.14189	730.418	2.93571	730.418	2.89439	730.418	2.87179	730.418	2.92735	730.418	2.92172	730.418	3.53317
730.9	2.6337	730.9	2.59469	730.9	2.61301	730.9	2.68959	730.9	2.69005	730.9	2.62219	730.9	2.58925	730.9	2.6575	730.9	2.59465	730.9	2.66909	730.9	2.63023	730.9	2.66017	730.9	2.05314	730.9	2.54244	730.9	2.51121	730.9	2.65812	730.9	2.6468	730.9	2.82416	730.9	3.0304	730.9	2.87895	730.9	2.82915	730.9	2.80642	730.9	2.86599	730.9	2.8737	730.9	3.40573
731.382	2.59636	731.382	2.56631	731.382	2.5709	731.382	2.64998	731.382	2.64641	731.382	2.5827	731.382	2.55767	731.382	2.61775	731.382	2.56274	731.382	2.63422	731.382	2.58815	731.382	2.61159	731.382	2.00061	731.382	2.51322	731.382	2.48111	731.382	2.61071	731.382	2.60432	731.382	2.76004	731.382	2.93855	731.382	2.82919	731.382	2.76956	731.382	2.74707	731.382	2.81149	731.382	2.82898	731.382	3.30478
731.864	2.57711	731.864	2.55268	731.864	2.54432	731.864	2.62907	731.864	2.61894	731.864	2.55998	731.864	2.53922	731.864	2.59628	731.864	2.54788	731.864	2.61538	731.864	2.56198	731.864	2.57896	731.864	1.91634	731.864	2.49669	731.864	2.46463	731.864	2.584	731.864	2.57832	731.864	2.72469	731.864	2.88664	731.864	2.80634	731.864	2.7343	731.864	2.7132	731.864	2.78338	731.864	2.80873	731.864	3.29398
732.346	2.58085	732.346	2.55829	732.346	2.53853	732.346	2.63209	732.346	2.61331	732.346	2.55841	732.346	2.5386	732.346	2.59774	732.346	2.55433	732.346	2.61696	732.346	2.55585	732.346	2.56719	732.346	1.81268	732.346	2.49705	732.346	2.46457	732.346	2.58101	732.346	2.57304	732.346	2.72135	732.346	2.87368	732.346	2.81461	732.346	2.72706	732.346	2.70897	732.346	2.78513	732.346	2.81815	732.346	3.40206
732.828	2.60198	732.828	2.5772	732.828	2.54893	732.828	2.65251	732.828	2.62381	732.828	2.57264	732.828	2.55034	732.828	2.61602	732.828	2.57684	732.828	2.63215	732.828	2.56421	732.828	2.5704	732.828	1.71573	732.828	2.50976	732.828	2.47561	732.828	2.5949	732.828	2.58226	732.828	2.74088	732.828	2.88462	732.828	2.84303	732.828	2.73925	732.828	2.72621	732.828	2.80604	732.828	2.84741	732.828	3.67762
733.311	2.62538	733.311	2.59429	733.311	2.56315	733.311	2.67343	733.311	2.63563	733.311	2.58932	733.311	2.56091	733.311	2.63566	733.311	2.60133	733.311	2.64465	733.311	2.57408	733.311	2.57517	733.311	1.64345	733.311	2.52328	733.311	2.48617	733.311	2.61084	733.311	2.59178	733.311	2.76314	733.311	2.89278	733.311	2.86595	733.311	2.75255	733.311	2.74635	733.311	2.82297	733.311	2.87278	733.311	4.2356
733.792	2.63216	733.792	2.59198	733.792	2.5663	733.792	2.67438	733.792	2.63187	733.792	2.5928	733.792	2.55548	733.792	2.63818	733.792	2.60997	733.792	2.6365	733.792	2.57096	733.792	2.56722	733.792	1.60171	733.792	2.52441	733.792	2.48411	733.792	2.612	733.792	2.5864	733.792	2.76388	733.792	2.87153	733.792	2.85414	733.792	2.74681	733.792	2.74738	733.792	2.81079	733.792	2.86677	733.792	4.35802
734.274	2.61277	734.274	2.56334	734.274	2.55066	734.274	2.64647	734.274	2.60568	734.274	2.57567	734.274	2.52892	734.274	2.61505	734.274	2.593	734.274	2.60201	734.274	2.54876	734.274	2.54128	734.274	1.58707	734.274	2.50747	734.274	2.4652	734.274	2.59107	734.274	2.5607	734.274	2.73243	734.274	2.81654	734.274	2.80116	734.274	2.71496	734.274	2.7195	734.274	2.7638	734.274	2.82211	734.274	3.69478
734.756	2.57543	734.756	2.51832	734.756	2.52167	734.756	2.60048	734.756	2.56615	734.756	2.5448	734.756	2.49021	734.756	2.57515	734.756	2.55706	734.756	2.5529	734.756	2.51453	734.756	2.50506	734.756	1.58863	734.756	2.47875	734.756	2.43645	734.756	2.55623	734.756	2.5235	734.756	2.68145	734.756	2.74891	734.756	2.73007	734.756	2.66902	734.756	2.67381	734.756	2.70117	734.756	2.75913	734.756	3.32568
735.238	2.53803	735.238	2.4744	735.238	2.49269	735.238	2.5559	735.238	2.5298	735.238	2.51473	735.238	2.45446	735.238	2.53583	735.238	2.5183	735.238	2.50727	735.238	2.48192	735.238	2.47216	735.238	1.59031	735.238	2.45094	735.238	2.4102	735.238	2.52336	735.238	2.4898	735.238	2.63338	735.238	2.69339	735.238	2.66898	735.238	2.6283	735.238	2.63065	735.238	2.64747	735.238	2.70422	735.238	3.13696
735.721	2.51486	735.721	2.44461	735.721	2.47509	735.721	2.52692	735.721	2.50921	735.721	2.49707	735.721	2.43301	735.721	2.5103	735.721	2.48991	735.721	2.47788	735.721	2.46167	735.721	2.45279	735.721	1.57762	735.721	2.43423	735.721	2.39609	735.721	2.50485	735.721	2.47082	735.721	2.60402	735.721	2.66396	735.721	2.63377	735.721	2.60624	735.721	2.60465	735.721	2.6175	735.721	2.67269	735.721	3.07056
736.203	2.51102	736.203	2.43339	736.203	2.47299	736.203	2.51767	736.203	2.50841	736.203	2.49534	736.203	2.42935	736.203	2.50256	736.203	2.47655	736.203	2.46855	736.203	2.45717	736.203	2.44968	736.203	1.54724	736.203	2.43175	736.203	2.39711	736.203	2.50476	736.203	2.4698	736.203	2.59796	736.203	2.66274	736.203	2.6275	736.203	2.60629	736.203	2.59992	736.203	2.61444	736.203	2.667	736.203	3.10682
736.685	2.52225	736.685	2.43711	736.685	2.4823	736.685	2.52293	736.685	2.52258	736.685	2.50435	736.685	2.43899	736.685	2.50759	736.685	2.47446	736.685	2.47491	736.685	2.46405	736.685	2.45767	736.685	1.50901	736.685	2.43879	736.685	2.40907	736.685	2.51834	736.685	2.4817	736.685	2.60961	736.685	2.68164	736.685	2.64298	736.685	2.62216	736.685	2.61052	736.685	2.63144	736.685	2.67879	736.685	3.24104
737.167	2.53674	737.167	2.4461	737.167	2.49239	737.167	2.5305	737.167	2.5394	737.167	2.51227	737.167	2.45104	737.167	2.51371	737.167	2.47419	737.167	2.48642	737.167	2.47204	737.167	2.46553	737.167	1.47752	737.167	2.44475	737.167	2.42217	737.167	2.5336	737.167	2.49477	737.167	2.62526	737.167	2.70368	737.167	2.66438	737.167	2.63934	737.167	2.62258	737.167	2.65298	737.167	2.69143	737.167	3.45609
737.649	2.5401	737.649	2.44886	737.649	2.4912	737.649	2.52692	737.649	2.54401	737.649	2.5067	737.649	2.45287	737.649	2.50842	737.649	2.46592	737.649	2.49064	737.649	2.47001	737.649	2.46144	737.649	1.46347	737.649	2.43843	737.649	2.42558	737.649	2.53647	737.649	2.49569	737.649	2.62853	737.649	2.70905	737.649	2.67232	737.649	2.64105	737.649	2.62052	737.649	2.66	737.649	2.68714	737.649	3.61952
738.131	2.52471	738.131	2.43872	738.131	2.47333	738.131	2.50638	738.131	2.52858	738.131	2.48353	738.131	2.43798	738.131	2.48684	738.131	2.44612	738.131	2.48057	738.131	2.45329	738.131	2.44094	738.131	1.47038	738.131	2.41572	738.131	2.41437	738.131	2.52011	738.131	2.47818	738.131	2.61094	738.131	2.68841	738.131	2.65595	738.131	2.61954	738.131	2.59769	738.131	2.64185	738.131	2.6596	738.131	3.50698
738.614	2.49553	738.614	2.4183	738.614	2.44411	738.614	2.47498	738.614	2.49845	738.614	2.45026	738.614	2.41075	738.614	2.45543	738.614	2.42	738.614	2.45943	738.614	2.42715	738.614	2.41028	738.614	1.49409	738.614	2.38269	738.614	2.39313	738.614	2.49016	738.614	2.44773	738.614	2.5785	738.614	2.65068	738.614	2.62161	738.614	2.58227	738.614	2.56155	738.614	2.60481	738.614	2.61875	738.614	3.2752
739.096	2.46518	739.096	2.3966	739.096	2.41479	739.096	2.44514	739.096	2.46687	739.096	2.41955	739.096	2.3822	739.096	2.4263	739.096	2.39721	739.096	2.43718	739.096	2.40219	739.096	2.38104	739.096	1.5235	739.096	2.3504	739.096	2.37181	739.096	2.45934	739.096	2.41636	739.096	2.54539	739.096	2.61348	739.096	2.58575	739.096	2.54426	739.096	2.52643	739.096	2.56497	739.096	2.58103	739.096	3.1029
739.578	2.44457	739.578	2.38213	739.578	2.3946	739.578	2.4269	739.578	2.44518	739.578	2.40093	739.578	2.36201	739.578	2.40903	739.578	2.38541	739.578	2.42288	739.578	2.38718	739.578	2.36236	739.578	1.5442	739.578	2.32763	739.578	2.35869	739.578	2.43817	739.578	2.39401	739.578	2.52314	739.578	2.5897	739.578	2.56175	739.578	2.51688	739.578	2.50326	739.578	2.53534	739.578	2.55781	739.578	3.01567
740.06	2.43758	740.06	2.37812	740.06	2.38646	740.06	2.42338	740.06	2.43758	740.06	2.39689	740.06	2.35386	740.06	2.40654	740.06	2.38659	740.06	2.41964	740.06	2.38484	740.06	2.35711	740.06	1.54712	740.06	2.31732	740.06	2.35612	740.06	2.43011	740.06	2.38404	740.06	2.51514	740.06	2.58207	740.06	2.55375	740.06	2.50303	740.06	2.49501	740.06	2.52006	740.06	2.55124	740.06	3.00312
740.542	2.44041	740.542	2.38128	740.542	2.38653	740.542	2.43019	740.542	2.44056	740.542	2.4026	740.542	2.35473	740.542	2.4145	740.542	2.39613	740.542	2.42339	740.542	2.3912	740.542	2.36141	740.542	1.53603	740.542	2.31629	740.542	2.3598	740.542	2.43116	740.542	2.38293	740.542	2.51629	740.542	2.58337	740.542	2.55629	740.542	2.49757	740.542	2.49656	740.542	2.5146	740.542	2.55457	740.542	3.04501
741.024	2.44356	741.024	2.38342	741.024	2.38627	741.024	2.43714	741.024	2.44493	741.024	2.40772	741.024	2.35673	741.024	2.42285	741.024	2.40426	741.024	2.42478	741.024	2.39713	741.024	2.36642	741.024	1.52486	741.024	2.31716	741.024	2.36081	741.024	2.4321	741.024	2.38239	741.024	2.51559	741.024	2.57982	741.024	2.55711	741.024	2.49051	741.024	2.49719	741.024	2.50897	741.024	2.55515	741.024	3.10184
741.506	2.43698	741.506	2.37613	741.506	2.37734	741.506	2.43331	741.506	2.44075	741.506	2.40173	741.506	2.35138	741.506	2.42067	741.506	2.40085	741.506	2.41445	741.506	2.3931	741.506	2.36286	741.506	1.52812	741.506	2.31223	741.506	2.35076	741.506	2.42366	741.506	2.37406	741.506	2.50238	741.506	2.55931	741.506	2.54394	741.506	2.47319	741.506	2.48643	741.506	2.49371	741.506	2.54139	741.506	3.11257
741.989	2.41689	741.989	2.35659	741.989	2.35725	741.989	2.41437	741.989	2.42396	741.989	2.38085	741.989	2.33518	741.989	2.4032	741.989	2.38215	741.989	2.3898	741.989	2.37543	741.989	2.34698	741.989	1.55479	741.989	2.29828	741.989	2.3277	741.989	2.40288	741.989	2.35503	741.989	2.47407	741.989	2.52072	741.989	2.51354	741.989	2.44456	741.989	2.4613	741.989	2.46668	741.989	2.51137	741.989	3.04687
742.47	2.38848	742.47	2.32979	742.47	2.3312	742.47	2.38576	742.47	2.39928	742.47	2.35086	742.47	2.31201	742.47	2.37529	742.47	2.35345	742.47	2.357	742.47	2.34901	742.47	2.32316	742.47	1.60616	742.47	2.27858	742.47	2.29765	742.47	2.37524	742.47	2.32976	742.47	2.43803	742.47	2.47462	742.47	2.47408	742.47	2.41183	742.47	2.42841	742.47	2.43441	742.47	2.47403	742.47	2.94549
742.952	2.36145	742.952	2.30463	742.952	2.308	742.952	2.35799	742.952	2.37619	742.952	2.32212	742.952	2.28988	742.952	2.34696	742.952	2.32455	742.952	2.32607	742.952	2.32312	742.952	2.30013	742.952	1.67462	742.952	2.26012	742.952	2.26984	742.952	2.35008	742.952	2.30638	742.952	2.40545	742.952	2.43445	742.952	2.43817	742.952	2.38491	742.952	2.39835	742.952	2.40686	742.952	2.44182	742.952	2.86137
743.434	2.34338	743.434	2.28828	743.434	2.29447	743.434	2.33955	743.434	2.36241	743.434	2.30286	743.434	2.27552	743.434	2.32642	743.434	2.30317	743.434	2.30466	743.434	2.30537	743.434	2.28509	743.434	1.74342	743.434	2.24889	743.434	2.25107	743.434	2.33454	743.434	2.2913	743.434	2.38427	743.434	2.40872	743.434	2.41471	743.434	2.37048	743.434	2.37886	743.434	2.39117	743.434	2.42298	743.434	2.81994
743.916	2.33609	743.916	2.28293	743.916	2.29233	743.916	2.33303	743.916	2.36004	743.916	2.29555	743.916	2.27096	743.916	2.31616	743.916	2.29149	743.916	2.29493	743.916	2.29815	743.916	2.28005	743.916	1.79311	743.916	2.24666	743.916	2.2429	743.916	2.33011	743.916	2.28606	743.916	2.37612	743.916	2.39861	743.916	2.4057	743.916	2.36917	743.916	2.37157	743.916	2.38858	743.916	2.41871	743.916	2.8255
744.399	2.33522	744.399	2.28533	744.399	2.29755	744.399	2.33465	744.399	2.36478	744.399	2.29655	744.399	2.27283	744.399	2.31256	744.399	2.28601	744.399	2.29345	744.399	2.29824	744.399	2.28123	744.399	1.81744	744.399	2.25025	744.399	2.24152	744.399	2.33218	744.399	2.28687	744.399	2.37628	744.399	2.39857	744.399	2.40619	744.399	2.37531	744.399	2.37186	744.399	2.39403	744.399	2.4231	744.399	2.86818
744.881	2.33229	744.881	2.28828	744.881	2.30191	744.881	2.33605	744.881	2.36765	744.881	2.29794	744.881	2.27394	744.881	2.30794	744.881	2.27974	744.881	2.29301	744.881	2.29859	744.881	2.28074	744.881	1.83236	744.881	2.25286	744.881	2.23974	744.881	2.33196	744.881	2.28639	744.881	2.37585	744.881	2.39862	744.881	2.40657	744.881	2.37884	744.881	2.37097	744.881	2.39809	744.881	2.42552	744.881	2.9216
745.363	2.31948	745.363	2.2844	745.363	2.29717	745.363	2.32875	745.363	2.35975	745.363	2.2916	745.363	2.2671	745.363	2.29498	745.363	2.26636	745.363	2.28644	745.363	2.29216	745.363	2.27088	745.363	1.86555	745.363	2.24779	745.363	2.23087	745.363	2.32114	745.363	2.27786	745.363	2.36636	745.363	2.38936	745.363	2.39743	745.363	2.37039	745.363	2.36073	745.363	2.3917	745.363	2.41608	745.363	2.94521
745.845	2.29511	745.845	2.27073	745.845	2.28031	745.845	2.3097	745.845	2.33834	745.845	2.27445	745.845	2.24996	745.845	2.27161	745.845	2.24451	745.845	2.27105	745.845	2.27651	745.845	2.24933	745.845	1.94466	745.845	2.23281	745.845	2.21306	745.845	2.29753	745.845	2.2596	745.845	2.34538	745.845	2.36791	745.845	2.3757	745.845	2.34764	745.845	2.339	745.845	2.37227	745.845	2.39235	745.845	2.91505
746.327	2.26486	746.327	2.25071	746.327	2.25565	746.327	2.28337	746.327	2.30882	746.327	2.25046	746.327	2.22655	746.327	2.2424	746.327	2.21868	746.327	2.2503	746.327	2.25531	746.327	2.22069	746.327	2.10034	746.327	2.21167	746.327	2.1904	746.327	2.26651	746.327	2.23625	746.327	2.3179	746.327	2.33966	746.327	2.34666	746.327	2.31696	746.327	2.31115	746.327	2.34541	746.327	2.36103	746.327	2.8522
746.809	2.23751	746.809	2.23133	746.809	2.23135	746.809	2.25811	746.809	2.28037	746.809	2.22745	746.809	2.20429	746.809	2.21496	746.809	2.19591	746.809	2.23093	746.809	2.23543	746.809	2.19301	746.809	2.39571	746.809	2.19128	746.809	2.16983	746.809	2.23685	746.809	2.21532	746.809	2.29233	746.809	2.31365	746.809	2.31953	746.809	2.28836	746.809	2.28582	746.809	2.32046	746.809	2.33248	746.809	2.79608
747.292	2.2198	747.292	2.21855	747.292	2.21418	747.292	2.24076	747.292	2.26016	747.292	2.21204	747.292	2.18931	747.292	2.19531	747.292	2.18154	747.292	2.21852	747.292	2.22236	747.292	2.17282	747.292	3.29126	747.292	2.17733	747.292	2.15676	747.292	2.21531	747.292	2.2027	747.292	2.27499	747.292	2.29675	747.292	2.30152	747.292	2.26945	747.292	2.2697	747.292	2.30454	747.292	2.31427	747.292	2.77215
747.774	2.21368	747.774	2.21427	747.774	2.20643	747.774	2.23348	747.774	2.25029	747.774	2.20652	747.774	2.1836	747.774	2.18524	747.774	2.1768	747.774	2.21461	747.774	2.21739	747.774	2.16232	747.774	6	747.774	2.1715	747.774	2.15252	747.774	2.20392	747.774	2.19997	747.774	2.26726	747.774	2.29059	747.774	2.29469	747.774	2.26254	747.774	2.26466	747.774	2.29947	747.774	2.30826	747.774	2.78804
748.256	2.21603	748.256	2.21569	748.256	2.20545	748.256	2.23332	748.256	2.24758	748.256	2.20818	748.256	2.1845	748.256	2.18206	748.256	2.17838	748.256	2.21614	748.256	2.21706	748.256	2.15912	748.256	6	748.256	2.17101	748.256	2.1539	748.256	2.19987	748.256	2.20389	748.256	2.26532	748.256	2.29123	748.256	2.29557	748.256	2.26448	748.256	2.26742	748.256	2.30135	748.256	2.31039	748.256	2.83632
748.738	2.22003	748.738	2.21674	748.738	2.20517	748.738	2.23365	748.738	2.24532	748.738	2.21068	748.738	2.18599	748.738	2.18011	748.738	2.17986	748.738	2.21682	748.738	2.21483	748.738	2.15761	748.738	6	748.738	2.16999	748.738	2.15458	748.738	2.19717	748.738	2.20778	748.738	2.26209	748.738	2.29109	748.738	2.29688	748.738	2.26826	748.738	2.27103	748.738	2.30242	748.738	2.31258	748.738	2.89181
749.22	2.21835	749.22	2.21138	749.22	2.19935	749.22	2.22774	749.22	2.23696	749.22	2.20725	749.22	2.18174	749.22	2.17381	749.22	2.17486	749.22	2.21063	749.22	2.20469	749.22	2.15186	749.22	6	749.22	2.16267	749.22	2.14845	749.22	2.18988	749.22	2.20475	749.22	2.25119	749.22	2.28304	749.22	2.29128	749.22	2.26646	749.22	2.26833	749.22	2.29508	749.22	2.30678	749.22	2.9144
749.702	2.20747	749.702	2.19749	749.702	2.18542	749.702	2.21285	749.702	2.22017	749.702	2.19475	749.702	2.16891	749.702	2.16097	749.702	2.16089	749.702	2.19558	749.702	2.18516	749.702	2.13912	749.702	6	749.702	2.14695	749.702	2.13336	749.702	2.17564	749.702	2.19181	749.702	2.2311	749.702	2.26498	749.702	2.27596	749.702	2.25554	749.702	2.2562	749.702	2.27675	749.702	2.29003	749.702	2.88022
750.184	2.18973	750.184	2.17823	750.184	2.16601	750.184	2.19201	750.184	2.19827	750.184	2.17564	750.184	2.14979	750.184	2.14404	750.184	2.14083	750.184	2.17508	750.184	2.16029	750.184	2.12132	750.184	6	750.184	2.12573	750.184	2.11249	750.184	2.15702	750.184	2.17168	750.184	2.20617	750.184	2.24125	750.184	2.25437	750.184	2.23792	750.184	2.23741	750.184	2.2515	750.184	2.26634	750.184	2.81004
750.667	2.17126	750.667	2.15963	750.667	2.14682	750.667	2.17151	750.667	2.17763	750.667	2.15584	750.667	2.12982	750.667	2.12813	750.667	2.12067	750.667	2.15528	750.667	2.13679	750.667	2.10341	750.667	6	750.667	2.10465	750.667	2.0919	750.667	2.13934	750.667	2.15038	750.667	2.18345	750.667	2.21917	750.667	2.23333	750.667	2.21968	750.667	2.21817	750.667	2.2268	750.667	2.24335	750.667	2.74214
751.148	2.15774	751.148	2.14662	751.148	2.13286	751.148	2.15681	751.148	2.16354	751.148	2.14068	751.148	2.11389	751.148	2.11756	751.148	2.10561	751.148	2.14116	751.148	2.11999	751.148	2.09	751.148	6	751.148	2.08853	751.148	2.07669	751.148	2.1271	751.148	2.13324	751.148	2.16837	751.148	2.20447	751.148	2.21849	751.148	2.2062	751.148	2.2038	751.148	2.20871	751.148	2.22739	751.148	2.69972
751.63	2.15136	751.63	2.1405	751.63	2.12579	751.63	2.14971	751.63	2.15757	751.63	2.13211	751.63	2.10376	751.63	2.11344	751.63	2.09759	751.63	2.13408	751.63	2.11155	751.63	2.08287	751.63	6	751.63	2.07902	751.63	2.06856	751.63	2.12151	751.63	2.12209	751.63	2.16235	751.63	2.19856	751.63	2.21137	751.63	2.19912	751.63	2.19589	751.63	2.19906	751.63	2.22045	751.63	2.68751
752.112	2.15004	752.112	2.13843	752.112	2.12345	752.112	2.14785	752.112	2.1571	752.112	2.12798	752.112	2.09755	752.112	2.11312	752.112	2.0947	752.112	2.13132	752.112	2.10912	752.112	2.08028	752.112	6	752.112	2.07417	752.112	2.06532	752.112	2.1199	752.112	2.11492	752.112	2.16242	752.112	2.19808	752.112	2.20892	752.112	2.19569	752.112	2.19176	752.112	2.19519	752.112	2.21969	752.112	2.69652
752.594	2.14869	752.594	2.1349	752.594	2.1211	752.594	2.14593	752.594	2.15656	752.594	2.12338	752.594	2.09108	752.594	2.11142	752.594	2.09246	752.594	2.12759	752.594	2.10758	752.594	2.07804	752.594	6	752.594	2.06971	752.594	2.06217	752.594	2.11701	752.594	2.1073	752.594	2.16264	752.594	2.19656	752.594	2.2051	752.594	2.19042	752.594	2.18603	752.594	2.19146	752.594	2.21896	752.594	2.70776
753.077	2.14204	753.077	2.12486	753.077	2.11418	753.077	2.13874	753.077	2.15048	753.077	2.11351	753.077	2.08051	753.077	2.10353	753.077	2.08633	753.077	2.11805	753.077	2.10176	753.077	2.07184	753.077	6	753.077	2.06152	753.077	2.05434	753.077	2.10792	753.077	2.0952	753.077	2.15703	753.077	2.1879	753.077	2.19434	753.077	2.1783	753.077	2.1739	753.077	2.18245	753.077	2.21209	753.077	2.70089
753.559	2.1281	753.559	2.10703	753.559	2.10118	753.559	2.12437	753.559	2.1368	753.559	2.09675	753.559	2.06493	753.559	2.08807	753.559	2.07452	753.559	2.10143	753.559	2.08939	753.559	2.05995	753.559	6	753.559	2.04817	753.559	2.03999	753.559	2.09118	753.559	2.07764	753.559	2.14319	753.559	2.1702	753.559	2.17518	753.559	2.15833	753.559	2.15436	753.559	2.16634	753.559	2.19666	753.559	2.66975
754.041	2.10934	754.041	2.08481	754.041	2.08466	754.041	2.10546	754.041	2.11812	754.041	2.07573	754.041	2.04701	754.041	2.06802	754.041	2.05903	754.041	2.08085	754.041	2.07232	754.041	2.04426	754.041	6	754.041	2.03177	754.041	2.0213	754.041	2.06978	754.041	2.05736	754.041	2.12359	754.041	2.14699	754.041	2.15127	754.041	2.13422	754.041	2.1309	754.041	2.14598	754.041	2.17548	754.041	2.62775
754.523	2.09091	754.523	2.06388	754.523	2.06934	754.523	2.08714	754.523	2.09967	754.523	2.05545	754.523	2.03118	754.523	2.04861	754.523	2.04408	754.523	2.06164	754.523	2.05495	754.523	2.0288	754.523	6	754.523	2.01643	754.523	2.00279	754.523	2.04903	754.523	2.03888	754.523	2.10354	754.523	2.12454	754.523	2.12866	754.523	2.11184	754.523	2.10905	754.523	2.12673	754.523	2.15425	754.523	2.59512
755.005	2.07725	755.005	2.04892	755.005	2.05909	755.005	2.0738	755.005	2.08588	755.005	2.04015	755.005	2.02092	755.005	2.03419	755.005	2.03334	755.005	2.04805	755.005	2.04123	755.005	2.01716	755.005	6	755.005	2.00561	755.005	1.98846	755.005	2.0334	755.005	2.02574	755.005	2.08769	755.005	2.10801	755.005	2.11215	755.005	2.09578	755.005	2.09309	755.005	2.11301	755.005	2.13782	755.005	2.58578
755.487	2.06984	755.487	2.0414	755.487	2.05482	755.487	2.06674	755.487	2.07809	755.487	2.03135	755.487	2.01695	755.487	2.02612	755.487	2.02786	755.487	2.04125	755.487	2.03254	755.487	2.01049	755.487	6	755.487	2.00025	755.487	1.97976	755.487	2.02446	755.487	2.0187	755.487	2.07763	755.487	2.09902	755.487	2.10308	755.487	2.0873	755.487	2.08408	755.487	2.10605	755.487	2.12775	755.487	2.60298
755.97	2.06663	755.97	2.03924	755.97	2.054	755.97	2.06379	755.97	2.07413	755.97	2.0273	755.97	2.01678	755.97	2.02248	755.97	2.02558	755.97	2.03888	755.97	2.02723	755.97	2.00704	755.97	6	755.97	1.99834	755.97	1.97514	755.97	2.02049	755.97	2.01543	755.97	2.07151	755.97	2.09535	755.97	2.09896	755.97	2.08402	755.97	2.07961	755.97	2.10347	755.97	2.12188	755.97	2.63815
756.452	2.06324	756.452	2.03791	756.452	2.05187	756.452	2.06042	756.452	2.06955	756.452	2.02412	756.452	2.01582	756.452	2.01915	756.452	2.0224	756.452	2.03628	756.452	2.0217	756.452	2.00315	756.452	6	756.452	1.99592	756.452	1.97104	756.452	2.01754	756.452	2.01167	756.452	2.06525	756.452	2.0922	756.452	2.09491	756.452	2.08122	756.452	2.07518	756.452	2.10051	756.452	2.1158	756.452	2.67032
756.934	2.05545	756.934	2.03279	756.934	2.04401	756.934	2.05237	756.934	2.06031	756.934	2.01796	756.934	2.00976	756.934	2.01216	756.934	2.0145	756.934	2.02896	756.934	2.01263	756.934	1.99539	756.934	6	756.934	1.98927	756.934	1.96403	756.934	2.01167	756.934	2.00353	756.934	2.0551	756.934	2.08483	756.934	2.08627	756.934	2.07432	756.934	2.06669	756.934	2.09264	756.934	2.10544	756.934	2.67384
757.416	2.04184	757.416	2.02181	757.416	2.02913	757.416	2.03829	757.416	2.04532	757.416	2.00724	757.416	1.99714	757.416	2.00004	757.416	2.00072	757.416	2.01528	757.416	1.99916	757.416	1.9827	757.416	6	757.416	1.97713	757.416	1.95287	757.416	2.00119	757.416	1.98983	757.416	2.03997	757.416	2.07134	757.416	2.07139	757.416	2.06153	757.416	2.05287	757.416	2.07828	757.416	2.08971	757.416	2.6392
757.898	2.0247	757.898	2.00661	757.898	2.00989	757.898	2.02064	757.898	2.02714	757.898	1.99358	757.898	1.98023	757.898	1.98467	757.898	1.9833	757.898	1.99739	757.898	1.98343	757.898	1.96705	757.898	6	757.898	1.96147	757.898	1.93933	757.898	1.9876	757.898	1.97274	757.898	2.02211	757.898	2.05374	757.898	2.0526	757.898	2.04479	757.898	2.03603	757.898	2.05977	757.898	2.07114	757.898	2.58292
758.38	2.00838	758.38	1.99114	758.38	1.99104	758.38	2.00393	758.38	2.01019	758.38	1.98044	758.38	1.96339	758.38	1.96984	758.38	1.96633	758.38	1.97962	758.38	1.96916	758.38	1.95208	758.38	6	758.38	1.94607	758.38	1.92694	758.38	1.97439	758.38	1.95623	758.38	2.00551	758.38	2.03627	758.38	2.03435	758.38	2.02821	758.38	2.02032	758.38	2.04159	758.38	2.0541	758.38	2.52998
758.862	1.99667	758.862	1.9791	758.862	1.97666	758.862	1.99203	758.862	1.99804	758.862	1.97089	758.862	1.95049	758.862	1.95888	758.862	1.95332	758.862	1.9658	758.862	1.95936	758.862	1.94086	758.862	6	758.862	1.9342	758.862	1.91878	758.862	1.96467	758.862	1.94369	758.862	1.99343	758.862	2.02266	758.862	2.02042	758.862	2.01538	758.862	2.00912	758.862	2.02757	758.862	2.04201	758.862	2.49649
759.345	1.99079	759.345	1.97195	759.345	1.96821	759.345	1.98619	759.345	1.99157	759.345	1.96577	759.345	1.94298	759.345	1.95286	759.345	1.94541	759.345	1.95736	759.345	1.95472	759.345	1.93425	759.345	6	759.345	1.92692	759.345	1.91583	759.345	1.95942	759.345	1.93618	759.345	1.98663	759.345	2.01404	759.345	2.01199	759.345	2.00743	759.345	2.0033	759.345	2.01899	759.345	2.03563	759.345	2.48626
759.827	1.98896	759.827	1.96835	759.827	1.96416	759.827	1.98454	759.827	1.98859	759.827	1.96325	759.827	1.93949	759.827	1.95013	759.827	1.94107	759.827	1.95286	759.827	1.95324	759.827	1.93061	759.827	6	759.827	1.92274	759.827	1.91641	759.827	1.95694	759.827	1.93216	759.827	1.98308	759.827	2.0086	759.827	2.00717	759.827	2.00262	759.827	2.00076	759.827	2.01422	759.827	2.03264	759.827	2.49296
760.309	1.98727	760.309	1.96502	760.309	1.96098	760.309	1.98302	760.309	1.98496	760.309	1.9597	760.309	1.9367	760.309	1.94729	760.309	1.93699	760.309	1.94887	760.309	1.95116	760.309	1.92665	760.309	6	760.309	1.91846	760.309	1.91692	760.309	1.95375	760.309	1.92837	760.309	1.97899	760.309	2.00263	760.309	2.00213	760.309	1.99737	760.309	1.99757	760.309	2.00971	760.309	2.02885	760.309	2.50292
760.791	1.98179	760.791	1.95866	760.791	1.95512	760.791	1.97753	760.791	1.9768	760.791	1.95182	760.791	1.93123	760.791	1.94105	760.791	1.92999	760.791	1.94195	760.791	1.94497	760.791	1.91934	760.791	6	760.791	1.91106	760.791	1.91362	760.791	1.94652	760.791	1.92172	760.791	1.97087	760.791	1.99273	760.791	1.99327	760.791	1.98839	760.791	1.99003	760.791	2.00209	760.791	2.02043	760.791	2.50113
761.273	1.97089	761.273	1.948	761.273	1.94506	761.273	1.96624	761.273	1.96288	761.273	1.93864	761.273	1.92162	761.273	1.93029	761.273	1.91886	761.273	1.93064	761.273	1.93343	761.273	1.90773	761.273	6	761.273	1.89952	761.273	1.90478	761.273	1.93409	761.273	1.91117	761.273	1.95767	761.273	1.97796	761.273	1.97944	761.273	1.97475	761.273	1.97699	761.273	1.99021	761.273	2.00631	761.273	2.48125
761.755	1.95612	761.755	1.93455	761.755	1.93217	761.755	1.95064	761.755	1.94531	761.755	1.9222	761.755	1.90911	761.755	1.91668	761.755	1.90506	761.755	1.91628	761.755	1.91831	761.755	1.89356	761.755	6	761.755	1.88544	761.755	1.89159	761.755	1.91822	761.755	1.89828	761.755	1.9413	761.755	1.96049	761.755	1.96262	761.755	1.95845	761.755	1.96042	761.755	1.97579	761.755	1.98874	761.755	2.45039
762.238	1.94107	762.238	1.9215	762.238	1.9196	762.238	1.93435	762.238	1.92806	762.238	1.90615	762.238	1.8967	762.238	1.90352	762.238	1.89164	762.238	1.90196	762.238	1.90307	762.238	1.88005	762.238	2.8471	762.238	1.87187	762.238	1.87727	762.238	1.90238	762.238	1.88615	762.238	1.92538	762.238	1.94409	762.238	1.94655	762.238	1.94308	762.238	1.94411	762.238	1.96215	762.238	1.97176	762.238	2.42244
762.719	1.92904	762.719	1.91167	762.719	1.91019	762.719	1.9208	762.719	1.91458	762.719	1.89365	762.719	1.88713	762.719	1.89367	762.719	1.88126	762.719	1.89054	762.719	1.89077	762.719	1.86996	762.719	2.41049	762.719	1.86152	762.719	1.86494	762.719	1.88964	762.719	1.87743	762.719	1.91297	762.719	1.93198	762.719	1.93446	762.719	1.93165	762.719	1.93131	762.719	1.95208	762.719	1.95876	762.719	2.40837
763.201	1.92129	763.201	1.90594	763.201	1.90485	763.201	1.9114	763.201	1.9061	763.201	1.88579	763.201	1.88133	763.201	1.888	763.201	1.87475	763.201	1.88302	763.201	1.88249	763.201	1.86415	763.201	2.14931	763.201	1.85525	763.201	1.85604	763.201	1.8812	763.201	1.87291	763.201	1.90507	763.201	1.92516	763.201	1.92744	763.201	1.92507	763.201	1.92315	763.201	1.94628	763.201	1.95087	763.201	2.41137
763.683	1.91659	763.683	1.90284	763.683	1.90211	763.683	1.90509	763.683	1.90129	763.683	1.8812	763.683	1.87794	763.683	1.88499	763.683	1.87075	763.683	1.87819	763.683	1.87696	763.683	1.86119	763.683	1.97098	763.683	1.85173	763.683	1.8498	763.683	1.87595	763.683	1.87106	763.683	1.90029	763.683	1.92212	763.683	1.924	763.683	1.92177	763.683	1.91827	763.683	1.94297	763.683	1.94655	763.683	2.42614
764.165	1.912	764.165	1.89936	764.165	1.89885	764.165	1.89913	764.165	1.89708	764.165	1.87693	764.165	1.87409	764.165	1.88157	764.165	1.86646	764.165	1.87332	764.165	1.87142	764.165	1.85815	764.165	1.85082	764.165	1.84822	764.165	1.84389	764.165	1.87123	764.165	1.86878	764.165	1.8957	764.165	1.91957	764.165	1.92094	764.165	1.91856	764.165	1.91373	764.165	1.93884	764.165	1.94262	764.165	2.44031
764.648	1.90463	764.648	1.89265	764.648	1.89211	764.648	1.89075	764.648	1.89045	764.648	1.87005	764.648	1.86705	764.648	1.87482	764.648	1.85929	764.648	1.86579	764.648	1.86327	764.648	1.85224	764.648	1.7743	764.648	1.84208	764.648	1.83597	764.648	1.86439	764.648	1.86311	764.648	1.88852	764.648	1.91423	764.648	1.91503	764.648	1.91236	764.648	1.90667	764.648	1.93089	764.648	1.936	764.648	2.44026
765.13	1.89344	765.13	1.88176	765.13	1.88087	765.13	1.8789	765.13	1.88018	765.13	1.8594	765.13	1.8559	765.13	1.86374	765.13	1.84841	765.13	1.85467	765.13	1.85164	765.13	1.84239	765.13	1.72733	765.13	1.83236	765.13	1.82515	765.13	1.85435	765.13	1.85289	765.13	1.87778	765.13	1.90461	765.13	1.90488	765.13	1.902	765.13	1.89606	765.13	1.91826	765.13	1.92556	765.13	2.42065
765.612	1.87983	765.612	1.86825	765.612	1.86667	765.612	1.86483	765.612	1.86756	765.612	1.84621	765.612	1.84209	765.612	1.84986	765.612	1.83528	765.612	1.84128	765.612	1.83791	765.612	1.82992	765.612	1.69407	765.612	1.82034	765.612	1.81255	765.612	1.84215	765.612	1.83942	765.612	1.86482	765.612	1.89175	765.612	1.89163	765.612	1.88877	765.612	1.88323	765.612	1.90277	765.612	1.91273	765.612	2.38879
766.094	1.86669	766.094	1.85506	766.094	1.85257	766.094	1.85121	766.094	1.85533	766.094	1.83317	766.094	1.8285	766.094	1.83618	766.094	1.82264	766.094	1.82827	766.094	1.82475	766.094	1.81756	766.094	1.65901	766.094	1.80861	766.094	1.80056	766.094	1.83019	766.094	1.82552	766.094	1.8523	766.094	1.87834	766.094	1.87806	766.094	1.87547	766.094	1.87089	766.094	1.88768	766.094	1.90041	766.094	2.35808
766.576	1.85657	766.576	1.84475	766.576	1.84129	766.576	1.84042	766.576	1.84598	766.576	1.82277	766.576	1.81769	766.576	1.8254	766.576	1.81285	766.576	1.81795	766.576	1.81444	766.576	1.8078	766.576	1.6132	766.576	1.79948	766.576	1.79135	766.576	1.82062	766.576	1.8138	766.576	1.84251	766.576	1.86684	766.576	1.86669	766.576	1.86459	766.576	1.86143	766.576	1.87579	766.576	1.8911	766.576	2.33885
767.058	1.85032	767.058	1.83809	767.058	1.83382	767.058	1.83322	767.058	1.84022	767.058	1.81592	767.058	1.81057	767.058	1.81848	767.058	1.80664	767.058	1.81108	767.058	1.80766	767.058	1.80152	767.058	1.5586	767.058	1.79367	767.058	1.78566	767.058	1.81414	767.058	1.80533	767.058	1.83607	767.058	1.85814	767.058	1.85842	767.058	1.85691	767.058	1.85553	767.058	1.86801	767.058	1.88549	767.058	2.33395
767.54	1.8466	767.54	1.83374	767.54	1.82903	767.54	1.82842	767.54	1.83667	767.54	1.81157	767.54	1.80605	767.54	1.81429	767.54	1.80278	767.54	1.80646	767.54	1.80316	767.54	1.79765	767.54	1.50474	767.54	1.78997	767.54	1.78241	767.54	1.80964	767.54	1.79927	767.54	1.83159	767.54	1.85115	767.54	1.85211	767.54	1.85122	767.54	1.85187	767.54	1.86311	767.54	1.88205	767.54	2.33847
768.023	1.84272	768.023	1.82899	768.023	1.82442	768.023	1.8235	768.023	1.83251	768.023	1.80737	768.023	1.80171	768.023	1.8103	768.023	1.79877	768.023	1.80166	768.023	1.79848	768.023	1.79379	768.023	1.46145	768.023	1.78588	768.023	1.7793	768.023	1.80483	768.023	1.79353	768.023	1.82648	768.023	1.84357	768.023	1.84534	768.023	1.84505	768.023	1.84781	768.023	1.85844	768.023	1.87785	768.023	2.34188
768.505	1.83605	768.505	1.82135	768.505	1.81758	768.505	1.81613	768.505	1.82513	768.505	1.80106	768.505	1.79517	768.505	1.80398	768.505	1.79224	768.505	1.79444	768.505	1.79135	768.505	1.78756	768.505	1.43391	768.505	1.77904	768.505	1.77404	768.505	1.79759	768.505	1.7861	768.505	1.81844	768.505	1.8334	768.505	1.83594	768.505	1.83623	768.505	1.84094	768.505	1.85151	768.505	1.87021	768.505	2.33351
768.987	1.82564	768.987	1.81004	768.987	1.80763	768.987	1.80554	768.987	1.81368	768.987	1.79177	768.987	1.78554	768.987	1.79425	768.987	1.78235	768.987	1.78406	768.987	1.78106	768.987	1.77798	768.987	1.42135	768.987	1.76857	768.987	1.76566	768.987	1.78726	768.987	1.77629	768.987	1.80686	768.987	1.82025	768.987	1.82335	768.987	1.82421	768.987	1.8305	768.987	1.84148	768.987	1.85833	768.987	2.30993
769.469	1.81271	769.469	1.79646	769.469	1.79571	769.469	1.79297	769.469	1.79963	769.469	1.78055	769.469	1.77382	769.469	1.78207	769.469	1.77024	769.469	1.77177	769.469	1.76887	769.469	1.76605	769.469	1.41758	769.469	1.75562	769.469	1.75506	769.469	1.77503	769.469	1.76515	769.469	1.79323	769.469	1.80566	769.469	1.80904	769.469	1.8105	769.469	1.81786	769.469	1.82958	769.469	1.84375	769.469	2.27748
769.951	1.79984	769.951	1.78328	769.951	1.78417	769.951	1.78086	769.951	1.78578	769.951	1.76959	769.951	1.76225	769.951	1.7697	769.951	1.75826	769.951	1.75994	769.951	1.75716	769.951	1.75394	769.951	1.41326	769.951	1.74254	769.951	1.7443	769.951	1.76313	769.951	1.75469	769.951	1.78016	769.951	1.79216	769.951	1.79561	769.951	1.79763	769.951	1.80555	769.951	1.81828	769.951	1.82936	769.951	2.24705
770.433	1.78937	770.433	1.77285	770.433	1.77505	770.433	1.77134	770.433	1.77467	770.433	1.76082	770.433	1.75283	770.433	1.75925	770.433	1.74851	770.433	1.7507	770.433	1.74802	770.433	1.74367	770.433	1.40055	770.433	1.73152	770.433	1.7353	770.433	1.7535	770.433	1.74661	770.433	1.76986	770.433	1.78179	770.433	1.78521	770.433	1.7877	770.433	1.79578	770.433	1.80971	770.433	1.8177	770.433	2.22714
770.916	1.78213	770.916	1.76596	770.916	1.76896	770.916	1.7651	770.916	1.76727	770.916	1.75478	770.916	1.74622	770.916	1.7515	770.916	1.74172	770.916	1.74472	770.916	1.74212	770.916	1.73596	770.916	1.37796	770.916	1.72341	770.916	1.72877	770.916	1.74668	770.916	1.7413	770.916	1.76303	770.916	1.77505	770.916	1.77848	770.916	1.78123	770.916	1.78923	770.916	1.80447	770.916	1.80972	770.916	2.2204
771.397	1.77713	771.397	1.76153	771.397	1.7647	771.397	1.76105	771.397	1.76265	771.397	1.75036	771.397	1.74145	771.397	1.74561	771.397	1.73697	771.397	1.74098	771.397	1.73841	771.397	1.72989	771.397	1.35116	771.397	1.71746	771.397	1.72387	771.397	1.7416	771.397	1.73752	771.397	1.75856	771.397	1.77064	771.397	1.77425	771.397	1.77694	771.397	1.78478	771.397	1.8013	771.397	1.80443	771.397	2.22341
771.879	1.77218	771.879	1.75724	771.879	1.75995	771.879	1.75694	771.879	1.75852	771.879	1.74535	771.879	1.73646	771.879	1.73969	771.879	1.73222	771.879	1.73726	771.879	1.73466	771.879	1.72352	771.879	1.32885	771.879	1.71181	771.879	1.71874	771.879	1.73619	771.879	1.73307	771.879	1.75419	771.879	1.76617	771.879	1.77016	771.879	1.7724	771.879	1.78013	771.879	1.79768	771.879	1.79959	771.879	2.22823
772.361	1.76518	772.361	1.75085	772.361	1.75261	772.361	1.75066	772.361	1.7526	772.361	1.73782	772.361	1.72939	772.361	1.73195	772.361	1.72558	772.361	1.73143	772.361	1.72877	772.361	1.71508	772.361	1.31778	772.361	1.70468	772.361	1.71163	772.361	1.72857	772.361	1.72602	772.361	1.74782	772.361	1.75943	772.361	1.76398	772.361	1.76542	772.361	1.77316	772.361	1.79124	772.361	1.79301	772.361	2.22632
772.843	1.75536	772.843	1.74145	772.843	1.74205	772.843	1.74144	772.843	1.74381	772.843	1.72721	772.843	1.71964	772.843	1.72186	772.843	1.71637	772.843	1.72264	772.843	1.71993	772.843	1.70402	772.843	1.31993	772.843	1.69539	772.843	1.70197	772.843	1.71816	772.843	1.71584	772.843	1.73867	772.843	1.74964	772.843	1.75486	772.843	1.75525	772.843	1.76313	772.843	1.78108	772.843	1.78379	772.843	2.21366
773.326	1.74371	773.326	1.72999	773.326	1.72947	773.326	1.73027	773.326	1.7329	773.326	1.71469	773.326	1.70828	773.326	1.71041	773.326	1.7055	773.326	1.71172	773.326	1.709	773.326	1.6914	773.326	1.33195	773.326	1.68477	773.326	1.69072	773.326	1.706	773.326	1.70368	773.326	1.72769	773.326	1.73782	773.326	1.74375	773.326	1.74303	773.326	1.75112	773.326	1.76827	773.326	1.77278	773.326	2.19323
773.808	1.73229	773.808	1.71849	773.808	1.71716	773.808	1.71921	773.808	1.72176	773.808	1.70245	773.808	1.6973	773.808	1.69946	773.808	1.69484	773.808	1.7006	773.808	1.69793	773.808	1.67917	773.808	1.34617	773.808	1.67452	773.808	1.67973	773.808	1.69403	773.808	1.69166	773.808	1.7169	773.808	1.72605	773.808	1.73269	773.808	1.73095	773.808	1.73925	773.808	1.75508	773.808	1.76193	773.808	2.17229
774.29	1.7229	774.29	1.70884	774.29	1.70708	774.29	1.71005	774.29	1.71223	774.29	1.69235	774.29	1.68845	774.29	1.69061	774.29	1.68601	774.29	1.69107	774.29	1.68852	774.29	1.66907	774.29	1.35405	774.29	1.66619	774.29	1.67065	774.29	1.68395	774.29	1.6816	774.29	1.70806	774.29	1.7162	774.29	1.72355	774.29	1.72097	774.29	1.72938	774.29	1.74359	774.29	1.75297	774.29	2.15721
774.772	1.71607	774.772	1.70168	774.772	1.69988	774.772	1.70336	774.772	1.70496	774.772	1.68499	774.772	1.68221	774.772	1.68422	774.772	1.67945	774.772	1.68379	774.772	1.68142	774.772	1.66166	774.772	1.35131	774.772	1.66022	774.772	1.664	774.772	1.6763	774.772	1.67406	774.772	1.7017	774.772	1.70891	774.772	1.71697	774.772	1.71375	774.772	1.72213	774.772	1.73467	774.772	1.7464	774.772	2.15001
775.254	1.71077	775.254	1.69612	775.254	1.69455	775.254	1.69816	775.254	1.69914	775.254	1.67946	775.254	1.67759	775.254	1.67924	775.254	1.67419	775.254	1.67794	775.254	1.67585	775.254	1.6561	775.254	1.34107	775.254	1.6557	775.254	1.6589	775.254	1.6702	775.254	1.66817	775.254	1.69681	775.254	1.7033	775.254	1.71202	775.254	1.70839	775.254	1.71659	775.254	1.72759	775.254	1.74123	775.254	2.14769
775.736	1.70502	775.736	1.69025	775.736	1.68907	775.736	1.6925	775.736	1.69299	775.736	1.67387	775.736	1.67267	775.736	1.67374	775.736	1.6684	775.736	1.67178	775.736	1.67012	775.736	1.65066	775.736	1.33178	775.736	1.6509	775.736	1.65362	775.736	1.66399	775.736	1.66211	775.736	1.69145	775.736	1.69756	775.736	1.70681	775.736	1.70298	775.736	1.7109	775.736	1.72067	775.736	1.73551	775.736	2.14392
776.218	1.69698	776.218	1.68233	776.218	1.68149	776.218	1.68464	776.218	1.68485	776.218	1.6665	776.218	1.66568	776.218	1.66604	776.218	1.66043	776.218	1.66367	776.218	1.66261	776.218	1.6437	776.218	1.33196	776.218	1.64419	776.218	1.64649	776.218	1.65615	776.218	1.65426	776.218	1.68381	776.218	1.69002	776.218	1.69951	776.218	1.69571	776.218	1.70337	776.218	1.71226	776.218	1.72752	776.218	2.13278
776.701	1.68612	776.701	1.6718	776.701	1.67111	776.701	1.67406	776.701	1.67418	776.701	1.65676	776.701	1.65602	776.701	1.65566	776.701	1.64985	776.701	1.65304	776.701	1.65281	776.701	1.63463	776.701	1.34623	776.701	1.63502	776.701	1.63696	776.701	1.64628	776.701	1.64411	776.701	1.67331	776.701	1.68013	776.701	1.68951	776.701	1.68596	776.701	1.69347	776.701	1.70182	776.701	1.71679	776.701	2.11282
777.183	1.67349	777.183	1.65964	777.183	1.65884	777.183	1.66186	777.183	1.66196	777.183	1.64556	777.183	1.64464	777.183	1.64365	777.183	1.6377	777.183	1.64076	777.183	1.64155	777.183	1.6242	777.183	1.37358	777.183	1.62425	777.183	1.62579	777.183	1.63528	777.183	1.63259	777.183	1.66093	777.183	1.66882	777.183	1.67772	777.183	1.67462	777.183	1.6822	777.183	1.69016	777.183	1.70442	777.183	2.08813
777.665	1.66104	777.665	1.64774	777.665	1.6466	777.665	1.65	777.665	1.65001	777.665	1.63469	777.665	1.63336	777.665	1.63187	777.665	1.62584	777.665	1.62854	777.665	1.63044	777.665	1.614	777.665	1.40726	777.665	1.61353	777.665	1.61464	777.665	1.62481	777.665	1.62146	777.665	1.64859	777.665	1.65781	777.665	1.666	777.665	1.66349	777.665	1.67138	777.665	1.67894	777.665	1.69234	777.665	2.06539
778.147	1.65051	778.147	1.63778	778.147	1.63617	778.147	1.64022	778.147	1.63993	778.147	1.62569	778.147	1.62378	778.147	1.62192	778.147	1.61588	778.147	1.61791	778.147	1.62089	778.147	1.60546	778.147	1.43701	778.147	1.60435	778.147	1.60497	778.147	1.61621	778.147	1.61223	778.147	1.638	778.147	1.64861	778.147	1.656	778.147	1.65415	778.147	1.66254	778.147	1.66958	778.147	1.68222	778.147	2.04979
778.629	1.6425	778.629	1.63033	778.629	1.62826	778.629	1.63309	778.629	1.63223	778.629	1.61904	778.629	1.61645	778.629	1.61432	778.629	1.60837	778.629	1.60946	778.629	1.61326	778.629	1.59902	778.629	1.45462	778.629	1.59717	778.629	1.59733	778.629	1.60977	778.629	1.60539	778.629	1.62982	778.629	1.64162	778.629	1.64833	778.629	1.64711	778.629	1.65611	778.629	1.66246	778.629	1.67455	778.629	2.0427
779.111	1.63623	779.111	1.62459	779.111	1.62224	779.111	1.62779	779.111	1.62611	779.111	1.61387	779.111	1.61061	779.111	1.60826	779.111	1.60254	779.111	1.60254	779.111	1.6067	779.111	1.59392	779.111	1.46008	779.111	1.59127	779.111	1.59105	779.111	1.60456	779.111	1.60016	779.111	1.62338	779.111	1.63595	779.111	1.64223	779.111	1.64155	779.111	1.6511	779.111	1.65672	779.111	1.66845	779.111	2.04122
779.594	1.6301	779.594	1.6189	779.594	1.61658	779.594	1.62259	779.594	1.61993	779.594	1.60851	779.594	1.60467	779.594	1.60215	779.594	1.59682	779.594	1.59581	779.594	1.59967	779.594	1.58862	779.594	1.46214	779.594	1.58517	779.594	1.58474	779.594	1.59889	779.594	1.59494	779.594	1.61717	779.594	1.62993	779.594	1.63612	779.594	1.63581	779.594	1.64572	779.594	1.65077	779.594	1.66224	779.594	2.03966
780.076	1.62259	780.076	1.61171	780.076	1.60976	780.076	1.61583	780.076	1.61216	780.076	1.60137	780.076	1.59715	780.076	1.59452	780.076	1.58971	780.076	1.58799	780.076	1.59084	780.076	1.58166	780.076	1.47255	780.076	1.57752	780.076	1.57704	780.076	1.59129	780.076	1.58824	780.076	1.60972	780.076	1.62204	780.076	1.62848	780.076	1.62834	780.076	1.63828	780.076	1.64318	780.076	1.65436	780.076	2.03246
780.558	1.61321	780.558	1.60247	780.558	1.60114	780.558	1.60683	780.558	1.60229	780.558	1.59193	780.558	1.58757	780.558	1.5849	780.558	1.58062	780.558	1.57871	780.558	1.57992	780.558	1.57254	780.558	1.49991	780.558	1.5679	780.558	1.56748	780.558	1.58133	780.558	1.57949	780.558	1.60047	780.558	1.61183	780.558	1.61874	780.558	1.6186	780.558	1.6282	780.558	1.63357	780.558	1.64435	780.558	2.0176
781.04	1.60273	781.04	1.59194	781.04	1.59131	781.04	1.59629	781.04	1.59108	781.04	1.58096	781.04	1.5767	781.04	1.5741	781.04	1.5702	781.04	1.56868	781.04	1.56784	781.04	1.56193	781.04	1.54642	781.04	1.55707	781.04	1.55666	781.04	1.56987	781.04	1.56933	781.04	1.59004	781.04	1.60013	781.04	1.6076	781.04	1.60739	781.04	1.61629	781.04	1.62275	781.04	1.63303	781.04	1.99778
781.522	1.59269	781.522	1.58168	781.522	1.58162	781.522	1.58573	781.522	1.58007	781.522	1.57005	781.522	1.56604	781.522	1.56362	781.522	1.5598	781.522	1.55921	781.522	1.55621	781.522	1.55125	781.522	1.60628	781.522	1.54648	781.522	1.54585	781.522	1.55848	781.522	1.55916	781.522	1.57975	781.522	1.5885	781.522	1.59651	781.522	1.59627	781.522	1.60421	781.522	1.61222	781.522	1.622	781.522	1.97834
782.005	1.58441	782.005	1.5731	782.005	1.57329	782.005	1.57658	782.005	1.57064	782.005	1.56066	782.005	1.55694	782.005	1.55482	782.005	1.55063	782.005	1.5514	782.005	1.54641	782.005	1.5418	782.005	1.66575	782.005	1.53743	782.005	1.53621	782.005	1.54855	782.005	1.55023	782.005	1.57078	782.005	1.57834	782.005	1.58677	782.005	1.58664	782.005	1.59346	782.005	1.60323	782.005	1.61259	782.005	1.96387
782.487	1.57823	782.487	1.56668	782.487	1.56669	782.487	1.56936	782.487	1.56324	782.487	1.55332	782.487	1.54979	782.487	1.54813	782.487	1.54309	782.487	1.54547	782.487	1.53886	782.487	1.53408	782.487	1.70857	782.487	1.53031	782.487	1.5281	782.487	1.54056	782.487	1.54294	782.487	1.5635	782.487	1.57011	782.487	1.57879	782.487	1.57898	782.487	1.58465	782.487	1.59603	782.487	1.6052	782.487	1.95589
782.968	1.57334	782.968	1.56171	782.968	1.56113	782.968	1.56343	782.968	1.55723	782.968	1.54743	782.968	1.54388	782.968	1.54284	782.968	1.53655	782.968	1.54058	782.968	1.53286	782.968	1.52753	782.968	1.72815	782.968	1.52448	782.968	1.52096	782.968	1.53391	782.968	1.53668	782.968	1.55721	782.968	1.56317	782.968	1.57192	782.968	1.57264	782.968	1.57724	782.968	1.58979	782.968	1.59903	782.968	1.95241
783.45	1.56816	783.45	1.5567	783.45	1.55523	783.45	1.5574	783.45	1.55123	783.45	1.54162	783.45	1.53779	783.45	1.53753	783.45	1.52976	783.45	1.53526	783.45	1.52699	783.45	1.52096	783.45	1.73495	783.45	1.51859	783.45	1.51367	783.45	1.52731	783.45	1.53014	783.45	1.5506	783.45	1.5562	783.45	1.5648	783.45	1.56623	783.45	1.56997	783.45	1.58303	783.45	1.59259	783.45	1.94907
783.932	1.56122	783.932	1.55019	783.932	1.54777	783.932	1.54994	783.932	1.54394	783.932	1.53459	783.932	1.53021	783.932	1.53086	783.932	1.5216	783.932	1.52823	783.932	1.51992	783.932	1.51323	783.932	1.74873	783.932	1.51139	783.932	1.50526	783.932	1.51955	783.932	1.52217	783.932	1.5425	783.932	1.54799	783.932	1.55624	783.932	1.55843	783.932	1.56161	783.932	1.5745	783.932	1.58456	783.932	1.94156
784.414	1.552	784.414	1.54161	784.414	1.53837	784.414	1.54054	784.414	1.53492	784.414	1.52582	784.414	1.52067	784.414	1.52226	784.414	1.5118	784.414	1.51908	784.414	1.51111	784.414	1.50397	784.414	1.78652	784.414	1.5024	784.414	1.49554	784.414	1.51023	784.414	1.51244	784.414	1.53257	784.414	1.53817	784.414	1.54589	784.414	1.54877	784.414	1.55177	784.414	1.56393	784.414	1.57456	784.414	1.92828
784.896	1.54121	784.896	1.53153	784.896	1.52776	784.896	1.5298	784.896	1.52479	784.896	1.51588	784.896	1.50982	784.896	1.51226	784.896	1.50109	784.896	1.50852	784.896	1.5011	784.896	1.49375	784.896	1.85679	784.896	1.49217	784.896	1.4852	784.896	1.49997	784.896	1.50161	784.896	1.52151	784.896	1.52739	784.896	1.53447	784.896	1.53784	784.896	1.54102	784.896	1.5522	784.896	1.56334	784.896	1.91125
785.379	1.53027	785.379	1.52125	785.379	1.5173	785.379	1.51901	785.379	1.51482	785.379	1.506	785.379	1.49903	785.379	1.50207	785.379	1.49075	785.379	1.49789	785.379	1.49107	785.379	1.48372	785.379	1.9562	785.379	1.48191	785.379	1.47543	785.379	1.48997	785.379	1.49099	785.379	1.51059	785.379	1.5169	785.379	1.52332	785.379	1.52694	785.379	1.53057	785.379	1.54082	785.379	1.55233	785.379	1.89462
785.861	1.52052	785.861	1.51201	785.861	1.50819	785.861	1.50934	785.861	1.50616	785.861	1.49733	785.861	1.48951	785.861	1.49278	785.861	1.48189	785.861	1.48837	785.861	1.4821	785.861	1.47494	785.861	2.06331	785.861	1.47272	785.861	1.46719	785.861	1.48131	785.861	1.48169	785.861	1.50091	785.861	1.50778	785.861	1.5136	785.861	1.5172	785.861	1.52146	785.861	1.53104	785.861	1.54278	785.861	1.88198
786.343	1.51243	786.343	1.50431	786.343	1.50079	786.343	1.50119	786.343	1.49912	786.343	1.49023	786.343	1.48174	786.343	1.48476	786.343	1.47478	786.343	1.48038	786.343	1.47458	786.343	1.46772	786.343	2.13701	786.343	1.46502	786.343	1.46067	786.343	1.47433	786.343	1.47409	786.343	1.49279	786.343	1.50032	786.343	1.50568	786.343	1.50904	786.343	1.51395	786.343	1.52324	786.343	1.53508	786.343	1.87449
786.825	1.5055	786.825	1.49765	786.825	1.49448	786.825	1.49405	786.825	1.4931	786.825	1.48415	786.825	1.47524	786.825	1.4775	786.825	1.46881	786.825	1.47335	786.825	1.468	786.825	1.46153	786.825	2.14719	786.825	1.45836	786.825	1.45519	786.825	1.46845	786.825	1.46762	786.825	1.48566	786.825	1.49392	786.825	1.49894	786.825	1.50193	786.825	1.5074	786.825	1.51676	786.825	1.52859	786.825	1.87039
787.307	1.49854	787.307	1.4909	787.307	1.48807	787.307	1.4868	787.307	1.48686	787.307	1.4779	787.307	1.46889	787.307	1.46997	787.307	1.46277	787.307	1.46619	787.307	1.46131	787.307	1.45532	787.307	2.11435	787.307	1.45173	787.307	1.44953	787.307	1.46254	787.307	1.46117	787.307	1.4784	787.307	1.48739	787.307	1.4922	787.307	1.49475	787.307	1.50061	787.307	1.5103	787.307	1.52205	787.307	1.86601
787.789	1.49043	787.789	1.483	787.789	1.48044	787.789	1.47844	787.789	1.47929	787.789	1.47038	787.789	1.46164	787.789	1.46127	787.789	1.45557	787.789	1.45788	787.789	1.45355	787.789	1.44812	787.789	2.08401	787.789	1.44419	787.789	1.44262	787.789	1.45555	787.789	1.4537	787.789	1.47004	787.789	1.47968	787.789	1.48433	787.789	1.48649	787.789	1.49253	787.789	1.50266	787.789	1.51428	787.789	1.85783
788.272	1.48079	788.272	1.47363	788.272	1.47127	788.272	1.46868	788.272	1.47004	788.272	1.46123	788.272	1.45308	788.272	1.45124	788.272	1.44686	788.272	1.44815	788.272	1.44446	788.272	1.43961	788.272	2.08566	788.272	1.43543	788.272	1.43413	788.272	1.4471	788.272	1.44484	788.272	1.46032	788.272	1.47048	788.272	1.47494	788.272	1.47682	788.272	1.48286	788.272	1.49341	788.272	1.50485	788.272	1.8446
788.754	1.4702	788.754	1.46336	788.754	1.46115	788.754	1.45815	788.754	1.45971	788.754	1.45099	788.754	1.44364	788.754	1.44058	788.754	1.43716	788.754	1.43763	788.754	1.43462	788.754	1.4303	788.754	2.12578	788.754	1.42598	788.754	1.42458	788.754	1.43768	788.754	1.43513	788.754	1.44986	788.754	1.46035	788.754	1.46455	788.754	1.46633	788.754	1.47224	788.754	1.48307	788.754	1.49433	788.754	1.82806
789.236	1.45978	789.236	1.45334	789.236	1.4512	789.236	1.44799	789.236	1.44951	789.236	1.44079	789.236	1.43433	789.236	1.43045	789.236	1.42754	789.236	1.42746	789.236	1.42513	789.236	1.4212	789.236	2.18832	789.236	1.41681	789.236	1.41509	789.236	1.42829	789.236	1.42559	789.236	1.43976	789.236	1.4504	789.236	1.45426	789.236	1.45611	789.236	1.46186	789.236	1.47281	789.236	1.48384	789.236	1.81162
789.718	1.45056	789.718	1.44459	789.718	1.44244	789.718	1.4392	789.718	1.4405	789.718	1.43168	789.718	1.426	789.718	1.42183	789.718	1.41896	789.718	1.41864	789.718	1.41689	789.718	1.41316	789.718	2.23117	789.718	1.40879	789.718	1.40662	789.718	1.41986	789.718	1.41716	789.718	1.43095	789.718	1.44159	789.718	1.44506	789.718	1.44714	789.718	1.45275	789.718	1.46367	789.718	1.47443	789.718	1.79821
790.2	1.4429	790.2	1.43743	790.2	1.43512	790.2	1.43203	790.2	1.43305	790.2	1.42404	790.2	1.41892	790.2	1.41495	790.2	1.4117	790.2	1.41149	790.2	1.41017	790.2	1.40644	790.2	2.20793	790.2	1.40217	790.2	1.39953	790.2	1.41268	790.2	1.41013	790.2	1.42369	790.2	1.43422	790.2	1.43731	790.2	1.43974	790.2	1.44528	790.2	1.45603	790.2	1.46645	790.2	1.78871
790.683	1.43629	790.683	1.43134	790.683	1.42869	790.683	1.42592	790.683	1.4267	790.683	1.41746	790.683	1.41258	790.683	1.40924	790.683	1.40528	790.683	1.40551	790.683	1.40442	790.683	1.4005	790.683	2.12236	790.683	1.39641	790.683	1.3934	790.683	1.4063	790.683	1.40401	790.683	1.41745	790.683	1.42779	790.683	1.43058	790.683	1.43344	790.683	1.43897	790.683	1.44945	790.683	1.45941	790.683	1.78161
791.165	1.42969	791.165	1.42525	791.165	1.42205	791.165	1.41977	791.165	1.42041	791.165	1.41097	791.165	1.40602	791.165	1.40359	791.165	1.39872	791.165	1.39965	791.165	1.39857	791.165	1.39439	791.165	2.02069	791.165	1.39055	791.165	1.38732	791.165	1.39983	791.165	1.39783	791.165	1.41123	791.165	1.42132	791.165	1.42392	791.165	1.42722	791.165	1.4328	791.165	1.44294	791.165	1.45232	791.165	1.77393
791.646	1.42213	791.646	1.41813	791.646	1.41421	791.646	1.41258	791.646	1.41318	791.646	1.40368	791.646	1.3984	791.646	1.39696	791.646	1.39114	791.646	1.39292	791.646	1.39163	791.646	1.38723	791.646	1.93785	791.646	1.38366	791.646	1.38041	791.646	1.39244	791.646	1.39067	791.646	1.40412	791.646	1.41391	791.646	1.41644	791.646	1.42013	791.646	1.4258	791.646	1.43559	791.646	1.44424	791.646	1.76303
792.128	1.41328	792.128	1.40961	792.128	1.40489	792.128	1.40402	792.128	1.40464	792.128	1.39522	792.128	1.3895	792.128	1.38898	792.128	1.38229	792.128	1.3849	792.128	1.38325	792.128	1.37877	792.128	1.88409	792.128	1.37545	792.128	1.37234	792.128	1.3839	792.128	1.3822	792.128	1.39584	792.128	1.40528	792.128	1.40782	792.128	1.4118	792.128	1.41757	792.128	1.42707	792.128	1.43489	792.128	1.74826
792.61	1.40361	792.61	1.40011	792.61	1.39462	792.61	1.39459	792.61	1.39519	792.61	1.38601	792.61	1.37989	792.61	1.38006	792.61	1.37269	792.61	1.37596	792.61	1.37386	792.61	1.36948	792.61	1.85342	792.61	1.36634	792.61	1.36348	792.61	1.37466	792.61	1.37285	792.61	1.38681	792.61	1.39586	792.61	1.39846	792.61	1.40259	792.61	1.40849	792.61	1.4178	792.61	1.42474	792.61	1.73138
793.092	1.39406	793.092	1.39061	793.092	1.38446	793.092	1.3853	793.092	1.38577	793.092	1.37691	793.092	1.37056	793.092	1.37112	793.092	1.36328	793.092	1.36696	793.092	1.36437	793.092	1.36029	793.092	1.83064	793.092	1.35725	793.092	1.35465	793.092	1.36559	793.092	1.36352	793.092	1.37791	793.092	1.38654	793.092	1.38922	793.092	1.39336	793.092	1.39941	793.092	1.40866	793.092	1.41478	793.092	1.71542
793.574	1.3855	793.574	1.38199	793.574	1.37537	793.574	1.37704	793.574	1.37721	793.574	1.3687	793.574	1.36233	793.574	1.36299	793.574	1.35487	793.574	1.35869	793.574	1.35566	793.574	1.35198	793.574	1.79861	793.574	1.34897	793.574	1.34655	793.574	1.35738	793.574	1.35501	793.574	1.36987	793.574	1.37807	793.574	1.38082	793.574	1.38487	793.574	1.39111	793.574	1.40042	793.574	1.40585	793.574	1.70287
794.057	1.37821	794.057	1.37458	794.057	1.3677	794.057	1.3701	794.057	1.36982	794.057	1.36162	794.057	1.35545	794.057	1.35595	794.057	1.34772	794.057	1.35146	794.057	1.34806	794.057	1.34481	794.057	1.74849	794.057	1.34176	794.057	1.33942	794.057	1.35017	794.057	1.34762	794.057	1.36287	794.057	1.37067	794.057	1.37349	794.057	1.37739	794.057	1.38383	794.057	1.39328	794.057	1.39825	794.057	1.69442
794.539	1.37178	794.539	1.36798	794.539	1.36106	794.539	1.36404	794.539	1.3632	794.539	1.35526	794.539	1.3494	794.539	1.34956	794.539	1.34135	794.539	1.34489	794.539	1.34121	794.539	1.33832	794.539	1.68511	794.539	1.33524	794.539	1.33288	794.539	1.34347	794.539	1.34099	794.539	1.35641	794.539	1.36387	794.539	1.36679	794.539	1.37054	794.539	1.37716	794.539	1.38672	794.539	1.39157	794.539	1.6887
795.021	1.36534	795.021	1.36133	795.021	1.35461	795.021	1.35789	795.021	1.35653	795.021	1.34877	795.021	1.34324	795.021	1.34298	795.021	1.33491	795.021	1.33822	795.021	1.33434	795.021	1.33168	795.021	1.62082	795.021	1.3286	795.021	1.32619	795.021	1.3364	795.021	1.33434	795.021	1.34963	795.021	1.35687	795.021	1.35991	795.021	1.36356	795.021	1.37027	795.021	1.37984	795.021	1.38494	795.021	1.683
795.503	1.35812	795.503	1.35383	795.503	1.34756	795.503	1.35076	795.503	1.34908	795.503	1.34143	795.503	1.3361	795.503	1.33547	795.503	1.32762	795.503	1.33074	795.503	1.32674	795.503	1.32412	795.503	1.56582	795.503	1.32113	795.503	1.31871	795.503	1.32829	795.503	1.32696	795.503	1.34178	795.503	1.34896	795.503	1.35214	795.503	1.35577	795.503	1.36245	795.503	1.37185	795.503	1.37759	795.503	1.67481
795.985	1.34988	795.985	1.34521	795.985	1.33963	795.985	1.34233	795.985	1.34061	795.985	1.33301	795.985	1.3277	795.985	1.32682	795.985	1.31924	795.985	1.32225	795.985	1.31816	795.985	1.31543	795.985	1.52371	795.985	1.31262	795.985	1.31029	795.985	1.31903	795.985	1.31863	795.985	1.33273	795.985	1.34	795.985	1.34331	795.985	1.34701	795.985	1.3535	795.985	1.36255	795.985	1.36922	795.985	1.66324
796.467	1.34104	796.467	1.33591	796.467	1.3312	796.467	1.333	796.467	1.33156	796.467	1.32396	796.467	1.31846	796.467	1.31752	796.467	1.31024	796.467	1.31316	796.467	1.309	796.467	1.30605	796.467	1.49185	796.467	1.3035	796.467	1.30138	796.467	1.30923	796.467	1.30972	796.467	1.323	796.467	1.3305	796.467	1.33392	796.467	1.33772	796.467	1.34388	796.467	1.35245	796.467	1.3602	796.467	1.6495
796.95	1.33242	796.95	1.32676	796.95	1.32306	796.95	1.32365	796.95	1.32273	796.95	1.3151	796.95	1.30923	796.95	1.30842	796.95	1.30148	796.95	1.30424	796.95	1.30003	796.95	1.2968	796.95	1.46385	796.95	1.29458	796.95	1.29274	796.95	1.29982	796.95	1.30096	796.95	1.31347	796.95	1.32128	796.95	1.3248	796.95	1.32869	796.95	1.33444	796.95	1.34245	796.95	1.35129	796.95	1.63604
797.432	1.32471	797.432	1.31852	797.432	1.31587	797.432	1.31511	797.432	1.31482	797.432	1.30712	797.432	1.30078	797.432	1.30029	797.432	1.29372	797.432	1.29615	797.432	1.29192	797.432	1.28842	797.432	1.43322	797.432	1.28656	797.432	1.28498	797.432	1.29159	797.432	1.29299	797.432	1.30489	797.432	1.31303	797.432	1.31665	797.432	1.32056	797.432	1.32589	797.432	1.33335	797.432	1.34315	797.432	1.62505
797.914	1.31809	797.914	1.31144	797.914	1.30974	797.914	1.30772	797.914	1.308	797.914	1.30022	797.914	1.29341	797.914	1.29333	797.914	1.2872	797.914	1.28908	797.914	1.28488	797.914	1.28117	797.914	1.39712	797.914	1.27966	797.914	1.27821	797.914	1.28479	797.914	1.286	797.914	1.29749	797.914	1.30589	797.914	1.30965	797.914	1.31347	797.914	1.31847	797.914	1.32544	797.914	1.33595	797.914	1.61726
798.396	1.31211	798.396	1.30516	798.396	1.3042	798.396	1.30121	798.396	1.30185	798.396	1.29397	798.396	1.28678	798.396	1.28715	798.396	1.28155	798.396	1.28264	798.396	1.27856	798.396	1.27472	798.396	1.35764	798.396	1.27351	798.396	1.27199	798.396	1.27896	798.396	1.27961	798.396	1.29085	798.396	1.29942	798.396	1.30339	798.396	1.307	798.396	1.3118	798.396	1.31838	798.396	1.3293	798.396	1.61162
798.878	1.30599	798.878	1.29891	798.878	1.29835	798.878	1.29486	798.878	1.29555	798.878	1.28761	798.878	1.28022	798.878	1.28095	798.878	1.27599	798.878	1.27612	798.878	1.27226	798.878	1.26838	798.878	1.31964	798.878	1.26738	798.878	1.26556	798.878	1.27327	798.878	1.27315	798.878	1.28422	798.878	1.29284	798.878	1.29708	798.878	1.30036	798.878	1.30512	798.878	1.31147	798.878	1.32247	798.878	1.60587
799.361	1.29906	799.361	1.29199	799.361	1.29146	799.361	1.28798	799.361	1.28841	799.361	1.28045	799.361	1.27309	799.361	1.27403	799.361	1.26977	799.361	1.2689	799.361	1.26535	799.361	1.2615	799.361	1.28744	799.361	1.26059	799.361	1.2583	799.361	1.26687	799.361	1.26601	799.361	1.27695	799.361	1.2855	799.361	1.29003	799.361	1.29292	799.361	1.29778	799.361	1.30405	799.361	1.31485	799.361	1.59788
799.843	1.29117	799.843	1.28419	799.843	1.28334	799.843	1.28031	799.843	1.28025	799.843	1.27233	799.843	1.26523	799.843	1.26617	799.843	1.26259	799.843	1.26086	799.843	1.25764	799.843	1.25386	799.843	1.26248	799.843	1.25292	799.843	1.25005	799.843	1.25943	799.843	1.25806	799.843	1.26884	799.843	1.27724	799.843	1.28202	799.843	1.28451	799.843	1.28956	799.843	1.29595	799.843	1.30631	799.843	1.58682
800.324	1.28279	800.324	1.27587	800.324	1.27445	800.324	1.27215	800.324	1.2715	800.324	1.26367	800.324	1.25703	800.324	1.25774	800.324	1.25472	800.324	1.25242	800.324	1.24948	800.324	1.24577	800.324	1.24301	800.324	1.2447	800.324	1.24128	800.324	1.25119	800.324	1.24968	800.324	1.26029	800.324	1.26851	800.324	1.27342	800.324	1.27557	800.324	1.2808	800.324	1.28752	800.324	1.29732	800.324	1.57362
800.806	1.27473	800.806	1.26775	800.806	1.26568	800.806	1.26417	800.806	1.26293	800.806	1.25523	800.806	1.2492	800.806	1.2495	800.806	1.24682	800.806	1.24429	800.806	1.24154	800.806	1.23786	800.806	1.22522	800.806	1.2366	800.806	1.23276	800.806	1.24282	800.806	1.24157	800.806	1.25203	800.806	1.26005	800.806	1.26493	800.806	1.26686	800.806	1.27218	800.806	1.27944	800.806	1.28862	800.806	1.56035
801.288	1.26768	801.288	1.26048	801.288	1.25784	801.288	1.25699	801.288	1.25525	801.288	1.24772	801.288	1.24234	801.288	1.24215	801.288	1.23949	801.288	1.2371	801.288	1.2344	801.288	1.23066	801.288	1.20548	801.288	1.22923	801.288	1.22513	801.288	1.23496	801.288	1.23429	801.288	1.24466	801.288	1.2525	801.288	1.25718	801.288	1.25902	801.288	1.26432	801.288	1.27228	801.288	1.28084	801.288	1.5489
801.77	1.26182	801.77	1.2543	801.77	1.25126	801.77	1.25082	801.77	1.24869	801.77	1.24137	801.77	1.23661	801.77	1.23591	801.77	1.23295	801.77	1.231	801.77	1.22826	801.77	1.22435	801.77	1.18249	801.77	1.22279	801.77	1.21865	801.77	1.22791	801.77	1.22801	801.77	1.23836	801.77	1.24602	801.77	1.25038	801.77	1.25228	801.77	1.25741	801.77	1.26618	801.77	1.27418	801.77	1.54006
802.253	1.25677	802.253	1.2489	802.253	1.24567	802.253	1.24538	802.253	1.24296	802.253	1.23588	802.253	1.23161	802.253	1.23052	802.253	1.22695	802.253	1.22566	802.253	1.22281	802.253	1.21864	802.253	1.15791	802.253	1.21702	802.253	1.21303	802.253	1.22149	802.253	1.22239	802.253	1.23277	802.253	1.24027	802.253	1.24423	802.253	1.24634	802.253	1.2512	802.253	1.26074	802.253	1.26828	802.253	1.53314
802.735	1.2518	802.735	1.24365	802.735	1.24042	802.735	1.24007	802.735	1.23741	802.735	1.2306	802.735	1.22663	802.735	1.22532	802.735	1.22094	802.735	1.22039	802.735	1.21745	802.735	1.21297	802.735	1.13513	802.735	1.21132	802.735	1.20766	802.735	1.21521	802.735	1.2168	802.735	1.22724	802.735	1.23457	802.735	1.23811	802.735	1.24056	802.735	1.24509	802.735	1.25525	802.735	1.26247	802.735	1.52652
803.217	1.24628	803.217	1.238	803.217	1.23488	803.217	1.23433	803.217	1.23147	803.217	1.22498	803.217	1.22106	803.217	1.21973	803.217	1.21448	803.217	1.21464	803.217	1.21165	803.217	1.20687	803.217	1.11715	803.217	1.2052	803.217	1.20198	803.217	1.20866	803.217	1.21071	803.217	1.22118	803.217	1.22834	803.217	1.23152	803.217	1.23438	803.217	1.2386	803.217	1.24912	803.217	1.25617	803.217	1.51861
803.699	1.23999	803.699	1.23179	803.699	1.22879	803.699	1.22798	803.699	1.22494	803.699	1.2188	803.699	1.21471	803.699	1.21353	803.699	1.2075	803.699	1.20827	803.699	1.20528	803.699	1.20029	803.699	1.10491	803.699	1.19852	803.699	1.1958	803.699	1.20175	803.699	1.20398	803.699	1.21446	803.699	1.22142	803.699	1.22432	803.699	1.22763	803.699	1.23162	803.699	1.24217	803.699	1.2492	803.699	1.50876
804.181	1.2333	804.181	1.22533	804.181	1.22239	804.181	1.22133	804.181	1.21812	804.181	1.21237	804.181	1.20794	804.181	1.207	804.181	1.2004	804.181	1.20163	804.181	1.19865	804.181	1.1936	804.181	1.09692	804.181	1.19162	804.181	1.18937	804.181	1.19482	804.181	1.19694	804.181	1.20741	804.181	1.21416	804.181	1.21688	804.181	1.22059	804.181	1.22448	804.181	1.23476	804.181	1.24189	804.181	1.49762
804.663	1.2269	804.663	1.21927	804.663	1.21625	804.663	1.21496	804.663	1.21163	804.663	1.20627	804.663	1.20144	804.663	1.20071	804.663	1.19383	804.663	1.19536	804.663	1.19236	804.663	1.18743	804.663	1.09009	804.663	1.18509	804.663	1.18321	804.663	1.18842	804.663	1.19023	804.663	1.2007	804.663	1.2072	804.663	1.20981	804.663	1.21385	804.663	1.21775	804.663	1.22755	804.663	1.23486	804.663	1.48666
805.145	1.22138	805.145	1.21411	805.145	1.21089	805.145	1.20939	805.145	1.206	805.145	1.20102	805.145	1.19582	805.145	1.19519	805.145	1.18834	805.145	1.19004	805.145	1.18692	805.145	1.18228	805.145	1.08141	805.145	1.17947	805.145	1.17779	805.145	1.18302	805.145	1.18436	805.145	1.19488	805.145	1.20111	805.145	1.20367	805.145	1.2079	805.145	1.21191	805.145	1.22117	805.145	1.22865	805.145	1.47719
805.628	1.21695	805.628	1.20998	805.628	1.20649	805.628	1.20478	805.628	1.20138	805.628	1.19675	805.628	1.19132	805.628	1.1906	805.628	1.18407	805.628	1.18582	805.628	1.18248	805.628	1.17823	805.628	1.0698	805.628	1.17489	805.628	1.17325	805.628	1.17871	805.628	1.1795	805.628	1.19013	805.628	1.19605	805.628	1.1986	805.628	1.2029	805.628	1.2071	805.628	1.21584	805.628	1.22341	805.628	1.46957
806.11	1.21328	806.11	1.20653	806.11	1.20275	806.11	1.20083	806.11	1.19748	806.11	1.19314	806.11	1.18764	806.11	1.18667	806.11	1.18067	806.11	1.1824	806.11	1.17876	806.11	1.17492	806.11	1.05673	806.11	1.17106	806.11	1.16932	806.11	1.17513	806.11	1.17537	806.11	1.18613	806.11	1.19175	806.11	1.19429	806.11	1.19856	806.11	1.20296	806.11	1.21132	806.11	1.21887	806.11	1.46308
806.592	1.20976	806.592	1.20307	806.592	1.19908	806.592	1.19699	806.592	1.19372	806.592	1.18958	806.592	1.18419	806.592	1.18285	806.592	1.17751	806.592	1.17916	806.592	1.1752	806.592	1.17168	806.592	1.04528	806.592	1.16739	806.592	1.1655	806.592	1.17167	806.592	1.17142	806.592	1.18231	806.592	1.18762	806.592	1.19016	806.592	1.19435	806.592	1.19893	806.592	1.20704	806.592	1.21446	806.592	1.45626
807.074	1.20579	807.074	1.19903	807.074	1.19497	807.074	1.1928	807.074	1.1896	807.074	1.18551	807.074	1.18037	807.074	1.17863	807.074	1.174	807.074	1.17553	807.074	1.1713	807.074	1.16793	807.074	1.03825	807.074	1.16334	807.074	1.16134	807.074	1.16779	807.074	1.16716	807.074	1.1781	807.074	1.18316	807.074	1.18569	807.074	1.18979	807.074	1.1945	807.074	1.20249	807.074	1.20969	807.074	1.44785
807.556	1.20118	807.556	1.19421	807.556	1.19025	807.556	1.18812	807.556	1.18498	807.556	1.18078	807.556	1.17595	807.556	1.17387	807.556	1.16988	807.556	1.1713	807.556	1.16692	807.556	1.16346	807.556	1.03664	807.556	1.1587	807.556	1.15676	807.556	1.16329	807.556	1.16243	807.556	1.17331	807.556	1.17819	807.556	1.1807	807.556	1.18476	807.556	1.18952	807.556	1.19747	807.556	1.2044	807.556	1.43751
808.038	1.19622	808.038	1.18891	808.038	1.18523	808.038	1.18325	808.038	1.18016	808.038	1.17567	808.038	1.17114	808.038	1.16889	808.038	1.16536	808.038	1.16669	808.038	1.1623	808.038	1.15854	808.038	1.03909	808.038	1.15373	808.038	1.15203	808.038	1.15843	808.038	1.15748	808.038	1.16818	808.038	1.17297	808.038	1.17545	808.038	1.17952	808.038	1.18426	808.038	1.1922	808.038	1.19885	808.038	1.42605
808.521	1.19146	808.521	1.18375	808.521	1.18049	808.521	1.17874	808.521	1.1757	808.521	1.17075	808.521	1.16647	808.521	1.16425	808.521	1.16095	808.521	1.16225	808.521	1.15793	808.521	1.15372	808.521	1.0425	808.521	1.14894	808.521	1.14766	808.521	1.15374	808.521	1.15283	808.521	1.16325	808.521	1.16802	808.521	1.17048	808.521	1.1746	808.521	1.17926	808.521	1.18716	808.521	1.19357	808.521	1.41494
809.003	1.18742	809.003	1.17929	809.003	1.17655	809.003	1.17502	809.003	1.17205	809.003	1.16656	809.003	1.16242	809.003	1.16043	809.003	1.15711	809.003	1.15843	809.003	1.15423	809.003	1.14955	809.003	1.04366	809.003	1.14481	809.003	1.14404	809.003	1.1497	809.003	1.14891	809.003	1.15899	809.003	1.16379	809.003	1.16625	809.003	1.1704	809.003	1.17497	809.003	1.18279	809.003	1.18899	809.003	1.40545
809.485	1.18422	809.485	1.17574	809.485	1.17354	809.485	1.17217	809.485	1.16929	809.485	1.16325	809.485	1.15916	809.485	1.15757	809.485	1.15399	809.485	1.15539	809.485	1.15124	809.485	1.14619	809.485	1.04124	809.485	1.14151	809.485	1.14123	809.485	1.14646	809.485	1.14583	809.485	1.15552	809.485	1.16041	809.485	1.16289	809.485	1.167	809.485	1.17149	809.485	1.17918	809.485	1.1852	809.485	1.39798
809.967	1.18152	809.967	1.17283	809.967	1.17115	809.967	1.16981	809.967	1.16706	809.967	1.16057	809.967	1.15645	809.967	1.15533	809.967	1.15134	809.967	1.15284	809.967	1.14865	809.967	1.14341	809.967	1.03663	809.967	1.13883	809.967	1.13886	809.967	1.14377	809.967	1.1433	809.967	1.15258	809.967	1.15759	809.967	1.16011	809.967	1.16407	809.967	1.16854	809.967	1.17603	809.967	1.18189	809.967	1.39187
810.449	1.17872	810.449	1.17	810.449	1.16874	810.449	1.16732	810.449	1.16471	810.449	1.15797	810.449	1.15375	810.449	1.1531	810.449	1.14866	810.449	1.15025	810.449	1.14588	810.449	1.1407	810.449	1.03318	810.449	1.13624	810.449	1.13635	810.449	1.14112	810.449	1.14078	810.449	1.14961	810.449	1.1548	810.449	1.15737	810.449	1.16104	810.449	1.16557	810.449	1.17281	810.449	1.17855	810.449	1.38583
810.932	1.17527	810.932	1.16672	810.932	1.16574	810.932	1.16415	810.932	1.16169	810.932	1.15493	810.932	1.15056	810.932	1.15029	810.932	1.14547	810.932	1.1471	810.932	1.14246	810.932	1.13757	810.932	1.03422	810.932	1.13327	810.932	1.13319	810.932	1.13802	810.932	1.13779	810.932	1.14611	810.932	1.15152	810.932	1.15416	810.932	1.15745	810.932	1.16209	810.932	1.16903	810.932	1.17469	810.932	1.37862
811.414	1.17101	811.414	1.16276	811.414	1.16193	811.414	1.16015	811.414	1.15781	811.414	1.15127	811.414	1.1467	811.414	1.14665	811.414	1.1416	811.414	1.14321	811.414	1.13828	811.414	1.13382	811.414	1.04128	811.414	1.12969	811.414	1.12927	811.414	1.13431	811.414	1.13418	811.414	1.14193	811.414	1.1476	811.414	1.15027	811.414	1.15317	811.414	1.15794	811.414	1.16454	811.414	1.17022	811.414	1.36979
811.895	1.16623	811.895	1.15834	811.895	1.15754	811.895	1.15561	811.895	1.15337	811.895	1.14719	811.895	1.14241	811.895	1.14237	811.895	1.13732	811.895	1.13883	811.895	1.13365	811.895	1.12968	811.895	1.05315	811.895	1.12568	811.895	1.12486	811.895	1.13019	811.895	1.13016	811.895	1.1373	811.895	1.14325	811.895	1.14592	811.895	1.1485	811.895	1.15336	811.895	1.15961	811.895	1.16543	811.895	1.35988
812.377	1.16152	812.377	1.15398	812.377	1.15309	812.377	1.15111	812.377	1.14893	812.377	1.1432	812.377	1.13818	812.377	1.13795	812.377	1.1331	812.377	1.13447	812.377	1.12915	812.377	1.12561	812.377	1.06637	812.377	1.12166	812.377	1.12052	812.377	1.12611	812.377	1.12622	812.377	1.13274	812.377	1.13894	812.377	1.14156	812.377	1.144	812.377	1.14885	812.377	1.15479	812.377	1.16086	812.377	1.35003
812.859	1.15741	812.859	1.15014	812.859	1.14911	812.859	1.14718	812.859	1.14503	812.859	1.13972	812.859	1.13448	812.859	1.13392	812.859	1.12938	812.859	1.13057	812.859	1.12527	812.859	1.12206	812.859	1.07688	812.859	1.11803	812.859	1.11675	812.859	1.12248	812.859	1.12276	812.859	1.12872	812.859	1.13508	812.859	1.13763	812.859	1.14013	812.859	1.14484	812.859	1.15056	812.859	1.15696	812.859	1.34133
813.341	1.15407	813.341	1.147	813.341	1.14581	813.341	1.14401	813.341	1.14186	813.341	1.13688	813.341	1.13147	813.341	1.1305	813.341	1.12631	813.341	1.12733	813.341	1.1222	813.341	1.11918	813.341	1.08238	813.341	1.11493	813.341	1.1137	813.341	1.11944	813.341	1.11989	813.341	1.12542	813.341	1.1318	813.341	1.13429	813.341	1.13706	813.341	1.14148	813.341	1.14713	813.341	1.15386	813.341	1.33416
813.823	1.15125	813.823	1.14434	813.823	1.14298	813.823	1.14137	813.823	1.13918	813.823	1.13445	813.823	1.12895	813.823	1.12754	813.823	1.12366	813.823	1.12451	813.823	1.11968	813.823	1.11673	813.823	1.08397	813.823	1.11216	813.823	1.11117	813.823	1.11676	813.823	1.11735	813.823	1.12263	813.823	1.12886	813.823	1.13131	813.823	1.13451	813.823	1.13856	813.823	1.14428	813.823	1.15131	813.823	1.32803
814.306	1.14842	814.306	1.14171	814.306	1.14015	814.306	1.13876	814.306	1.13647	814.306	1.13192	814.306	1.12644	814.306	1.12466	814.306	1.12098	814.306	1.12166	814.306	1.11723	814.306	1.11424	814.306	1.08552	814.306	1.10933	814.306	1.10868	814.306	1.11398	814.306	1.11463	814.306	1.11989	814.306	1.12584	814.306	1.12829	814.306	1.13198	814.306	1.13564	814.306	1.14157	814.306	1.14877	814.306	1.32193
814.788	1.14509	814.788	1.13865	814.788	1.13687	814.788	1.1357	814.788	1.13326	814.788	1.12886	814.788	1.12351	814.788	1.12145	814.788	1.11785	814.788	1.11838	814.788	1.11436	814.788	1.11129	814.788	1.09143	814.788	1.10606	814.788	1.10579	814.788	1.11074	814.788	1.11131	814.788	1.11677	814.788	1.12235	814.788	1.12483	814.788	1.12897	814.788	1.13231	814.788	1.13854	814.788	1.14576	814.788	1.31488
815.27	1.14111	815.27	1.13502	815.27	1.13298	815.27	1.13202	815.27	1.12936	815.27	1.12514	815.27	1.12002	815.27	1.11777	815.27	1.11416	815.27	1.11455	815.27	1.1109	815.27	1.1077	815.27	1.10417	815.27	1.10228	815.27	1.10235	815.27	1.10691	815.27	1.10727	815.27	1.11311	815.27	1.11831	815.27	1.12082	815.27	1.12528	815.27	1.12844	815.27	1.135	815.27	1.14209	815.27	1.30653
815.752	1.13672	815.752	1.13105	815.752	1.12871	815.752	1.12794	815.752	1.12503	815.752	1.12102	815.752	1.11619	815.752	1.11381	815.752	1.11015	815.752	1.11044	815.752	1.10703	815.752	1.10369	815.752	1.12295	815.752	1.09824	815.752	1.09855	815.752	1.10278	815.752	1.10277	815.752	1.10911	815.752	1.11399	815.752	1.11653	815.752	1.1211	815.752	1.12427	815.752	1.13111	815.752	1.13796	815.752	1.29735
816.234	1.13242	816.234	1.1272	816.234	1.12451	816.234	1.12392	816.234	1.12075	816.234	1.11697	816.234	1.11247	816.234	1.10997	816.234	1.10628	816.234	1.10651	816.234	1.10319	816.234	1.09971	816.234	1.14377	816.234	1.09438	816.234	1.09484	816.234	1.09878	816.234	1.09834	816.234	1.10522	816.234	1.10985	816.234	1.11239	816.234	1.11686	816.234	1.12021	816.234	1.12726	816.234	1.13383	816.234	1.28832
816.716	1.12867	816.716	1.12386	816.716	1.1208	816.716	1.12035	816.716	1.11699	816.716	1.11341	816.716	1.10926	816.716	1.1066	816.716	1.10293	816.716	1.10317	816.716	1.09978	816.716	1.09617	816.716	1.16113	816.716	1.09107	816.716	1.09158	816.716	1.09534	816.716	1.09444	816.716	1.10181	816.716	1.10629	816.716	1.10882	816.716	1.113	816.716	1.11662	816.716	1.1238	816.716	1.1301	816.716	1.28033
817.199	1.12557	817.199	1.1211	817.199	1.11771	817.199	1.11734	817.199	1.1139	817.199	1.11044	817.199	1.10664	817.199	1.10377	817.199	1.10017	817.199	1.10051	817.199	1.0969	817.199	1.09319	817.199	1.17117	817.199	1.08843	817.199	1.08887	817.199	1.09254	817.199	1.09125	817.199	1.09901	817.199	1.10338	817.199	1.10592	817.199	1.10967	817.199	1.11357	817.199	1.12085	817.199	1.12692	817.199	1.27369
817.681	1.12285	817.681	1.11863	817.681	1.11499	817.681	1.1146	817.681	1.11124	817.681	1.10779	817.681	1.1043	817.681	1.10122	817.681	1.09771	817.681	1.09824	817.681	1.09432	817.681	1.09056	817.681	1.17428	817.681	1.08618	817.681	1.08646	817.681	1.09013	817.681	1.08858	817.681	1.09657	817.681	1.10084	817.681	1.10344	817.681	1.10668	817.681	1.11081	817.681	1.11821	817.681	1.12411	817.681	1.26798
818.163	1.11997	818.163	1.1159	818.163	1.11212	818.163	1.11162	818.163	1.1085	818.163	1.10494	818.163	1.10171	818.163	1.09848	818.163	1.09506	818.163	1.09583	818.163	1.09161	818.163	1.08783	818.163	1.17504	818.163	1.08387	818.163	1.08391	818.163	1.08766	818.163	1.086	818.163	1.09404	818.163	1.09819	818.163	1.10094	818.163	1.10363	818.163	1.10789	818.163	1.11546	818.163	1.12124	818.163	1.26233
818.645	1.11642	818.645	1.11243	818.645	1.10866	818.645	1.10796	818.645	1.10518	818.645	1.10144	818.645	1.09839	818.645	1.09512	818.645	1.09176	818.645	1.09279	818.645	1.08833	818.645	1.08459	818.645	1.17928	818.645	1.08106	818.645	1.08081	818.645	1.08468	818.645	1.08307	818.645	1.09098	818.645	1.095	818.645	1.098	818.645	1.10015	818.645	1.1044	818.645	1.11224	818.645	1.11793	818.645	1.25589
819.127	1.11202	819.127	1.10805	819.127	1.10443	819.127	1.10348	819.127	1.10107	819.127	1.09713	819.127	1.09415	819.127	1.09101	819.127	1.08769	819.127	1.08892	819.127	1.08437	819.127	1.08068	819.127	1.1908	819.127	1.07757	819.127	1.07704	819.127	1.08102	819.127	1.07958	819.127	1.08723	819.127	1.09113	819.127	1.09444	819.127	1.0961	819.127	1.10026	819.127	1.10843	819.127	1.11404	819.127	1.24837
819.61	1.107	819.61	1.10298	819.61	1.0996	819.61	1.09843	819.61	1.09633	819.61	1.09224	819.61	1.08921	819.61	1.08635	819.61	1.08304	819.61	1.08439	819.61	1.07993	819.61	1.0763	819.61	1.20935	819.61	1.07355	819.61	1.07282	819.61	1.07687	819.61	1.07566	819.61	1.08299	819.61	1.08681	819.61	1.09044	819.61	1.0917	819.61	1.09571	819.61	1.10422	819.61	1.10977	819.61	1.24017
820.092	1.1018	820.092	1.09767	820.092	1.0946	820.092	1.09327	820.092	1.09134	820.092	1.08723	820.092	1.08403	820.092	1.08156	820.092	1.07826	820.092	1.07963	820.092	1.07543	820.092	1.07182	820.092	1.23039	820.092	1.06938	820.092	1.06856	820.092	1.0726	820.092	1.07161	820.092	1.07864	820.092	1.08245	820.092	1.08634	820.092	1.08731	820.092	1.0912	820.092	1.1	820.092	1.10549	820.092	1.23209
820.573	1.09684	820.573	1.09255	820.573	1.08979	820.573	1.08841	820.573	1.08649	820.573	1.08247	820.573	1.07903	820.573	1.07698	820.573	1.07371	820.573	1.07502	820.573	1.0712	820.573	1.06758	820.573	1.2469	820.573	1.06538	820.573	1.06461	820.573	1.06855	820.573	1.06772	820.573	1.07455	820.573	1.07842	820.573	1.08246	820.573	1.0833	820.573	1.08712	820.573	1.09607	820.573	1.10153	820.573	1.22488
821.055	1.09225	821.055	1.08774	821.055	1.08527	821.055	1.08396	821.055	1.08191	821.055	1.07808	821.055	1.07439	821.055	1.07269	821.055	1.06948	821.055	1.07068	821.055	1.06733	821.055	1.06368	821.055	1.25327	821.055	1.06161	821.055	1.06103	821.055	1.06482	821.055	1.06405	821.055	1.07082	821.055	1.07481	821.055	1.07884	821.055	1.07972	821.055	1.08356	821.055	1.0925	821.055	1.09796	821.055	1.21882
821.537	1.08777	821.537	1.08304	821.537	1.0808	821.537	1.07965	821.537	1.07737	821.537	1.0738	821.537	1.06991	821.537	1.06846	821.537	1.06531	821.537	1.06642	821.537	1.06355	821.537	1.05986	821.537	1.24912	821.537	1.05785	821.537	1.05754	821.537	1.06116	821.537	1.06035	821.537	1.0672	821.537	1.07137	821.537	1.0752	821.537	1.07634	821.537	1.08027	821.537	1.08906	821.537	1.09455	821.537	1.21355
822.019	1.08293	822.019	1.07801	822.019	1.07594	822.019	1.075	822.019	1.07248	822.019	1.06915	822.019	1.06519	822.019	1.06386	822.019	1.06074	822.019	1.06179	822.019	1.05938	822.019	1.05568	822.019	1.23957	822.019	1.05367	822.019	1.05366	822.019	1.05715	822.019	1.05624	822.019	1.06325	822.019	1.06765	822.019	1.07113	822.019	1.07273	822.019	1.07678	822.019	1.0853	822.019	1.09088	822.019	1.20836
822.501	1.07731	822.501	1.07228	822.501	1.07031	822.501	1.06956	822.501	1.06687	822.501	1.06371	822.501	1.05983	822.501	1.05852	822.501	1.05538	822.501	1.05643	822.501	1.05441	822.501	1.05074	822.501	1.23165	822.501	1.0487	822.501	1.04896	822.501	1.05243	822.501	1.05138	822.501	1.05856	822.501	1.06323	822.501	1.06626	822.501	1.06849	822.501	1.07265	822.501	1.08084	822.501	1.08657	822.501	1.20258
822.984	1.07075	822.984	1.06572	822.984	1.06381	822.984	1.06317	822.984	1.06043	822.984	1.05734	822.984	1.05368	822.984	1.05235	822.984	1.04912	822.984	1.05023	822.984	1.04851	822.984	1.04489	822.984	1.23009	822.984	1.04285	822.984	1.04329	822.984	1.04685	822.984	1.0457	822.984	1.05298	822.984	1.05797	822.984	1.06051	822.984	1.06346	822.984	1.06769	822.984	1.07558	822.984	1.08151	822.984	1.19602
823.466	1.06347	823.466	1.05856	823.466	1.05668	823.466	1.05604	823.466	1.05338	823.466	1.05026	823.466	1.0469	823.466	1.04556	823.466	1.04219	823.466	1.04338	823.466	1.04186	823.466	1.0383	823.466	1.23509	823.466	1.0363	823.466	1.03686	823.466	1.0406	823.466	1.03943	823.466	1.04668	823.466	1.05204	823.466	1.05413	823.466	1.05779	823.466	1.06203	823.466	1.06967	823.466	1.07585	823.466	1.18904
823.948	1.05588	823.948	1.0512	823.948	1.04935	823.948	1.04859	823.948	1.0461	823.948	1.04288	823.948	1.03984	823.948	1.03856	823.948	1.03503	823.948	1.0363	823.948	1.03487	823.948	1.03135	823.948	1.24227	823.948	1.02946	823.948	1.03005	823.948	1.03406	823.948	1.033	823.948	1.04005	823.948	1.04579	823.948	1.04756	823.948	1.05183	823.948	1.05599	823.948	1.06349	823.948	1.06995	823.948	1.18232
824.43	1.04838	824.43	1.04399	824.43	1.04218	824.43	1.04119	824.43	1.03894	824.43	1.03561	824.43	1.03284	824.43	1.03166	824.43	1.02801	824.43	1.02934	824.43	1.02791	824.43	1.02441	824.43	1.24478	824.43	1.02266	824.43	1.02324	824.43	1.02753	824.43	1.02673	824.43	1.03345	824.43	1.03954	824.43	1.04115	824.43	1.04588	824.43	1.04991	824.43	1.05733	824.43	1.06409	824.43	1.17646
824.912	1.04107	824.912	1.03701	824.912	1.03529	824.912	1.03399	824.912	1.03198	824.912	1.02858	824.912	1.026	824.912	1.02493	824.912	1.02126	824.912	1.02262	824.912	1.0211	824.912	1.01758	824.912	1.2373	824.912	1.01601	824.912	1.01656	824.912	1.02111	824.912	1.0207	824.912	1.02703	824.912	1.03336	824.912	1.035	824.912	1.04001	824.912	1.04387	824.912	1.05128	824.912	1.05831	824.912	1.17157
825.394	1.03378	825.394	1.03007	825.394	1.02844	825.394	1.02683	825.394	1.025	825.394	1.02163	825.394	1.01914	825.394	1.01817	825.394	1.01458	825.394	1.01595	825.394	1.01428	825.394	1.01074	825.394	1.21957	825.394	1.00934	825.394	1.00988	825.394	1.01463	825.394	1.0147	825.394	1.02065	825.394	1.02706	825.394	1.02893	825.394	1.03404	825.394	1.03773	825.394	1.04515	825.394	1.0524	825.394	1.16721
825.877	1.02616	825.877	1.02278	825.877	1.02126	825.877	1.01939	825.877	1.01766	825.877	1.01443	825.877	1.01194	825.877	1.01101	825.877	1.00761	825.877	1.00898	825.877	1.00712	825.877	1.00359	825.877	1.1964	825.877	1.00234	825.877	1.00287	825.877	1.00777	825.877	1.00834	825.877	1.01399	825.877	1.0203	825.877	1.02254	825.877	1.02765	825.877	1.03117	825.877	1.03861	825.877	1.04599	825.877	1.16264
826.359	1.01794	826.359	1.01485	826.359	1.01341	826.359	1.01138	826.359	1.00967	826.359	1.00667	826.359	1.00414	826.359	1.00316	826.359	1.00003	826.359	1.00141	826.359	0.99933	826.359	0.9959	826.359	1.17422	826.359	0.99475	826.359	0.99528	826.359	1.00025	826.359	1.00128	826.359	1.00678	826.359	1.0128	826.359	1.01553	826.359	1.02056	826.359	1.02395	826.359	1.03141	826.359	1.03881	826.359	1.15719
826.841	1.00911	826.841	1.00626	826.841	1.00483	826.841	1.00276	826.841	1.00101	826.841	0.99827	826.841	0.9957	826.841	0.9946	826.841	0.99174	826.841	0.99315	826.841	0.99087	826.841	0.98762	826.841	1.15736	826.841	0.98653	826.841	0.98707	826.841	0.99207	826.841	0.99341	826.841	0.99894	826.841	1.00454	826.841	1.00782	826.841	1.01276	826.841	1.01605	826.841	1.02354	826.841	1.03084	826.841	1.15069
827.323	0.99992	827.323	0.99726	827.323	0.99576	827.323	0.99377	827.323	0.99193	827.323	0.98944	827.323	0.98685	827.323	0.98557	827.323	0.98295	827.323	0.98442	827.323	0.98195	827.323	0.97899	827.323	1.1463	827.323	0.9779	827.323	0.97844	827.323	0.98345	827.323	0.98493	827.323	0.99064	827.323	0.99577	827.323	0.99959	827.323	1.00448	827.323	1.00768	827.323	1.01521	827.323	1.02232	827.323	1.14353
827.805	0.9908	827.805	0.98827	827.805	0.9866	827.805	0.98478	827.805	0.98285	827.805	0.98051	827.805	0.97794	827.805	0.97647	827.805	0.97403	827.805	0.97555	827.805	0.97293	827.805	0.97034	827.805	1.13793	827.805	0.96921	827.805	0.96976	827.805	0.97474	827.805	0.97618	827.805	0.98219	827.805	0.98689	827.805	0.9912	827.805	0.99609	827.805	0.99921	827.805	1.00679	827.805	1.01364	827.805	1.13644
828.288	0.98211	828.288	0.97966	828.288	0.97774	828.288	0.97611	828.288	0.97412	828.288	0.9718	828.288	0.96926	828.288	0.96765	828.288	0.96532	828.288	0.96686	828.287	0.96413	828.287	0.96196	828.288	1.12745	828.287	0.96076	828.287	0.9613	828.288	0.96625	828.288	0.96751	828.288	0.97385	828.288	0.97824	828.288	0.98295	828.288	0.98787	828.288	0.99091	828.288	0.99854	828.288	1.00514	828.288	1.13009
828.77	0.97393	828.77	0.97154	828.77	0.9693	828.77	0.96785	828.77	0.96585	828.77	0.96341	828.77	0.9609	828.77	0.95923	828.77	0.95696	828.77	0.95847	828.769	0.95567	828.769	0.95391	828.77	1.11118	828.769	0.95262	828.769	0.95316	828.77	0.95807	828.77	0.95907	828.77	0.96573	828.77	0.96991	828.77	0.97493	828.77	0.9799	828.77	0.98287	828.77	0.99053	828.77	0.99692	828.77	1.12469
829.252	0.9661	829.252	0.96374	829.252	0.96119	829.252	0.95983	829.252	0.95792	829.252	0.95521	829.252	0.95269	829.252	0.95106	829.252	0.94884	829.252	0.95023	829.252	0.94743	829.252	0.94603	829.251	1.08877	829.252	0.94466	829.252	0.94516	829.252	0.95004	829.252	0.95078	829.252	0.95768	829.252	0.96179	829.252	0.96699	829.252	0.972	829.252	0.97493	829.252	0.98256	829.252	0.98884	829.251	1.11997
829.734	0.9583	829.734	0.95595	829.734	0.95314	829.734	0.95177	829.734	0.95002	829.734	0.94696	829.734	0.94439	829.734	0.94289	829.734	0.94073	829.734	0.9419	829.734	0.93918	829.734	0.93805	829.733	1.0632	829.734	0.93662	829.734	0.93705	829.734	0.94192	829.734	0.94246	829.734	0.94947	829.734	0.95359	829.734	0.95887	829.734	0.96388	829.734	0.96681	829.734	0.97437	829.734	0.98063	829.733	1.11533
830.216	0.95027	830.216	0.94788	830.216	0.9449	830.216	0.94345	830.216	0.94193	830.216	0.93846	830.216	0.93579	830.216	0.93451	830.216	0.93243	830.216	0.93329	830.216	0.93072	830.216	0.92975	830.215	1.03869	830.216	0.92831	830.216	0.92861	830.216	0.93351	830.216	0.93393	830.216	0.94094	830.216	0.94512	830.216	0.95036	830.216	0.95532	830.216	0.95829	830.216	0.96575	830.216	0.9721	830.215	1.11019
830.698	0.94195	830.698	0.93947	830.698	0.93642	830.698	0.93484	830.698	0.93357	830.698	0.92972	830.698	0.92691	830.698	0.92589	830.698	0.92388	830.698	0.92439	830.698	0.92206	830.698	0.92109	830.697	1.01829	830.698	0.91972	830.698	0.91985	830.698	0.92482	830.698	0.92522	830.698	0.9321	830.698	0.93635	830.698	0.94143	830.698	0.94631	830.698	0.94936	830.698	0.95673	830.698	0.96323	830.697	1.10441
831.18	0.93354	831.18	0.93088	831.18	0.92787	831.18	0.92617	831.18	0.92514	831.18	0.92096	831.18	0.918	831.18	0.91721	831.18	0.91528	831.18	0.91543	831.18	0.91337	831.18	0.91227	831.179	1.00263	831.18	0.91103	831.18	0.91097	831.18	0.91605	831.18	0.91649	831.18	0.92315	831.18	0.92747	831.18	0.9323	831.18	0.93706	831.18	0.94021	831.18	0.94754	831.18	0.95422	831.179	1.09827
831.663	0.92536	831.663	0.92244	831.663	0.91954	831.663	0.91778	831.663	0.91691	831.663	0.91251	831.663	0.90942	831.663	0.90878	831.663	0.90688	831.663	0.90673	831.662	0.90495	831.662	0.90361	831.662	0.98997	831.662	0.90255	831.662	0.90231	831.663	0.9075	831.663	0.90801	831.663	0.91442	831.663	0.91878	831.663	0.92329	831.663	0.92791	831.663	0.93116	831.663	0.93851	831.663	0.94538	831.662	1.09237
832.145	0.9177	832.145	0.91443	832.145	0.91168	832.145	0.90995	832.145	0.90913	832.145	0.90463	832.145	0.90143	832.145	0.90082	832.145	0.89891	832.145	0.89854	832.144	0.89702	832.144	0.89536	832.144	0.9774	832.144	0.89449	832.144	0.89413	832.145	0.89937	832.145	0.89997	832.145	0.90615	832.145	0.91051	832.145	0.91467	832.145	0.91915	832.145	0.92246	832.145	0.92991	832.145	0.93692	832.144	1.08721
832.627	0.91063	832.627	0.90696	832.627	0.90438	832.627	0.90276	832.627	0.90187	832.627	0.89738	832.627	0.8941	832.627	0.89339	832.627	0.89143	832.627	0.89095	832.627	0.88961	832.627	0.88763	832.626	0.9625	832.627	0.8869	832.627	0.88649	832.627	0.89172	832.627	0.8924	832.627	0.89839	832.627	0.9027	832.627	0.90653	832.627	0.91088	832.627	0.9142	832.627	0.92178	832.627	0.92889	832.626	1.08293
833.108	0.90403	833.108	0.89996	833.108	0.89752	833.108	0.89605	833.108	0.89498	833.108	0.89061	833.108	0.8873	833.108	0.88636	833.108	0.88431	833.108	0.8838	833.109	0.88257	833.109	0.8803	833.108	0.9447	833.109	0.87965	833.109	0.87926	833.108	0.88437	833.108	0.88512	833.108	0.89101	833.108	0.8952	833.108	0.89874	833.108	0.90299	833.108	0.9063	833.108	0.91397	833.108	0.92113	833.108	1.0792
833.59	0.89762	833.59	0.8932	833.59	0.89088	833.59	0.88957	833.59	0.88821	833.59	0.88403	833.59	0.88073	833.59	0.87948	833.59	0.87735	833.59	0.87686	833.59	0.87566	833.59	0.87317	833.59	0.92537	833.59	0.87248	833.59	0.8722	833.59	0.87708	833.59	0.8779	833.59	0.88375	833.59	0.88779	833.59	0.89111	833.59	0.89528	833.59	0.89855	833.59	0.90623	833.59	0.91341	833.59	1.07541
834.072	0.89119	834.072	0.88649	834.072	0.88427	834.072	0.88307	834.072	0.88137	834.072	0.87743	834.072	0.87417	834.072	0.87257	834.072	0.87037	834.072	0.86992	834.072	0.86868	834.072	0.86607	834.072	0.90688	834.072	0.86523	834.072	0.86511	834.072	0.86968	834.072	0.87056	834.072	0.87643	834.072	0.88028	834.072	0.88345	834.072	0.88757	834.072	0.89082	834.072	0.89839	834.072	0.90556	834.072	1.07098
834.554	0.88468	834.554	0.87979	834.554	0.87766	834.554	0.87648	834.554	0.87444	834.554	0.87074	834.554	0.86754	834.554	0.86563	834.554	0.86337	834.554	0.86294	834.554	0.86161	834.554	0.85899	834.554	0.8911	834.554	0.8579	834.554	0.85794	834.554	0.86215	834.554	0.86312	834.554	0.869	834.554	0.87267	834.554	0.87575	834.554	0.87984	834.554	0.8831	834.554	0.89043	834.554	0.89758	834.555	1.06575
835.037	0.87821	835.037	0.87323	835.037	0.87117	835.037	0.86993	835.037	0.86756	835.037	0.86409	835.037	0.86094	835.037	0.8588	835.037	0.85651	835.037	0.85604	835.036	0.8546	835.036	0.85206	835.037	0.87851	835.036	0.85065	835.036	0.85083	835.037	0.85471	835.037	0.85573	835.037	0.86159	835.037	0.86513	835.037	0.86817	835.037	0.87224	835.037	0.87554	835.037	0.88255	835.037	0.88965	835.037	1.05998
835.519	0.87203	835.519	0.86703	835.519	0.86503	835.519	0.86364	835.519	0.861	835.519	0.85772	835.519	0.85462	835.519	0.85235	835.519	0.85002	835.519	0.84945	835.519	0.84791	835.519	0.84552	835.519	0.86817	835.519	0.84375	835.519	0.84401	835.519	0.84761	835.519	0.84867	835.519	0.85444	835.519	0.85792	835.519	0.86093	835.519	0.86498	835.519	0.86835	835.519	0.87503	835.519	0.88203	835.519	1.05422
836.001	0.86634	836.001	0.86138	836.001	0.8594	836.001	0.85782	836.001	0.85496	836.001	0.85184	836.001	0.84876	836.001	0.84646	836.001	0.84408	836.001	0.84338	836.001	0.84174	836.001	0.83953	836.001	0.85837	836.001	0.8374	836.001	0.83767	836.001	0.84107	836.001	0.84213	836.001	0.84774	836.001	0.85123	836.001	0.85422	836.001	0.85825	836.001	0.86168	836.001	0.86808	836.001	0.87494	836.001	1.04901
836.483	0.8612	836.483	0.8563	836.483	0.85431	836.483	0.85251	836.483	0.8495	836.483	0.84651	836.483	0.84342	836.483	0.84117	836.483	0.83871	836.483	0.83786	836.483	0.83616	836.483	0.83412	836.483	0.8477	836.483	0.83165	836.483	0.83187	836.483	0.83515	836.483	0.83617	836.483	0.84155	836.483	0.84512	836.483	0.84807	836.483	0.85206	836.483	0.85553	836.483	0.86176	836.483	0.86842	836.483	1.04453
836.965	0.85647	836.965	0.85166	836.965	0.8496	836.965	0.84761	836.965	0.8445	836.965	0.84162	836.965	0.83848	836.965	0.83634	836.965	0.83377	836.965	0.83278	836.965	0.83103	836.965	0.82917	836.965	0.83583	836.965	0.82638	836.965	0.82649	836.965	0.8297	836.965	0.83065	836.965	0.8358	836.965	0.83945	836.965	0.84234	836.965	0.84629	836.965	0.84975	836.965	0.85594	836.965	0.86234	836.966	1.04057
837.447	0.85192	837.447	0.84725	837.447	0.84506	837.447	0.8429	837.447	0.83974	837.447	0.83696	837.447	0.83375	837.447	0.83173	837.447	0.82901	837.447	0.82795	837.447	0.82617	837.447	0.82445	837.447	0.8236	837.447	0.82138	837.447	0.82135	837.447	0.82451	837.447	0.82539	837.447	0.8303	837.447	0.83401	837.447	0.83682	837.447	0.84072	837.447	0.84414	837.447	0.85038	837.447	0.8565	837.448	1.03666
837.929	0.84736	837.929	0.84285	837.929	0.84049	837.929	0.8382	837.929	0.83503	837.929	0.83235	837.929	0.82905	837.929	0.82714	837.929	0.82427	837.929	0.82317	837.929	0.82139	837.929	0.81976	837.929	0.81241	837.929	0.81646	837.929	0.81629	837.929	0.81938	837.929	0.82022	837.929	0.82491	837.929	0.82863	837.929	0.83134	837.929	0.8352	837.929	0.83855	837.929	0.84489	837.929	0.85073	837.93	1.03239
838.412	0.84272	838.412	0.8384	838.412	0.83585	838.412	0.83347	838.412	0.83031	838.412	0.82773	838.412	0.82434	838.412	0.82249	838.412	0.81948	838.412	0.81841	838.411	0.81663	838.411	0.81505	838.412	0.80331	838.411	0.81156	838.411	0.81127	838.412	0.81424	838.412	0.81508	838.412	0.8196	838.412	0.82326	838.412	0.82589	838.412	0.82968	838.412	0.83296	838.412	0.83939	838.412	0.845	838.412	1.02761
838.894	0.83814	838.894	0.83398	838.894	0.83127	838.894	0.82885	838.894	0.8257	838.894	0.8232	838.894	0.81973	838.894	0.81789	838.894	0.81476	838.894	0.81376	838.894	0.81198	838.894	0.81039	838.894	0.79643	838.894	0.80676	838.894	0.80642	838.894	0.8092	838.894	0.8101	838.894	0.81448	838.894	0.81803	838.894	0.82058	838.894	0.82428	838.894	0.82753	838.894	0.83398	838.894	0.83941	838.894	1.0226
839.376	0.83382	839.376	0.82976	839.376	0.82694	839.376	0.82453	839.376	0.82138	839.376	0.81893	839.376	0.81541	839.376	0.81352	839.376	0.81032	839.376	0.8094	839.376	0.80761	839.376	0.80594	839.376	0.79098	839.376	0.80223	839.376	0.80191	839.376	0.80444	839.376	0.80544	839.376	0.80969	839.376	0.81312	839.376	0.81563	839.376	0.81918	839.376	0.82244	839.376	0.82884	839.376	0.83414	839.376	1.01783
839.858	0.82996	839.858	0.82588	839.858	0.82304	839.858	0.82069	839.858	0.8175	839.858	0.81506	839.858	0.81153	839.858	0.80952	839.858	0.80629	839.858	0.80547	839.858	0.80365	839.858	0.80183	839.858	0.78577	839.858	0.79811	839.858	0.79787	839.858	0.80014	839.858	0.80124	839.858	0.80538	839.858	0.80869	839.858	0.81119	839.858	0.81452	839.858	0.81786	839.858	0.82413	839.858	0.82932	839.859	1.0137
840.34	0.82659	840.34	0.82235	840.34	0.8196	840.34	0.81735	840.34	0.81409	840.34	0.81162	840.34	0.80813	840.34	0.80592	840.34	0.80272	840.34	0.80199	840.34	0.80009	840.34	0.79808	840.34	0.77996	840.34	0.79442	840.34	0.79429	840.34	0.7963	840.34	0.79749	840.34	0.80152	840.34	0.80474	840.34	0.80729	840.34	0.81033	840.34	0.81379	840.34	0.81988	840.34	0.82498	840.341	1.01031
840.822	0.8236	840.822	0.81908	840.822	0.81649	840.822	0.81436	840.822	0.81102	840.822	0.80847	840.822	0.80506	840.822	0.80261	840.822	0.79948	840.822	0.79884	840.822	0.79681	840.822	0.7946	840.822	0.77358	840.822	0.79103	840.822	0.79103	840.822	0.79284	840.822	0.79407	840.822	0.798	840.822	0.80115	840.822	0.80378	840.822	0.80647	840.822	0.81009	840.822	0.81601	840.822	0.82098	840.822	1.00736
841.304	0.82075	841.304	0.81588	841.304	0.8135	841.304	0.81149	841.304	0.80806	841.304	0.8054	841.304	0.80211	841.304	0.79941	841.304	0.79636	841.304	0.79581	841.304	0.79363	841.304	0.79121	841.304	0.76745	841.304	0.78775	841.304	0.78786	841.304	0.78956	841.304	0.79076	841.304	0.79462	841.304	0.7977	841.304	0.80042	841.304	0.80277	841.304	0.80657	841.304	0.81233	841.304	0.81714	841.304	1.00434
841.787	0.81783	841.787	0.81261	841.787	0.81045	841.787	0.80854	841.787	0.80504	841.787	0.80222	841.787	0.79911	841.787	0.79617	841.787	0.79321	841.787	0.79274	841.786	0.79041	841.786	0.7878	841.787	0.76264	841.786	0.78442	841.786	0.78463	841.787	0.7863	841.787	0.78739	841.787	0.79123	841.787	0.79424	841.787	0.79703	841.787	0.79908	841.787	0.80305	841.787	0.80868	841.787	0.8133	841.786	1.00079
842.269	0.81476	842.269	0.80926	842.269	0.80728	842.269	0.80543	842.269	0.80192	842.269	0.79891	842.269	0.79599	842.269	0.79288	842.269	0.78998	842.269	0.78958	842.269	0.78712	842.269	0.78436	842.269	0.75978	842.269	0.78103	842.269	0.78128	842.269	0.78302	842.269	0.78393	842.269	0.7878	842.269	0.79071	842.269	0.79351	842.269	0.79535	842.269	0.7995	842.269	0.80501	842.269	0.80944	842.268	0.99657
842.751	0.8116	842.751	0.80594	842.751	0.80411	842.751	0.80224	842.751	0.79877	842.751	0.79556	842.751	0.79283	842.751	0.78964	842.751	0.78676	842.751	0.78641	842.751	0.7839	842.751	0.78102	842.751	0.7586	842.751	0.77768	842.751	0.77793	842.751	0.77978	842.751	0.78048	842.751	0.78442	842.751	0.7872	842.751	0.78994	842.751	0.7917	842.751	0.79599	842.751	0.80141	842.751	0.80567	842.75	0.99194
843.233	0.80851	843.233	0.80286	843.233	0.80109	843.233	0.79915	843.233	0.79579	843.233	0.79235	843.233	0.78982	843.233	0.78665	843.233	0.78373	843.233	0.7834	843.233	0.78092	843.233	0.77795	843.233	0.75812	843.233	0.77453	843.233	0.77477	843.233	0.77676	843.233	0.77721	843.233	0.78123	843.233	0.78388	843.233	0.78649	843.233	0.78828	843.233	0.79268	843.233	0.79801	843.233	0.80216	843.233	0.98742
843.715	0.80565	843.715	0.80015	843.715	0.79837	843.715	0.7963	843.715	0.79309	843.715	0.78946	843.715	0.78709	843.715	0.78401	843.715	0.78103	843.715	0.78069	843.715	0.77832	843.715	0.77526	843.715	0.75717	843.715	0.77175	843.715	0.77196	843.715	0.77406	843.715	0.77427	843.715	0.77835	843.715	0.78086	843.715	0.78332	843.715	0.78522	843.715	0.78967	843.715	0.79493	843.715	0.79902	843.715	0.98346
844.197	0.80305	844.197	0.7978	844.197	0.79597	844.197	0.79374	844.197	0.79071	844.197	0.78692	844.197	0.78467	844.197	0.78173	844.197	0.77866	844.197	0.77827	844.197	0.77611	844.197	0.77294	844.197	0.75517	844.197	0.76935	844.197	0.76953	844.197	0.77169	844.197	0.77168	844.197	0.77577	844.197	0.77819	844.197	0.78049	844.197	0.78255	844.197	0.78698	844.197	0.79216	844.197	0.79627	844.197	0.98028
844.679	0.80062	844.679	0.79568	844.679	0.79377	844.679	0.79137	844.679	0.7885	844.679	0.78463	844.679	0.78243	844.679	0.77967	844.679	0.77652	844.679	0.77605	844.679	0.77414	844.679	0.77085	844.679	0.75249	844.679	0.76722	844.679	0.76736	844.679	0.76953	844.679	0.76934	844.679	0.77338	844.679	0.77574	844.679	0.77791	844.679	0.78013	844.679	0.78447	844.679	0.78961	844.679	0.79379	844.679	0.97768
845.162	0.79817	845.162	0.79357	845.162	0.79156	845.162	0.78902	845.162	0.78629	845.162	0.78241	845.162	0.78019	845.162	0.7776	845.162	0.77441	845.162	0.77383	845.161	0.7722	845.161	0.76879	845.162	0.75029	845.161	0.76518	845.161	0.76526	845.162	0.76738	845.162	0.76707	845.162	0.77102	845.162	0.77334	845.162	0.77545	845.162	0.77778	845.162	0.78197	845.162	0.78711	845.162	0.79139	845.161	0.97525
845.644	0.79557	845.644	0.79128	845.644	0.78919	845.644	0.78654	845.644	0.7839	845.644	0.78011	845.644	0.77779	845.644	0.77536	845.644	0.77219	845.644	0.77147	845.644	0.77009	845.644	0.76656	845.644	0.74979	845.644	0.76306	845.644	0.76305	845.644	0.76508	845.644	0.76472	845.644	0.76854	845.644	0.77085	845.644	0.77296	845.644	0.77535	845.644	0.77933	845.644	0.78451	845.644	0.78893	845.643	0.97255
846.126	0.7928	846.126	0.78877	846.126	0.78661	846.126	0.7839	846.126	0.78131	846.126	0.77766	846.126	0.77516	846.126	0.77288	846.126	0.76981	846.126	0.76896	846.126	0.76775	846.126	0.76413	846.125	0.75156	846.126	0.76079	846.126	0.76065	846.126	0.76259	846.126	0.76223	846.126	0.76594	846.126	0.76823	846.126	0.7704	846.126	0.77279	846.126	0.77654	846.126	0.78178	846.126	0.78636	846.125	0.9694
846.608	0.78995	846.608	0.78613	846.608	0.78392	846.608	0.78119	846.608	0.77861	846.608	0.77514	846.608	0.77241	846.608	0.77028	846.608	0.76736	846.608	0.76638	846.608	0.76526	846.608	0.76158	846.607	0.75511	846.608	0.75844	846.608	0.75813	846.608	0.75998	846.608	0.75968	846.608	0.76332	846.608	0.76558	846.608	0.76783	846.608	0.77018	846.608	0.77371	846.608	0.77902	846.608	0.78376	846.608	0.96595
847.09	0.7872	847.09	0.78353	847.09	0.7813	847.09	0.77859	847.09	0.77601	847.09	0.7727	847.09	0.7697	847.09	0.76772	847.09	0.765	847.09	0.76391	847.09	0.76279	847.09	0.75907	847.089	0.75907	847.09	0.75615	847.09	0.75564	847.09	0.75741	847.09	0.7572	847.09	0.76083	847.09	0.76305	847.09	0.76537	847.09	0.76766	847.09	0.77099	847.09	0.77637	847.09	0.78128	847.09	0.96258
847.572	0.7847	847.572	0.78111	847.572	0.77889	847.572	0.77621	847.572	0.77364	847.572	0.77046	847.572	0.7672	847.572	0.76536	847.572	0.76284	847.572	0.76169	847.572	0.76047	847.572	0.75674	847.571	0.76197	847.572	0.75403	847.572	0.7533	847.572	0.75502	847.572	0.75492	847.572	0.75858	847.572	0.76076	847.572	0.76312	847.572	0.76535	847.572	0.76853	847.572	0.77395	847.572	0.77903	847.572	0.95962
848.054	0.78247	848.054	0.77892	848.054	0.77673	848.054	0.77408	848.054	0.77155	848.054	0.76844	848.054	0.76495	848.054	0.76324	848.054	0.76089	848.054	0.75973	848.054	0.75836	848.054	0.75464	848.053	0.76312	848.054	0.75211	848.054	0.75118	848.054	0.75285	848.054	0.75286	848.054	0.75658	848.054	0.75871	848.054	0.7611	848.054	0.76328	848.054	0.76634	848.054	0.77176	848.054	0.777	848.054	0.95724
848.537	0.78041	848.537	0.77685	848.537	0.77471	848.537	0.77208	848.537	0.76964	848.537	0.76654	848.537	0.7629	848.537	0.76127	848.537	0.75907	848.537	0.75794	848.536	0.75638	848.536	0.75268	848.536	0.76304	848.536	0.75029	848.536	0.74919	848.537	0.75084	848.537	0.75093	848.537	0.75472	848.537	0.75682	848.537	0.75921	848.537	0.76136	848.537	0.76433	848.537	0.76972	848.537	0.77511	848.536	0.95528
849.019	0.77834	849.019	0.77474	849.019	0.77267	849.019	0.77005	849.019	0.76773	849.019	0.76461	849.019	0.76089	849.019	0.75929	849.019	0.75718	849.019	0.75613	849.019	0.75439	849.019	0.75073	849.018	0.76325	849.019	0.74844	849.019	0.74723	849.019	0.74884	849.019	0.74899	849.019	0.75281	849.019	0.75492	849.019	0.75729	849.019	0.75945	849.019	0.76234	849.019	0.76768	849.019	0.7732	849.018	0.95341
849.501	0.77612	849.501	0.77248	849.501	0.77046	849.501	0.76782	849.501	0.76566	849.501	0.76253	849.501	0.7588	849.501	0.75718	849.501	0.75511	849.501	0.75416	849.501	0.75228	849.501	0.74866	849.5	0.76536	849.501	0.74642	849.501	0.74517	849.501	0.74675	849.501	0.74692	849.501	0.75075	849.501	0.75289	849.501	0.75523	849.501	0.75742	849.501	0.76024	849.501	0.76553	849.501	0.77115	849.5	0.95134
849.982	0.77373	849.982	0.77006	849.982	0.76806	849.982	0.7654	849.982	0.76341	849.982	0.76027	849.982	0.75662	849.982	0.75491	849.982	0.75284	849.982	0.75201	849.983	0.75004	849.983	0.74646	849.982	0.77016	849.983	0.74424	849.983	0.743	849.982	0.74455	849.982	0.7447	849.982	0.7485	849.982	0.75069	849.982	0.75301	849.982	0.75526	849.982	0.75801	849.982	0.76326	849.982	0.76895	849.983	0.94901
850.464	0.77127	850.464	0.76762	850.464	0.7656	850.464	0.76291	850.464	0.76107	850.464	0.75794	850.464	0.75441	850.464	0.7526	850.464	0.75049	850.464	0.74976	850.465	0.74776	850.465	0.74423	850.464	0.77704	850.465	0.74199	850.465	0.74081	850.464	0.74233	850.464	0.74243	850.464	0.74619	850.464	0.74844	850.464	0.75071	850.464	0.75304	850.464	0.75575	850.464	0.76098	850.464	0.7667	850.465	0.94664
850.946	0.76893	850.946	0.76536	850.946	0.76325	850.946	0.76053	850.946	0.75882	850.946	0.75569	850.946	0.75233	850.946	0.75041	850.946	0.74824	850.946	0.74759	850.947	0.74561	850.947	0.74213	850.946	0.78428	850.947	0.73983	850.947	0.73874	850.946	0.74021	850.946	0.74025	850.946	0.74398	850.946	0.74629	850.946	0.74849	850.946	0.75092	850.946	0.75361	850.946	0.75883	850.946	0.76455	850.947	0.94464
851.428	0.76687	851.428	0.76342	851.428	0.76116	851.428	0.75844	851.428	0.7568	851.428	0.75366	851.428	0.75049	851.428	0.7485	851.428	0.74622	851.428	0.74563	851.429	0.74369	851.429	0.74026	851.428	0.78987	851.429	0.7379	851.429	0.73688	851.428	0.73832	851.428	0.73828	851.428	0.74199	851.428	0.74436	851.428	0.74647	851.428	0.74899	851.428	0.75171	851.428	0.75692	851.428	0.7626	851.429	0.94332
851.91	0.76511	851.91	0.76185	851.91	0.75938	851.91	0.7567	851.91	0.75507	851.91	0.75189	851.91	0.7489	851.91	0.74689	851.91	0.7445	851.91	0.7439	851.911	0.74202	851.911	0.73866	851.911	0.79269	851.911	0.73621	851.911	0.73524	851.91	0.73664	851.91	0.73655	851.91	0.74024	851.91	0.74269	851.91	0.74468	851.91	0.74728	851.91	0.75006	851.91	0.75526	851.91	0.76087	851.911	0.94273
852.393	0.76358	852.393	0.76055	852.393	0.75782	852.393	0.75521	852.393	0.75353	852.393	0.75029	852.393	0.74749	852.393	0.74549	852.393	0.74296	852.393	0.74233	852.394	0.74051	852.394	0.73722	852.393	0.79323	852.394	0.73469	852.394	0.73374	852.393	0.7351	852.393	0.73498	852.393	0.73866	852.393	0.74118	852.393	0.74304	852.393	0.74571	852.393	0.74856	852.393	0.75374	852.393	0.75925	852.393	0.94261
852.875	0.76211	852.875	0.75931	852.875	0.75632	852.875	0.75384	852.875	0.75204	852.875	0.74874	852.875	0.74609	852.875	0.74415	852.875	0.74148	852.875	0.74078	852.876	0.739	852.876	0.73579	852.875	0.79335	852.876	0.73321	852.876	0.73224	852.875	0.73355	852.875	0.73345	852.875	0.73709	852.875	0.73971	852.875	0.74143	852.875	0.74414	852.875	0.74708	852.875	0.7522	852.875	0.75761	852.875	0.94249
853.357	0.76059	853.357	0.758	853.357	0.75477	853.357	0.75245	853.357	0.75048	853.357	0.74714	853.357	0.74461	853.357	0.74274	853.357	0.73994	853.357	0.73913	853.358	0.73739	853.358	0.73426	853.357	0.79522	853.358	0.73166	853.358	0.73066	853.357	0.73191	853.357	0.73188	853.357	0.73544	853.357	0.73816	853.357	0.73975	853.357	0.74248	853.357	0.7455	853.357	0.75055	853.357	0.75586	853.358	0.94196
853.839	0.75901	853.839	0.75656	853.839	0.75315	853.839	0.75101	853.839	0.74883	853.839	0.74551	853.839	0.74305	853.839	0.74125	853.839	0.73834	853.839	0.7374	853.839	0.73569	853.839	0.73263	853.839	0.80007	853.839	0.73002	853.839	0.729	853.839	0.73019	853.839	0.73027	853.839	0.7337	853.839	0.73653	853.839	0.73801	853.839	0.74073	853.839	0.74381	853.839	0.74878	853.839	0.75401	853.84	0.94088
854.321	0.75748	854.321	0.75509	854.321	0.75158	854.321	0.74962	854.321	0.74721	854.321	0.74396	854.321	0.74151	854.321	0.73978	854.321	0.73678	854.321	0.7357	854.321	0.73401	854.321	0.73103	854.321	0.80748	854.321	0.7284	854.321	0.7274	854.321	0.72851	854.321	0.72873	854.321	0.732	854.321	0.73493	854.321	0.73631	854.321	0.73902	854.321	0.74212	854.321	0.74703	854.321	0.7522	854.321	0.93947
854.803	0.7562	854.803	0.75378	854.803	0.75025	854.803	0.74843	854.803	0.74581	854.803	0.74269	854.803	0.74017	854.803	0.7385	854.803	0.73544	854.803	0.73423	854.803	0.73255	854.803	0.72962	854.803	0.81553	854.803	0.72696	854.803	0.72604	854.803	0.72706	854.803	0.7274	854.803	0.7305	854.803	0.73351	854.803	0.7348	854.803	0.7375	854.803	0.74059	854.803	0.74548	854.803	0.75062	854.803	0.93815
855.285	0.75532	855.285	0.75277	855.285	0.74932	855.285	0.74759	855.285	0.74477	855.285	0.74181	855.285	0.73918	855.285	0.73756	855.285	0.73447	855.285	0.73315	855.285	0.73148	855.285	0.72858	855.286	0.82172	855.285	0.72583	855.285	0.72504	855.285	0.72596	855.285	0.72641	855.285	0.72937	855.285	0.73241	855.285	0.73362	855.285	0.73631	855.285	0.73937	855.285	0.74428	855.285	0.74939	855.285	0.93734
855.768	0.7549	855.768	0.75214	855.768	0.74885	855.768	0.74715	855.768	0.74417	855.768	0.74137	855.768	0.73856	855.768	0.737	855.768	0.73393	855.768	0.73251	855.768	0.73083	855.768	0.72795	855.768	0.82443	855.768	0.72507	855.768	0.72443	855.768	0.72527	855.768	0.72576	855.768	0.72865	855.768	0.73167	855.768	0.73281	855.768	0.73549	855.768	0.73849	855.768	0.74348	855.768	0.74855	855.767	0.93721
856.25	0.75487	856.25	0.75185	856.25	0.74876	856.25	0.74704	856.25	0.74395	856.25	0.74128	856.25	0.73828	856.25	0.73677	856.25	0.73373	856.25	0.73224	856.25	0.73055	856.25	0.72767	856.25	0.82392	856.25	0.72462	856.25	0.72413	856.25	0.72489	856.25	0.7254	856.25	0.72827	856.25	0.7312	856.25	0.73231	856.25	0.73496	856.25	0.73792	856.25	0.74304	856.25	0.74803	856.25	0.93759
856.732	0.75508	856.732	0.75179	856.732	0.74892	856.732	0.74712	856.732	0.744	856.732	0.74138	856.732	0.7382	856.732	0.73674	856.732	0.73376	856.732	0.73221	856.732	0.73051	856.732	0.72765	856.732	0.82225	856.732	0.7244	856.732	0.72401	856.732	0.72471	856.732	0.72521	856.732	0.72812	856.732	0.73091	856.732	0.73202	856.732	0.73464	856.732	0.73753	856.732	0.74281	856.732	0.74769	856.732	0.93807
857.214	0.75542	857.214	0.75187	857.214	0.74923	857.214	0.7473	857.214	0.74422	857.214	0.74158	857.214	0.73826	857.214	0.73682	857.214	0.73391	857.214	0.7323	857.214	0.73058	857.214	0.72777	857.214	0.82208	857.214	0.72433	857.214	0.72396	857.214	0.72465	857.214	0.72511	857.214	0.72811	857.214	0.73071	857.214	0.73185	857.214	0.73443	857.214	0.73726	857.214	0.74271	857.214	0.74744	857.214	0.93826
857.696	0.75586	857.696	0.75209	857.696	0.74966	857.696	0.74757	857.696	0.7446	857.696	0.74189	857.696	0.73846	857.696	0.73703	857.696	0.7342	857.696	0.73251	857.696	0.73077	857.696	0.72804	857.696	0.82523	857.696	0.72444	857.696	0.724	857.696	0.72472	857.696	0.72513	857.696	0.72821	857.696	0.73062	857.696	0.73181	857.696	0.73436	857.696	0.73713	857.696	0.74271	857.696	0.74729	857.696	0.93796
858.178	0.7565	858.178	0.75255	858.178	0.75029	858.178	0.74805	858.178	0.74526	858.178	0.7424	858.178	0.73894	858.178	0.73748	858.178	0.73472	858.178	0.73295	858.178	0.73115	858.178	0.72856	858.178	0.8317	858.178	0.72484	858.178	0.72424	858.178	0.72504	858.178	0.72539	858.178	0.72853	858.178	0.73076	858.178	0.73201	858.178	0.73456	858.178	0.73725	858.178	0.74291	858.178	0.74736	858.178	0.93729
858.66	0.75748	858.66	0.75342	858.66	0.75129	858.66	0.74891	858.66	0.74634	858.66	0.7433	858.66	0.73985	858.66	0.73832	858.66	0.73563	858.66	0.73377	858.66	0.7319	858.66	0.72947	858.661	0.83965	858.66	0.72567	858.66	0.72487	858.66	0.72578	858.66	0.72607	858.66	0.72921	858.66	0.73129	858.66	0.7326	858.66	0.73516	858.66	0.73778	858.66	0.74345	858.66	0.74781	858.66	0.93654
859.143	0.75891	859.143	0.75478	859.143	0.75275	859.143	0.75027	859.143	0.74794	859.143	0.74471	859.143	0.74131	859.143	0.73968	859.143	0.73704	859.143	0.73511	859.143	0.73312	859.143	0.73087	859.143	0.84626	859.143	0.72703	859.143	0.72603	859.143	0.72704	859.143	0.72726	859.143	0.73036	859.143	0.73233	859.143	0.73367	859.143	0.73629	859.143	0.73883	859.143	0.74444	859.143	0.74877	859.142	0.93603
859.625	0.76079	859.625	0.75663	859.625	0.75467	859.625	0.75215	859.625	0.75005	859.625	0.74663	859.625	0.7433	859.625	0.74154	859.625	0.73893	859.625	0.73698	859.625	0.73483	859.625	0.73275	859.625	0.84933	859.625	0.72889	859.625	0.72774	859.625	0.72882	859.625	0.72897	859.625	0.73199	859.625	0.73389	859.625	0.73523	859.625	0.73793	859.625	0.74041	859.625	0.74591	859.625	0.75025	859.625	0.9358
860.107	0.76299	860.107	0.75882	860.107	0.75691	860.107	0.75441	860.107	0.75253	860.107	0.74893	860.107	0.74566	860.107	0.74377	860.107	0.74118	860.107	0.73926	860.107	0.73691	860.107	0.73498	860.107	0.8485	860.107	0.73113	860.107	0.72987	860.107	0.731	860.107	0.73105	860.107	0.73399	860.107	0.73585	860.107	0.73717	860.107	0.73996	860.107	0.7424	860.107	0.74774	860.107	0.75213	860.107	0.93565
860.589	0.76528	860.589	0.76112	860.589	0.75925	860.589	0.75681	860.589	0.75513	860.589	0.7514	860.589	0.74817	860.589	0.74616	860.589	0.74356	860.589	0.74174	860.589	0.7392	860.589	0.73735	860.589	0.84551	860.589	0.73354	860.589	0.73223	860.589	0.73335	860.589	0.73332	860.589	0.73619	860.589	0.73803	860.589	0.7393	860.589	0.74217	860.589	0.74461	860.589	0.7498	860.589	0.75423	860.589	0.93513
861.071	0.76747	861.071	0.76335	861.071	0.76148	861.071	0.75916	861.071	0.75763	861.071	0.75382	861.071	0.75061	861.071	0.74852	861.071	0.74588	861.071	0.74421	861.071	0.74151	861.071	0.73969	861.071	0.84307	861.071	0.73593	861.071	0.73461	861.071	0.73569	861.071	0.73558	861.071	0.73841	861.071	0.74025	861.071	0.74147	861.071	0.7444	861.071	0.74688	861.071	0.7519	861.071	0.75637	861.071	0.93385
861.553	0.7695	861.553	0.76542	861.553	0.76351	861.553	0.76134	861.553	0.75992	861.553	0.75609	861.553	0.75288	861.553	0.75076	861.553	0.74805	861.553	0.74657	861.553	0.74377	861.553	0.74191	861.553	0.84332	861.553	0.73824	861.553	0.73689	861.553	0.73793	861.553	0.73776	861.553	0.74058	861.553	0.74246	861.553	0.74359	861.553	0.74655	861.553	0.74913	861.553	0.754	861.553	0.75845	861.553	0.93165
862.035	0.77139	862.035	0.76735	862.035	0.76538	862.035	0.76338	862.035	0.76201	862.035	0.75824	862.035	0.755	862.035	0.75291	862.035	0.7501	862.035	0.74883	862.035	0.74602	862.035	0.74402	862.036	0.84667	862.035	0.74048	862.035	0.73909	862.035	0.74007	862.035	0.7399	862.035	0.74273	862.035	0.74467	862.035	0.7457	862.035	0.74865	862.035	0.75136	862.035	0.75609	862.035	0.76049	862.035	0.92869
862.518	0.77327	862.518	0.76928	862.518	0.76719	862.518	0.76538	862.518	0.764	862.518	0.76035	862.518	0.75707	862.518	0.75509	862.518	0.75215	862.518	0.75107	862.518	0.74834	862.518	0.74615	862.518	0.8516	862.518	0.74277	862.518	0.74128	862.518	0.74224	862.518	0.7421	862.518	0.74492	862.518	0.74696	862.518	0.74787	862.518	0.75079	862.518	0.75366	862.518	0.75827	862.518	0.76257	862.517	0.92533
863	0.77523	863	0.77128	863	0.76904	863	0.76742	863	0.76598	863	0.7625	863	0.7592	863	0.75736	863	0.75428	863	0.75338	863	0.7508	863	0.74837	863	0.8554	863	0.74517	863	0.74355	863	0.7445	863	0.74443	863	0.74723	863	0.74941	863	0.75018	863	0.75305	863	0.75607	863	0.76058	863	0.76474	863	0.92191
863.482	0.77722	863.482	0.77334	863.482	0.77092	863.482	0.76951	863.482	0.76797	863.482	0.76467	863.482	0.76135	863.482	0.7597	863.482	0.75647	863.482	0.75573	863.482	0.75337	863.482	0.75066	863.482	0.85569	863.482	0.74765	863.482	0.74589	863.482	0.74685	863.482	0.74686	863.482	0.7496	863.482	0.75194	863.482	0.75258	863.482	0.75537	863.482	0.75852	863.482	0.76296	863.482	0.76698	863.482	0.91854
863.964	0.77907	863.964	0.7753	863.964	0.77271	863.964	0.77148	863.964	0.76982	863.964	0.76671	863.964	0.7634	863.964	0.76195	863.964	0.75858	863.964	0.758	863.964	0.75586	863.964	0.75289	863.964	0.85176	863.964	0.75004	863.964	0.74818	863.964	0.74917	863.964	0.74924	863.964	0.7519	863.964	0.7544	863.964	0.75493	863.964	0.75763	863.964	0.76087	863.964	0.76528	863.964	0.76916	863.964	0.91508
864.446	0.78054	864.446	0.77692	864.446	0.77419	864.446	0.77311	864.446	0.77137	864.446	0.76841	864.446	0.76515	864.446	0.76388	864.446	0.7604	864.446	0.75996	864.446	0.75804	864.446	0.75486	864.446	0.84498	864.446	0.75214	864.446	0.75022	864.446	0.75124	864.446	0.75136	864.446	0.75393	864.446	0.75656	864.446	0.75702	864.446	0.75961	864.446	0.7629	864.446	0.76732	864.446	0.7711	864.446	0.91119
864.928	0.78142	864.928	0.77802	864.928	0.77521	864.928	0.77421	864.928	0.77243	864.928	0.76958	864.928	0.76641	864.928	0.76529	864.928	0.76174	864.928	0.76145	864.928	0.75971	864.928	0.75639	864.928	0.83788	864.928	0.75376	864.928	0.75185	864.928	0.75291	864.928	0.75305	864.928	0.75553	864.928	0.75824	864.928	0.75868	864.928	0.76114	864.928	0.76444	864.928	0.76892	864.928	0.77266	864.928	0.90659
865.41	0.78165	865.41	0.77851	865.41	0.7757	865.41	0.77469	865.41	0.77295	865.41	0.77017	865.41	0.76713	865.41	0.76611	865.41	0.76252	865.41	0.76237	865.41	0.76077	865.41	0.7574	865.411	0.83267	865.41	0.75484	865.41	0.753	865.41	0.7541	865.41	0.75424	865.41	0.75664	865.41	0.75938	865.41	0.75983	865.41	0.76218	865.41	0.76545	865.41	0.77002	865.41	0.77378	865.41	0.90126
865.893	0.78133	865.893	0.77846	865.893	0.77575	865.893	0.77464	865.893	0.77299	865.893	0.77026	865.893	0.7674	865.893	0.76641	865.893	0.76283	865.893	0.7628	865.893	0.76128	865.893	0.75794	865.893	0.83007	865.893	0.75546	865.893	0.7537	865.893	0.75487	865.893	0.75498	865.893	0.75734	865.893	0.76004	865.893	0.76054	865.893	0.76279	865.893	0.766	865.893	0.7707	865.893	0.77453	865.892	0.89541
866.375	0.78065	866.375	0.77803	866.375	0.7755	866.375	0.77422	866.375	0.77272	866.375	0.77001	866.375	0.76736	866.375	0.76636	866.375	0.76281	866.375	0.76289	866.375	0.76138	866.375	0.75815	866.374	0.82907	866.375	0.75574	866.375	0.75409	866.375	0.75535	866.375	0.7554	866.375	0.75777	866.375	0.76039	866.375	0.76093	866.375	0.76315	866.375	0.76627	866.375	0.7711	866.375	0.77505	866.375	0.88947
866.857	0.7798	866.857	0.77735	866.857	0.77509	866.857	0.77358	866.857	0.77224	866.857	0.76958	866.857	0.76715	866.857	0.76611	866.857	0.7626	866.857	0.76275	866.857	0.76121	866.857	0.75814	866.856	0.82755	866.857	0.75584	866.857	0.75428	866.857	0.75565	866.857	0.75563	866.857	0.75803	866.857	0.76056	866.857	0.76114	866.857	0.76338	866.857	0.76639	866.857	0.77137	866.857	0.77542	866.857	0.88378
867.339	0.77882	867.339	0.77647	867.339	0.77451	867.339	0.77278	867.339	0.7716	867.339	0.76899	867.339	0.76679	867.339	0.76571	867.339	0.76224	867.339	0.76245	867.339	0.76082	867.339	0.75792	867.338	0.82349	867.339	0.75577	867.339	0.75429	867.339	0.75577	867.339	0.75567	867.339	0.75815	867.339	0.76059	867.339	0.76119	867.339	0.76353	867.339	0.76641	867.339	0.77154	867.339	0.77565	867.339	0.87847
867.821	0.77764	867.821	0.77529	867.821	0.77364	867.821	0.77176	867.821	0.77069	867.821	0.76814	867.821	0.76615	867.821	0.76507	867.821	0.76163	867.821	0.7619	867.821	0.76014	867.821	0.75743	867.82	0.81616	867.821	0.75544	867.821	0.75404	867.821	0.75563	867.821	0.75544	867.821	0.75804	867.821	0.76039	867.821	0.76104	867.821	0.76351	867.821	0.76625	867.821	0.77154	867.821	0.77564	867.821	0.87342
868.303	0.77608	868.303	0.77365	868.303	0.7723	868.303	0.77035	868.303	0.76937	868.303	0.76687	868.303	0.76507	868.303	0.76403	868.303	0.7606	868.303	0.76094	868.303	0.75903	868.303	0.75651	868.303	0.80651	868.303	0.75471	868.303	0.75339	868.303	0.75505	868.303	0.75477	868.303	0.75754	868.303	0.75982	868.303	0.76055	868.303	0.76319	868.303	0.76578	868.303	0.77122	868.303	0.77524	868.303	0.86833
868.785	0.77397	868.785	0.77144	868.785	0.77032	868.785	0.76842	868.785	0.76752	868.785	0.76504	868.785	0.76339	868.785	0.76245	868.785	0.75903	868.785	0.75944	868.785	0.7574	868.785	0.75507	868.785	0.79653	868.785	0.75344	868.785	0.75223	868.785	0.75394	868.785	0.75357	868.785	0.75654	868.785	0.75875	868.785	0.75964	868.785	0.76243	868.785	0.76489	868.785	0.77048	868.785	0.77434	868.785	0.86296
869.268	0.77128	869.268	0.76865	869.268	0.76769	869.268	0.76596	869.268	0.76513	869.268	0.76263	869.268	0.7611	869.268	0.7603	869.268	0.75689	869.268	0.75739	869.268	0.75526	869.268	0.7531	869.267	0.78805	869.268	0.75164	869.268	0.75057	869.268	0.75228	869.268	0.75184	869.268	0.75503	869.268	0.7572	869.268	0.75831	869.268	0.7612	869.268	0.76357	869.268	0.76929	869.268	0.77295	869.267	0.85725
869.75	0.76809	869.75	0.7654	869.75	0.76452	869.75	0.76305	869.75	0.76233	869.75	0.75977	869.75	0.75832	869.75	0.75768	869.75	0.75429	869.75	0.75486	869.75	0.75273	869.75	0.75072	869.749	0.78185	869.75	0.74941	869.75	0.7485	869.75	0.7502	869.75	0.74971	869.75	0.75314	869.75	0.75526	869.75	0.75667	869.75	0.7596	869.75	0.76193	869.75	0.76771	869.75	0.77122	869.75	0.85141
870.231	0.76456	870.231	0.76188	870.231	0.76103	870.231	0.75985	870.231	0.75925	870.231	0.75661	870.231	0.75522	870.231	0.75473	870.231	0.75139	870.231	0.75202	870.232	0.74998	870.232	0.74808	870.231	0.77729	870.232	0.74692	870.232	0.74616	870.231	0.74786	870.231	0.74734	870.231	0.75101	870.231	0.7531	870.231	0.75483	870.231	0.75774	870.231	0.76012	870.231	0.76589	870.231	0.7693	870.232	0.84574
870.713	0.76084	870.713	0.75823	870.713	0.75735	870.713	0.75647	870.713	0.75603	870.713	0.75328	870.713	0.75195	870.713	0.75158	870.713	0.74832	870.713	0.74898	870.713	0.74714	870.713	0.7453	870.713	0.77288	870.713	0.74427	870.713	0.74366	870.713	0.74539	870.713	0.74488	870.713	0.74875	870.713	0.75084	870.713	0.75288	870.713	0.75572	870.713	0.75823	870.713	0.76389	870.713	0.7673	870.714	0.84054
871.195	0.75695	871.195	0.75446	871.195	0.75353	871.195	0.75292	871.195	0.75262	871.195	0.74981	871.195	0.74852	871.195	0.74823	871.195	0.7451	871.195	0.74575	871.195	0.74418	871.195	0.74235	871.195	0.76708	871.195	0.74146	871.195	0.74097	871.195	0.74276	871.195	0.7423	871.195	0.74634	871.195	0.74847	871.195	0.75075	871.195	0.75351	871.195	0.75622	871.195	0.76169	871.195	0.76521	871.196	0.83588
871.677	0.75281	871.677	0.75045	871.677	0.74947	871.677	0.74909	871.677	0.74891	871.677	0.74606	871.677	0.74481	871.677	0.74456	871.677	0.74162	871.677	0.7422	871.677	0.74095	871.677	0.73909	871.678	0.75926	871.677	0.73834	871.677	0.73794	871.677	0.73983	871.677	0.73949	871.677	0.74361	871.677	0.74582	871.677	0.74829	871.677	0.75096	871.677	0.75391	871.677	0.75913	871.677	0.76286	871.678	0.83161
872.159	0.74829	872.159	0.74604	872.159	0.745	872.159	0.74479	872.159	0.74469	872.159	0.74186	872.159	0.74065	872.159	0.74041	872.159	0.73769	872.159	0.73818	872.159	0.73725	872.159	0.73536	872.16	0.74994	872.159	0.73473	872.159	0.73437	872.159	0.7364	872.159	0.73622	872.159	0.74036	872.159	0.74269	872.159	0.74525	872.159	0.74788	872.159	0.75105	872.159	0.75603	872.159	0.76001	872.16	0.82744
872.642	0.74327	872.642	0.74111	872.642	0.73999	872.642	0.73991	872.642	0.73984	872.642	0.73707	872.642	0.73589	872.642	0.73565	872.642	0.73319	872.642	0.73354	872.641	0.73289	872.641	0.73099	872.642	0.74042	872.641	0.73046	872.641	0.73012	872.642	0.73231	872.642	0.73232	872.642	0.73642	872.642	0.73889	872.642	0.74148	872.642	0.74408	872.642	0.74746	872.642	0.75222	872.642	0.75648	872.642	0.82313
873.124	0.73778	873.124	0.73565	873.124	0.73443	873.124	0.73445	873.124	0.73437	873.124	0.7317	873.124	0.73052	873.124	0.73029	873.124	0.72809	873.124	0.72829	873.124	0.72785	873.124	0.726	873.124	0.73193	873.124	0.72551	873.124	0.72516	873.124	0.72751	873.124	0.72773	873.124	0.73172	873.124	0.73435	873.124	0.73693	873.124	0.73954	873.124	0.74304	873.124	0.74766	873.124	0.75219	873.125	0.81862
873.606	0.73195	873.606	0.72981	873.606	0.72847	873.606	0.72856	873.606	0.72842	873.606	0.72587	873.606	0.72468	873.606	0.72448	873.606	0.7225	873.606	0.72253	873.606	0.72224	873.606	0.72048	873.606	0.72497	873.606	0.71999	873.606	0.71961	873.606	0.72213	873.606	0.72252	873.606	0.72638	873.606	0.72916	873.606	0.73171	873.606	0.73433	873.606	0.73789	873.606	0.74245	873.606	0.74722	873.607	0.81406
874.088	0.72597	874.088	0.72378	874.088	0.7223	874.088	0.72243	874.088	0.72222	874.088	0.71977	874.088	0.71856	874.088	0.71841	874.088	0.71661	874.088	0.71648	874.088	0.71624	874.088	0.71465	874.088	0.71907	874.088	0.71407	874.088	0.71367	874.088	0.71635	874.088	0.71686	874.088	0.72056	874.088	0.72349	874.088	0.726	874.088	0.72864	874.088	0.73217	874.088	0.73677	874.088	0.74173	874.089	0.80973
874.57	0.71998	874.57	0.71773	874.57	0.71612	874.57	0.71625	874.57	0.71595	874.57	0.71359	874.57	0.71235	874.57	0.71226	874.57	0.71056	874.57	0.71028	874.57	0.71005	874.57	0.70865	874.57	0.71321	874.57	0.70794	874.57	0.70753	874.57	0.71034	874.57	0.71089	874.57	0.71444	874.57	0.71749	874.57	0.71997	874.57	0.72262	874.57	0.72607	874.57	0.73076	874.57	0.73586	874.57	0.80589
875.052	0.71403	875.052	0.71172	875.052	0.71	875.052	0.7101	875.052	0.7097	875.052	0.7074	875.052	0.70614	875.052	0.70607	875.052	0.70442	875.052	0.70404	875.052	0.70374	875.052	0.70256	875.053	0.70642	875.052	0.70166	875.052	0.70127	875.052	0.70417	875.052	0.70469	875.052	0.70812	875.052	0.71126	875.052	0.71371	875.052	0.71635	875.052	0.7197	875.052	0.7245	875.052	0.72968	875.052	0.8026
875.534	0.70803	875.534	0.7057	875.534	0.70392	875.534	0.70395	875.534	0.70343	875.534	0.70116	875.534	0.6999	875.534	0.69981	875.534	0.69818	875.534	0.69772	875.534	0.69733	875.534	0.69635	875.535	0.69842	875.534	0.69523	875.534	0.69488	875.534	0.69781	875.534	0.69825	875.534	0.70159	875.534	0.70478	875.534	0.70719	875.534	0.70984	875.534	0.71307	875.534	0.71799	875.534	0.7232	875.534	0.79968
876.017	0.70189	876.017	0.69956	876.017	0.69781	876.017	0.69772	876.017	0.69707	876.017	0.6948	876.017	0.69354	876.017	0.69339	876.017	0.69175	876.017	0.69126	876.016	0.69075	876.016	0.68994	876.017	0.68977	876.016	0.68858	876.016	0.68832	876.017	0.69119	876.017	0.69153	876.017	0.69483	876.017	0.69801	876.017	0.70039	876.017	0.70304	876.017	0.70618	876.017	0.71118	876.017	0.71637	876.016	0.79685
876.499	0.69554	876.499	0.69324	876.499	0.69159	876.499	0.69136	876.499	0.69056	876.499	0.68827	876.499	0.68702	876.499	0.68676	876.499	0.68512	876.499	0.68463	876.499	0.68399	876.499	0.68331	876.499	0.68146	876.499	0.6817	876.499	0.68156	876.499	0.68428	876.499	0.68453	876.499	0.68784	876.499	0.69094	876.499	0.69328	876.499	0.69596	876.499	0.69903	876.499	0.70407	876.499	0.70922	876.499	0.79383
876.981	0.68902	876.981	0.6868	876.981	0.68529	876.981	0.6849	876.981	0.68396	876.981	0.68162	876.981	0.68036	876.981	0.67998	876.981	0.67835	876.981	0.67788	876.981	0.6771	876.981	0.67651	876.981	0.67439	876.981	0.67466	876.981	0.67467	876.981	0.67715	876.981	0.67735	876.981	0.68071	876.981	0.68368	876.981	0.68596	876.981	0.68867	876.981	0.69173	876.981	0.69676	876.981	0.70184	876.981	0.79051
877.463	0.6825	877.463	0.68036	877.463	0.67901	877.463	0.67847	877.463	0.67741	877.463	0.675	877.463	0.6737	877.463	0.67321	877.463	0.6716	877.463	0.67116	877.463	0.67025	877.463	0.66971	877.463	0.66881	877.463	0.66763	877.463	0.66778	877.463	0.66998	877.463	0.67018	877.463	0.6736	877.463	0.67639	877.463	0.67861	877.463	0.68137	877.463	0.68444	877.463	0.68942	877.463	0.69443	877.463	0.787
877.945	0.67618	877.945	0.67412	877.945	0.67291	877.945	0.67224	877.945	0.67108	877.945	0.66859	877.945	0.66723	877.945	0.66664	877.945	0.66506	877.945	0.66463	877.945	0.66362	877.945	0.66307	877.945	0.66432	877.945	0.66082	877.945	0.66108	877.945	0.66299	877.945	0.66321	877.945	0.66669	877.945	0.6693	877.945	0.67144	877.945	0.67425	877.945	0.67735	877.945	0.68227	877.945	0.68721	877.945	0.78354
878.427	0.67022	878.427	0.66822	878.427	0.66711	878.427	0.66634	878.427	0.6651	878.427	0.66254	878.427	0.66107	878.427	0.66044	878.427	0.65887	878.427	0.65844	878.427	0.65734	878.427	0.65675	878.428	0.66009	878.427	0.65437	878.427	0.6547	878.427	0.65635	878.427	0.6566	878.427	0.66012	878.427	0.66257	878.427	0.66463	878.427	0.66747	878.427	0.67062	878.427	0.67546	878.427	0.68035	878.427	0.78037
878.909	0.66467	878.909	0.66271	878.909	0.66162	878.909	0.66078	878.909	0.65951	878.909	0.6569	878.909	0.6553	878.909	0.65465	878.909	0.65306	878.909	0.65262	878.909	0.65147	878.909	0.65079	878.91	0.65549	878.909	0.64835	878.909	0.6487	878.909	0.65014	878.909	0.6504	878.909	0.65392	878.909	0.65626	878.909	0.65824	878.909	0.66108	878.909	0.66429	878.909	0.66906	878.909	0.67391	878.909	0.77759
879.392	0.65948	879.392	0.65754	879.392	0.6564	879.392	0.65552	879.392	0.65422	879.392	0.6516	879.392	0.64986	879.392	0.64923	879.392	0.64758	879.392	0.64711	879.391	0.64594	879.391	0.64515	879.392	0.65045	879.391	0.64271	879.391	0.64303	879.392	0.64433	879.392	0.64458	879.392	0.64805	879.392	0.65034	879.392	0.65225	879.392	0.65506	879.392	0.65832	879.392	0.66304	879.392	0.66785	879.391	0.77507
879.874	0.65454	879.874	0.65259	879.874	0.65134	879.874	0.65043	879.874	0.64912	879.874	0.64654	879.874	0.64466	879.874	0.64406	879.874	0.64232	879.874	0.64181	879.874	0.64066	879.874	0.63974	879.874	0.6455	879.874	0.63734	879.874	0.63761	879.874	0.63884	879.874	0.63903	879.874	0.64242	879.874	0.64471	879.874	0.64659	879.874	0.64933	879.874	0.65263	879.874	0.65733	879.874	0.66208	879.874	0.77261
880.356	0.64973	880.356	0.64777	880.356	0.64638	880.356	0.64543	880.356	0.64413	880.356	0.64164	880.356	0.63963	880.356	0.63905	880.356	0.63718	880.356	0.63665	880.356	0.63554	880.356	0.63447	880.356	0.64144	880.356	0.63216	880.356	0.63237	880.356	0.63357	880.356	0.63369	880.356	0.63696	880.356	0.63931	880.356	0.64118	880.356	0.64381	880.356	0.64716	880.356	0.65188	880.356	0.65653	880.356	0.76997
880.838	0.64503	880.838	0.64306	880.838	0.64152	880.838	0.64051	880.838	0.63923	880.838	0.63685	880.838	0.63474	880.838	0.63417	880.838	0.63217	880.838	0.63161	880.838	0.63057	880.838	0.62936	880.838	0.63885	880.838	0.62716	880.838	0.62731	880.838	0.6285	880.838	0.62856	880.838	0.6317	880.838	0.63411	880.838	0.63601	880.838	0.63852	880.838	0.6419	880.838	0.64667	880.838	0.6512	880.838	0.76709
881.32	0.64049	881.32	0.63854	881.32	0.63684	881.32	0.63576	881.32	0.63451	881.32	0.63225	881.32	0.63006	881.32	0.62948	881.32	0.62736	881.32	0.62677	881.32	0.6258	881.32	0.62447	881.32	0.63767	881.32	0.62239	881.32	0.62248	881.32	0.62367	881.32	0.6237	881.32	0.6267	881.32	0.62917	881.32	0.63112	881.32	0.63351	881.32	0.63691	881.32	0.64175	881.32	0.64616	881.32	0.76405
881.802	0.63621	881.802	0.63427	881.802	0.63245	881.802	0.63129	881.802	0.63008	881.802	0.62791	881.802	0.62568	881.802	0.62506	881.802	0.62284	881.802	0.62223	881.802	0.62133	881.802	0.61989	881.803	0.63728	881.802	0.61791	881.802	0.61798	881.802	0.61915	881.802	0.61918	881.802	0.62207	881.802	0.62457	881.802	0.62657	881.802	0.62887	881.802	0.63227	881.802	0.63718	881.802	0.64147	881.802	0.76108
882.284	0.63227	882.284	0.63034	882.284	0.62841	882.284	0.62719	882.284	0.62604	882.284	0.6239	882.284	0.62165	882.284	0.62098	882.284	0.61869	882.284	0.61806	882.284	0.61722	882.284	0.61568	882.285	0.63678	882.284	0.61379	882.284	0.61384	882.284	0.61498	882.284	0.61504	882.284	0.61786	882.284	0.62035	882.284	0.62239	882.284	0.62464	882.284	0.62803	882.284	0.63299	882.284	0.6372	882.284	0.75838
882.767	0.62867	882.767	0.62674	882.767	0.62471	882.767	0.62346	882.767	0.62237	882.767	0.6202	882.767	0.61797	882.767	0.61721	882.767	0.61489	882.767	0.61427	882.766	0.61345	882.766	0.61182	882.767	0.63557	882.766	0.61001	882.766	0.61005	882.767	0.61115	882.767	0.61126	882.767	0.61406	882.767	0.61649	882.767	0.61855	882.767	0.6208	882.767	0.62415	882.767	0.62913	882.767	0.63331	882.766	0.75602
883.249	0.62532	883.249	0.62336	883.249	0.62127	883.249	0.62004	883.249	0.61899	883.249	0.61673	883.249	0.61454	883.249	0.61367	883.249	0.61135	883.249	0.61076	883.249	0.60994	883.249	0.60823	883.248	0.6337	883.249	0.60649	883.249	0.6065	883.249	0.60757	883.249	0.60773	883.249	0.61056	883.249	0.61292	883.249	0.61497	883.249	0.61725	883.249	0.62055	883.249	0.62551	883.249	0.62971	883.249	0.75388
883.731	0.62212	883.731	0.62009	883.731	0.61795	883.731	0.61679	883.731	0.61576	883.731	0.61337	883.731	0.61126	883.731	0.61024	883.731	0.60796	883.731	0.60742	883.731	0.60657	883.731	0.60479	883.73	0.63183	883.731	0.60312	883.731	0.60308	883.731	0.60412	883.731	0.60433	883.731	0.60723	883.731	0.60951	883.731	0.61153	883.731	0.61387	883.731	0.61712	883.731	0.62199	883.731	0.62627	883.731	0.75174
884.213	0.61895	884.213	0.61684	884.213	0.61465	884.213	0.61361	884.213	0.61256	884.213	0.61004	884.213	0.60801	884.213	0.60683	884.213	0.60462	884.213	0.60415	884.213	0.60325	884.213	0.6014	884.212	0.6308	884.213	0.5998	884.213	0.59968	884.213	0.60073	884.213	0.60096	884.213	0.60394	884.213	0.60617	884.213	0.60813	884.213	0.61054	884.213	0.61374	884.213	0.61851	884.213	0.62289	884.213	0.74938
884.695	0.6158	884.695	0.61357	884.695	0.61137	884.695	0.61046	884.695	0.60936	884.695	0.60673	884.695	0.60477	884.695	0.60343	884.695	0.6013	884.695	0.60091	884.695	0.59996	884.695	0.59805	884.694	0.63115	884.695	0.59651	884.695	0.5963	884.695	0.59737	884.695	0.59762	884.695	0.60067	884.695	0.60286	884.695	0.60478	884.695	0.60723	884.695	0.6104	884.695	0.61506	884.695	0.61954	884.695	0.74672
885.177	0.61269	885.177	0.61034	885.177	0.60815	885.177	0.60735	885.177	0.6062	885.177	0.60349	885.177	0.60158	885.177	0.6001	885.177	0.59805	885.177	0.59774	885.177	0.59674	885.177	0.59478	885.177	0.63269	885.177	0.59329	885.177	0.59298	885.177	0.5941	885.177	0.59434	885.177	0.59743	885.177	0.59961	885.177	0.6015	885.177	0.60397	885.177	0.60714	885.177	0.6117	885.177	0.61626	885.177	0.74384
885.659	0.60972	885.659	0.60724	885.659	0.60507	885.659	0.60437	885.659	0.60314	885.659	0.60041	885.659	0.59851	885.659	0.59692	885.659	0.59495	885.659	0.59469	885.659	0.59367	885.659	0.59167	885.659	0.63462	885.659	0.59022	885.659	0.58981	885.659	0.59099	885.659	0.59121	885.659	0.5943	885.659	0.5965	885.659	0.59838	885.659	0.60083	885.659	0.60401	885.659	0.60851	885.659	0.61311	885.659	0.74093
886.142	0.60693	886.142	0.60433	886.142	0.60222	886.142	0.60156	886.142	0.60027	886.142	0.59757	886.142	0.59564	886.142	0.59397	886.142	0.59206	886.142	0.59184	886.141	0.59081	886.141	0.58878	886.141	0.6359	886.141	0.58734	886.141	0.58683	886.142	0.58809	886.142	0.5883	886.142	0.59132	886.142	0.59358	886.142	0.59546	886.142	0.59786	886.142	0.60106	886.142	0.60554	886.142	0.61015	886.141	0.73817
886.624	0.60433	886.624	0.60163	886.624	0.59959	886.624	0.59894	886.624	0.59759	886.624	0.59495	886.624	0.59297	886.624	0.59126	886.624	0.58939	886.624	0.58916	886.624	0.58814	886.624	0.5861	886.623	0.6359	886.624	0.58465	886.624	0.58406	886.624	0.58541	886.624	0.58559	886.624	0.58849	886.624	0.59083	886.624	0.59274	886.624	0.59507	886.624	0.5983	886.624	0.60279	886.624	0.60736	886.624	0.73564
887.105	0.60186	887.105	0.59907	887.105	0.59712	887.105	0.59643	887.105	0.59504	887.105	0.59249	887.105	0.59043	887.105	0.58872	887.105	0.58686	887.105	0.58661	887.106	0.5856	887.106	0.58356	887.105	0.63474	887.106	0.58209	887.106	0.58143	887.105	0.58287	887.105	0.58302	887.105	0.58577	887.105	0.58819	887.105	0.59014	887.105	0.59241	887.105	0.59564	887.105	0.60016	887.105	0.60469	887.106	0.73322
887.587	0.5994	887.587	0.59655	887.587	0.59469	887.587	0.59393	887.587	0.59253	887.587	0.59007	887.587	0.58793	887.587	0.58625	887.587	0.58437	887.587	0.58409	887.588	0.58308	887.588	0.58106	887.587	0.63328	887.588	0.57956	887.588	0.57885	887.587	0.58037	887.587	0.5805	887.587	0.58308	887.587	0.58559	887.587	0.58758	887.587	0.58979	887.587	0.593	887.587	0.59757	887.587	0.60203	887.588	0.73074
888.069	0.59689	888.069	0.59401	888.069	0.59222	888.069	0.59139	888.069	0.58998	888.069	0.58762	888.069	0.58541	888.069	0.58377	888.069	0.58184	888.069	0.58153	888.07	0.58051	888.07	0.57853	888.069	0.63257	888.07	0.57699	888.07	0.57626	888.069	0.57783	888.069	0.57794	888.069	0.58036	888.069	0.58296	888.069	0.58499	888.069	0.58716	888.069	0.59033	888.069	0.59493	888.069	0.59933	888.07	0.72801
888.551	0.59431	888.551	0.59143	888.551	0.5897	888.551	0.58877	888.551	0.58738	888.551	0.58509	888.551	0.58286	888.551	0.58125	888.551	0.57926	888.551	0.57891	888.552	0.57787	888.552	0.57595	888.552	0.63325	888.552	0.57438	888.552	0.57363	888.551	0.57522	888.551	0.57533	888.551	0.57762	888.551	0.58028	888.551	0.58236	888.551	0.58451	888.551	0.58762	888.551	0.59222	888.551	0.59658	888.552	0.72497
889.034	0.59173	889.034	0.58887	889.034	0.58717	889.034	0.58615	889.034	0.58477	889.034	0.58254	889.034	0.58031	889.034	0.57873	889.034	0.57667	889.034	0.57629	889.034	0.57523	889.034	0.57337	889.034	0.63514	889.034	0.57177	889.034	0.57101	889.034	0.57259	889.034	0.57273	889.034	0.57491	889.034	0.57761	889.034	0.57972	889.034	0.58186	889.034	0.58491	889.034	0.5895	889.034	0.59384	889.034	0.72169
889.516	0.58923	889.516	0.58642	889.516	0.58472	889.516	0.58359	889.516	0.58225	889.516	0.58005	889.516	0.57786	889.516	0.57629	889.516	0.57417	889.516	0.57374	889.516	0.57267	889.516	0.57087	889.516	0.6373	889.516	0.56924	889.516	0.56847	889.516	0.57001	889.516	0.5702	889.516	0.57231	889.516	0.575	889.516	0.57715	889.516	0.57928	889.516	0.58229	889.516	0.58683	889.516	0.59117	889.516	0.71838
889.998	0.58688	889.998	0.58414	889.998	0.58242	889.998	0.58119	889.998	0.57988	889.998	0.57767	889.998	0.57555	889.998	0.574	889.998	0.57182	889.998	0.57134	889.999	0.57025	889.999	0.56852	889.998	0.63852	889.999	0.56686	889.999	0.56605	889.998	0.56755	889.998	0.56781	889.998	0.56989	889.998	0.57251	889.998	0.57468	889.998	0.57681	889.998	0.57981	889.998	0.58429	889.998	0.58863	889.999	0.71521
890.48	0.58471	890.48	0.58202	890.48	0.58029	890.48	0.57897	890.48	0.57768	890.48	0.57542	890.48	0.5734	890.48	0.57185	890.48	0.56963	890.48	0.5691	890.481	0.568	890.481	0.56632	890.48	0.63803	890.481	0.56464	890.481	0.56378	890.48	0.56523	890.48	0.56556	890.48	0.56763	890.48	0.57015	890.48	0.57233	890.48	0.57445	890.48	0.57748	890.48	0.58189	890.48	0.58622	890.481	0.71223
890.962	0.58266	890.962	0.58002	890.962	0.57828	890.962	0.57688	890.962	0.57561	890.962	0.57329	890.962	0.57135	890.962	0.5698	890.962	0.56758	890.962	0.567	890.962	0.56588	890.962	0.56424	890.962	0.63593	890.962	0.56254	890.962	0.56159	890.962	0.563	890.962	0.56343	890.962	0.56548	890.962	0.56787	890.962	0.57005	890.962	0.57217	890.962	0.57525	890.962	0.57959	890.962	0.5839	890.963	0.70938
891.444	0.58065	891.444	0.57804	891.444	0.57634	891.444	0.57485	891.444	0.5736	891.444	0.5712	891.444	0.56932	891.444	0.56779	891.444	0.56558	891.444	0.56496	891.444	0.5638	891.444	0.56222	891.444	0.6332	891.444	0.56048	891.444	0.55943	891.444	0.56083	891.444	0.56132	891.444	0.56338	891.444	0.56562	891.444	0.56778	891.444	0.56992	891.444	0.57307	891.444	0.57734	891.444	0.58159	891.444	0.70649
891.926	0.57863	891.926	0.57603	891.926	0.57438	891.926	0.57284	891.926	0.57159	891.926	0.56912	891.926	0.56728	891.926	0.56576	891.926	0.56358	891.926	0.56293	891.926	0.56172	891.926	0.56019	891.927	0.63107	891.926	0.55843	891.926	0.55727	891.926	0.55867	891.926	0.5592	891.926	0.56127	891.926	0.56337	891.926	0.5655	891.926	0.56766	891.926	0.57088	891.926	0.5751	891.926	0.57928	891.926	0.70343
892.409	0.57657	892.409	0.57398	892.409	0.57242	892.409	0.57082	892.409	0.56958	892.409	0.56705	892.409	0.56521	892.409	0.56371	892.409	0.56158	892.409	0.5609	892.408	0.55962	892.408	0.55816	892.409	0.6304	892.408	0.55637	892.408	0.55513	892.409	0.55652	892.409	0.55706	892.409	0.55915	892.409	0.56112	892.409	0.56324	892.409	0.56541	892.409	0.56869	892.409	0.57286	892.409	0.57696	892.408	0.70014
892.891	0.57455	892.891	0.57196	892.891	0.57047	892.891	0.56885	892.891	0.56761	892.891	0.56504	892.891	0.56317	892.891	0.56171	892.891	0.55962	892.891	0.55891	892.89	0.55758	892.89	0.55617	892.891	0.63111	892.89	0.55434	892.89	0.55307	892.891	0.55444	892.891	0.55496	892.891	0.55707	892.891	0.55895	892.891	0.56106	892.891	0.56324	892.891	0.56654	892.891	0.57069	892.891	0.57471	892.89	0.69673
893.373	0.57262	893.373	0.57004	893.373	0.56862	893.373	0.56699	893.373	0.56575	893.373	0.56317	893.373	0.56125	893.373	0.55981	893.373	0.55776	893.373	0.55703	893.373	0.55564	893.373	0.55428	893.373	0.63228	893.373	0.55242	893.373	0.55116	893.373	0.55251	893.373	0.55297	893.373	0.55511	893.373	0.55693	893.373	0.55903	893.373	0.56121	893.373	0.56451	893.373	0.56864	893.373	0.57261	893.372	0.69337
893.855	0.57086	893.855	0.56831	893.855	0.5669	893.855	0.56528	893.855	0.56404	893.855	0.56147	893.855	0.55951	893.855	0.55808	893.855	0.55606	893.855	0.55528	893.855	0.55388	893.855	0.55254	893.855	0.63261	893.855	0.55064	893.855	0.54946	893.855	0.55076	893.855	0.55114	893.855	0.55332	893.855	0.5551	893.855	0.55722	893.855	0.55939	893.855	0.56264	893.855	0.56676	893.855	0.57072	893.855	0.69023
894.337	0.56926	894.337	0.56675	894.337	0.56532	894.337	0.56372	894.337	0.56248	894.337	0.55992	894.337	0.55796	894.337	0.55653	894.337	0.55452	894.337	0.55368	894.337	0.5523	894.337	0.55094	894.337	0.63116	894.337	0.549	894.337	0.54795	894.337	0.54921	894.337	0.54948	894.337	0.55169	894.337	0.55347	894.337	0.5556	894.337	0.55774	894.337	0.56094	894.337	0.56504	894.337	0.56903	894.337	0.68735
894.819	0.56776	894.819	0.56531	894.819	0.56381	894.819	0.56225	894.819	0.56099	894.819	0.55847	894.819	0.55653	894.819	0.55508	894.819	0.55307	894.819	0.55216	894.819	0.55084	894.819	0.54944	894.819	0.62792	894.819	0.54745	894.819	0.54655	894.819	0.54777	894.819	0.54794	894.819	0.55018	894.819	0.55197	894.819	0.55411	894.819	0.55622	894.819	0.55936	894.819	0.56344	894.819	0.56748	894.819	0.68464
895.301	0.56629	895.301	0.56389	895.301	0.56229	895.301	0.56079	895.301	0.55948	895.301	0.55702	895.301	0.55514	895.301	0.55366	895.301	0.55164	895.301	0.55066	895.301	0.54942	895.301	0.54796	895.302	0.6238	895.301	0.54592	895.301	0.54518	895.301	0.54638	895.301	0.54646	895.301	0.5487	895.301	0.55052	895.301	0.55266	895.301	0.55474	895.301	0.55785	895.301	0.5619	895.301	0.566	895.301	0.68195
895.784	0.56476	895.784	0.56242	895.784	0.56072	895.784	0.55927	895.784	0.5579	895.784	0.55552	895.784	0.55371	895.784	0.55221	895.784	0.55016	895.784	0.54913	895.783	0.54798	895.783	0.54645	895.784	0.62009	895.783	0.54438	895.783	0.54377	895.784	0.54496	895.784	0.54498	895.784	0.54721	895.784	0.54906	895.784	0.55119	895.784	0.55324	895.784	0.55636	895.784	0.56036	895.784	0.56451	895.783	0.67913
896.266	0.56316	896.266	0.56088	896.266	0.55908	896.266	0.55769	896.266	0.55622	896.266	0.55395	896.266	0.55223	896.266	0.5507	896.266	0.54863	896.266	0.54758	896.265	0.5465	896.265	0.54492	896.266	0.61774	896.265	0.54281	896.265	0.54229	896.266	0.5435	896.266	0.54348	896.266	0.54569	896.266	0.54758	896.266	0.54968	896.266	0.55173	896.266	0.55489	896.266	0.55882	896.266	0.563	896.265	0.67614
896.748	0.56153	896.748	0.55929	896.748	0.55743	896.748	0.55608	896.748	0.55451	896.748	0.55237	896.748	0.55071	896.748	0.54917	896.748	0.54709	896.748	0.54605	896.748	0.54501	896.748	0.5434	896.748	0.61677	896.748	0.54128	896.748	0.5408	896.748	0.54203	896.748	0.54201	896.748	0.54418	896.748	0.54611	896.748	0.54818	896.748	0.55022	896.748	0.55347	896.748	0.55733	896.748	0.5615	896.747	0.67307
897.23	0.55994	897.23	0.55773	897.23	0.55583	897.23	0.55452	897.23	0.55285	897.23	0.55085	897.23	0.5492	897.23	0.5477	897.23	0.5456	897.23	0.54461	897.23	0.54357	897.23	0.54196	897.23	0.61635	897.23	0.53983	897.23	0.53935	897.23	0.54061	897.23	0.54061	897.23	0.54274	897.23	0.54472	897.23	0.54675	897.23	0.54879	897.23	0.55214	897.23	0.55595	897.23	0.56006	897.23	0.67009
897.712	0.55843	897.712	0.55624	897.712	0.55435	897.712	0.55306	897.712	0.5513	897.712	0.54945	897.712	0.54776	897.712	0.54631	897.712	0.54421	897.712	0.54329	897.712	0.54223	897.712	0.54064	897.712	0.61517	897.712	0.5385	897.712	0.538	897.712	0.53929	897.712	0.53932	897.712	0.54141	897.712	0.54343	897.712	0.54543	897.712	0.54747	897.712	0.55093	897.712	0.55469	897.712	0.55872	897.712	0.66735
898.194	0.55702	898.194	0.55483	898.194	0.55297	898.194	0.55171	898.194	0.54987	898.194	0.54816	898.194	0.54638	898.194	0.54501	898.194	0.54293	898.194	0.5421	898.194	0.54097	898.194	0.53942	898.194	0.61225	898.194	0.53729	898.194	0.53677	898.194	0.53806	898.194	0.53813	898.194	0.54018	898.194	0.54224	898.194	0.54425	898.194	0.54626	898.194	0.54982	898.194	0.55356	898.194	0.55749	898.194	0.66491
898.676	0.55565	898.676	0.55346	898.676	0.55164	898.676	0.55042	898.676	0.54854	898.676	0.54692	898.676	0.54502	898.676	0.54374	898.676	0.5417	898.676	0.54097	898.676	0.53974	898.676	0.53824	898.677	0.6075	898.676	0.53614	898.676	0.5356	898.676	0.5369	898.676	0.53698	898.676	0.53902	898.676	0.5411	898.676	0.54313	898.676	0.54512	898.676	0.54873	898.676	0.55249	898.676	0.55632	898.676	0.6627
899.159	0.55423	899.159	0.55204	899.159	0.55026	899.159	0.5491	899.159	0.54722	899.159	0.54565	899.159	0.54362	899.159	0.54242	899.159	0.54046	899.159	0.53981	899.158	0.53849	899.158	0.53702	899.159	0.60178	899.158	0.53495	899.158	0.53443	899.159	0.53572	899.159	0.53581	899.159	0.53784	899.159	0.53993	899.159	0.54202	899.159	0.54399	899.159	0.54761	899.159	0.5514	899.159	0.55513	899.158	0.66058
899.641	0.55272	899.641	0.55052	899.641	0.54879	899.641	0.54769	899.641	0.54583	899.641	0.54427	899.641	0.54214	899.641	0.541	899.641	0.53914	899.641	0.53856	899.64	0.53716	899.64	0.5357	899.641	0.59637	899.64	0.53367	899.64	0.5332	899.641	0.53447	899.641	0.53456	899.641	0.5366	899.641	0.53868	899.641	0.54085	899.641	0.5428	899.641	0.54638	899.641	0.55023	899.641	0.55389	899.64	0.65841
900.123	0.5511	900.123	0.54891	900.123	0.5472	900.123	0.54617	900.123	0.54437	900.123	0.54278	900.123	0.54058	900.123	0.53945	900.123	0.53773	900.123	0.53719	900.123	0.53574	900.123	0.53428	900.123	0.59232	900.123	0.53228	900.123	0.5319	900.123	0.53313	900.123	0.53322	900.123	0.53528	900.123	0.53734	900.123	0.53961	900.123	0.54155	900.123	0.54506	900.123	0.54897	900.123	0.55258	900.122	0.65615
900.605	0.54941	900.605	0.54724	900.605	0.54555	900.605	0.54457	900.605	0.54284	900.605	0.5412	900.605	0.53898	900.605	0.53784	900.605	0.53626	900.605	0.53574	900.605	0.53428	900.605	0.53279	900.605	0.58982	900.605	0.53083	900.605	0.53056	900.605	0.53173	900.605	0.53183	900.605	0.53392	900.605	0.53595	900.605	0.53832	900.605	0.54026	900.605	0.54367	900.605	0.54765	900.605	0.55123	900.605	0.65386
901.087	0.54772	901.087	0.54558	901.087	0.5439	901.087	0.54294	901.087	0.54131	901.087	0.53961	901.087	0.5374	901.087	0.53622	901.087	0.53478	901.087	0.53426	901.087	0.53284	901.087	0.53131	901.087	0.58816	901.087	0.52938	901.087	0.52923	901.087	0.53032	901.087	0.53045	901.087	0.53258	901.087	0.53458	901.087	0.53703	901.087	0.539	901.087	0.54228	901.087	0.54631	901.087	0.54991	901.087	0.65169
901.569	0.5461	901.569	0.544	901.569	0.54231	901.569	0.54134	901.569	0.53981	901.569	0.53806	901.569	0.5359	901.569	0.53467	901.569	0.53333	901.569	0.53281	901.569	0.53146	901.569	0.5299	901.569	0.58615	901.569	0.52798	901.569	0.52794	901.569	0.52894	901.569	0.52913	901.569	0.53129	901.569	0.53325	901.569	0.53578	901.569	0.53778	901.569	0.54093	901.569	0.54502	901.569	0.54865	901.569	0.64976
902.051	0.54456	902.051	0.5425	902.051	0.5408	902.051	0.53979	902.051	0.53836	902.051	0.53656	902.051	0.53447	902.051	0.53319	902.051	0.53194	902.051	0.5314	902.051	0.53016	902.051	0.52855	902.052	0.58278	902.051	0.52664	902.051	0.5267	902.051	0.52762	902.051	0.52788	902.051	0.53006	902.051	0.53199	902.051	0.53456	902.051	0.5366	902.051	0.53962	902.051	0.54378	902.051	0.54746	902.051	0.64812
902.534	0.54306	902.534	0.54104	902.534	0.53933	902.534	0.53827	902.534	0.53693	902.534	0.53508	902.534	0.53307	902.534	0.53175	902.534	0.53055	902.534	0.53001	902.533	0.52889	902.533	0.52724	902.534	0.57781	902.533	0.52534	902.533	0.52546	902.534	0.52632	902.534	0.52666	902.534	0.52884	902.534	0.53075	902.534	0.53333	902.534	0.53544	902.534	0.53833	902.534	0.54256	902.534	0.54632	902.533	0.64669
903.016	0.54156	903.016	0.53956	903.016	0.53784	903.016	0.53673	903.016	0.53545	903.016	0.53357	903.016	0.53165	903.016	0.53031	903.016	0.52914	903.016	0.52858	903.015	0.52758	903.015	0.5259	903.016	0.5719	903.015	0.52402	903.015	0.52417	903.016	0.52501	903.016	0.52542	903.016	0.5276	903.016	0.52949	903.016	0.53204	903.016	0.53424	903.016	0.53702	903.016	0.54134	903.016	0.54518	903.015	0.64535
903.498	0.53999	903.498	0.53801	903.498	0.53629	903.498	0.53513	903.498	0.53391	903.498	0.532	903.498	0.53017	903.498	0.52883	903.498	0.52766	903.498	0.52711	903.498	0.52619	903.498	0.52449	903.497	0.56624	903.498	0.52264	903.498	0.5228	903.498	0.52366	903.498	0.52413	903.498	0.52629	903.498	0.52819	903.498	0.53068	903.498	0.53298	903.498	0.53567	903.498	0.54009	903.498	0.54401	903.497	0.64396
903.979	0.53837	903.979	0.53639	903.979	0.53467	903.979	0.53349	903.979	0.53231	903.979	0.53037	903.979	0.52862	903.979	0.52729	903.979	0.52612	903.979	0.52558	903.98	0.52472	903.98	0.52302	903.979	0.56185	903.98	0.5212	903.98	0.52136	903.979	0.52228	903.979	0.5228	903.979	0.52494	903.979	0.52685	903.979	0.52927	903.979	0.53168	903.979	0.53431	903.979	0.53882	903.979	0.54281	903.98	0.64247
904.461	0.53673	904.461	0.53474	904.461	0.53304	904.461	0.53185	904.461	0.53069	904.461	0.52872	904.461	0.52705	904.461	0.52576	904.461	0.52458	904.461	0.52407	904.462	0.52321	904.462	0.52154	904.461	0.55905	904.462	0.51975	904.462	0.5199	904.461	0.52091	904.461	0.52147	904.461	0.52358	904.461	0.52552	904.461	0.52786	904.461	0.53039	904.461	0.53299	904.461	0.53757	904.461	0.54162	904.462	0.64096
904.943	0.53512	904.943	0.53312	904.943	0.53144	904.943	0.53026	904.943	0.52913	904.943	0.52713	904.943	0.52554	904.943	0.52427	904.943	0.52309	904.943	0.52261	904.944	0.52174	904.944	0.5201	904.943	0.55734	904.944	0.51836	904.944	0.51848	904.943	0.51961	904.943	0.52019	904.943	0.52229	904.943	0.52427	904.943	0.52653	904.943	0.52917	904.943	0.53178	904.943	0.5364	904.943	0.54048	904.944	0.63956
905.425	0.53359	905.425	0.53159	905.425	0.52994	905.425	0.52877	905.425	0.52767	905.425	0.52563	905.425	0.52412	905.425	0.52287	905.425	0.52169	905.425	0.52126	905.426	0.52035	905.426	0.51875	905.426	0.55568	905.426	0.51706	905.426	0.51717	905.425	0.51841	905.425	0.519	905.425	0.5211	905.425	0.52313	905.425	0.52533	905.425	0.52807	905.425	0.53071	905.425	0.53534	905.425	0.53944	905.426	0.63838
905.908	0.53213	905.908	0.53012	905.908	0.52852	905.908	0.52738	905.908	0.52631	905.908	0.52424	905.908	0.52278	905.908	0.52157	905.908	0.52038	905.908	0.52001	905.908	0.51906	905.908	0.51751	905.908	0.55311	905.908	0.51587	905.908	0.51597	905.908	0.51729	905.908	0.51789	905.908	0.52002	905.908	0.52209	905.908	0.52427	905.908	0.52708	905.908	0.52977	905.908	0.53437	905.908	0.53848	905.908	0.63746
906.39	0.5307	906.39	0.52869	906.39	0.52715	906.39	0.52603	906.39	0.52499	906.39	0.52289	906.39	0.52149	906.39	0.52031	906.39	0.51911	906.39	0.51879	906.39	0.51782	906.39	0.51633	906.39	0.54929	906.39	0.51476	906.39	0.51485	906.39	0.51621	906.39	0.51682	906.39	0.51901	906.39	0.52111	906.39	0.5233	906.39	0.52616	906.39	0.52891	906.39	0.53346	906.39	0.53757	906.39	0.63675
906.872	0.52922	906.872	0.52722	906.872	0.52576	906.872	0.52467	906.872	0.52364	906.872	0.52153	906.872	0.52018	906.872	0.51902	906.872	0.51781	906.872	0.51755	906.873	0.51659	906.873	0.51514	906.872	0.54468	906.873	0.51366	906.873	0.51374	906.872	0.51511	906.872	0.51572	906.872	0.518	906.872	0.52013	906.872	0.52235	906.872	0.52524	906.872	0.52807	906.872	0.53255	906.872	0.53665	906.872	0.6361
907.354	0.52765	907.354	0.52567	907.354	0.52429	907.354	0.52323	907.354	0.5222	907.354	0.52011	907.354	0.51879	907.354	0.51767	907.354	0.51644	907.354	0.51622	907.355	0.51529	907.355	0.51391	907.354	0.54024	907.355	0.51252	907.355	0.5126	907.354	0.51396	907.354	0.51455	907.354	0.51694	907.354	0.5191	907.354	0.52139	907.354	0.52429	907.354	0.52717	907.354	0.53159	907.354	0.53569	907.355	0.63541
907.836	0.52598	907.836	0.52403	907.836	0.52274	907.836	0.52171	907.836	0.52067	907.836	0.51861	907.836	0.5173	907.836	0.51623	907.836	0.515	907.836	0.5148	907.836	0.51392	907.836	0.51261	907.836	0.53689	907.836	0.51133	907.836	0.51141	907.836	0.51275	907.836	0.51332	907.836	0.51582	907.836	0.51802	907.836	0.52038	907.836	0.52329	907.836	0.52623	907.836	0.53059	907.836	0.53468	907.837	0.63463
908.318	0.52425	908.318	0.52235	908.318	0.52114	908.318	0.52013	908.318	0.51907	908.318	0.51709	908.318	0.51575	908.318	0.51475	908.318	0.51353	908.318	0.51332	908.318	0.51248	908.318	0.51127	908.318	0.535	908.318	0.51011	908.318	0.51018	908.318	0.51151	908.318	0.51207	908.318	0.51467	908.318	0.51694	908.318	0.51935	908.318	0.52225	908.318	0.52525	908.318	0.52958	908.318	0.53367	908.319	0.63382
908.8	0.52254	908.8	0.5207	908.8	0.51954	908.8	0.51854	908.8	0.51748	908.8	0.51558	908.8	0.51419	908.8	0.51328	908.8	0.51206	908.8	0.51182	908.8	0.51104	908.8	0.50994	908.801	0.53419	908.8	0.50888	908.8	0.50895	908.8	0.51029	908.8	0.51085	908.8	0.51353	908.8	0.51591	908.8	0.51834	908.8	0.52122	908.8	0.5243	908.8	0.52859	908.8	0.53271	908.801	0.63311
909.283	0.52089	909.283	0.51912	909.283	0.51798	909.283	0.51697	909.283	0.51592	909.283	0.51413	909.283	0.51267	909.283	0.51184	909.283	0.51065	909.283	0.51036	909.282	0.50961	909.282	0.50863	909.283	0.53359	909.282	0.50766	909.282	0.50774	909.283	0.50912	909.283	0.5097	909.283	0.51244	909.283	0.51494	909.283	0.51738	909.283	0.52023	909.283	0.52339	909.283	0.52767	909.283	0.53182	909.283	0.6326
909.765	0.51931	909.765	0.51761	909.765	0.51647	909.765	0.51543	909.765	0.51442	909.765	0.51273	909.765	0.51118	909.765	0.51045	909.765	0.50929	909.765	0.50895	909.764	0.50822	909.764	0.50734	909.765	0.53232	909.764	0.50645	909.764	0.50655	909.765	0.508	909.765	0.50862	909.765	0.51138	909.765	0.51404	909.765	0.51646	909.765	0.51926	909.765	0.52251	909.765	0.52678	909.765	0.53098	909.765	0.63233
910.247	0.51777	910.247	0.51615	910.247	0.51497	910.247	0.5139	910.247	0.51295	910.247	0.51134	910.247	0.5097	910.247	0.50906	910.247	0.50793	910.247	0.50754	910.247	0.50683	910.247	0.50603	910.247	0.52998	910.247	0.50521	910.247	0.50534	910.247	0.50688	910.247	0.50755	910.247	0.51032	910.247	0.51312	910.247	0.51554	910.247	0.51829	910.247	0.52164	910.247	0.52589	910.247	0.53016	910.247	0.63222
910.729	0.51623	910.729	0.51466	910.729	0.51345	910.729	0.51234	910.729	0.51146	910.729	0.50989	910.729	0.50819	910.729	0.50763	910.729	0.50653	910.729	0.50611	910.729	0.50541	910.729	0.50466	910.729	0.5269	910.729	0.5039	910.729	0.50407	910.729	0.50571	910.729	0.50644	910.729	0.50921	910.729	0.51213	910.729	0.51455	910.729	0.51727	910.729	0.52071	910.729	0.52495	910.729	0.52927	910.73	0.63217
911.211	0.51465	911.211	0.51311	911.211	0.51187	911.211	0.51072	911.211	0.50991	911.211	0.50836	911.211	0.50663	911.211	0.50613	911.211	0.50504	911.211	0.50463	911.211	0.50394	911.211	0.50318	911.211	0.52386	911.211	0.50249	911.211	0.50271	911.211	0.50445	911.211	0.50525	911.211	0.50801	911.211	0.51101	911.211	0.51347	911.211	0.51617	911.211	0.51969	911.211	0.5239	911.211	0.52828	911.212	0.63204
911.693	0.51305	911.693	0.51149	911.693	0.51026	911.693	0.50907	911.693	0.50832	911.693	0.50675	911.693	0.50503	911.693	0.50455	911.693	0.50348	911.693	0.5031	911.693	0.50241	911.693	0.50162	911.693	0.52168	911.693	0.50101	911.693	0.50129	911.693	0.50311	911.693	0.50396	911.693	0.50673	911.693	0.50975	911.693	0.51228	911.693	0.51499	911.693	0.51856	911.693	0.52276	911.693	0.52719	911.693	0.63182
912.175	0.51146	912.175	0.50985	912.175	0.50866	912.175	0.50743	912.175	0.50672	912.175	0.50511	912.175	0.50343	912.175	0.50296	912.175	0.5019	912.175	0.50156	912.175	0.50087	912.175	0.50002	912.176	0.52075	912.175	0.49951	912.175	0.49984	912.175	0.50172	912.175	0.50262	912.175	0.5054	912.175	0.50839	912.175	0.51102	912.175	0.51376	912.175	0.51737	912.175	0.52155	912.175	0.52601	912.175	0.63156
912.658	0.50996	912.658	0.50826	912.658	0.50713	912.658	0.50587	912.658	0.50517	912.658	0.50353	912.658	0.50191	912.658	0.5014	912.658	0.50036	912.658	0.50007	912.657	0.49937	912.657	0.49847	912.658	0.52081	912.657	0.49807	912.657	0.49842	912.658	0.50035	912.658	0.50127	912.658	0.50407	912.658	0.507	912.658	0.50974	912.658	0.51252	912.658	0.51616	912.658	0.52032	912.658	0.52481	912.657	0.63138
913.14	0.50858	913.14	0.50677	913.14	0.50572	913.14	0.50442	913.14	0.50372	913.14	0.50205	913.14	0.50049	913.14	0.49993	913.14	0.49891	913.14	0.49866	913.139	0.49794	913.139	0.49702	913.14	0.52117	913.139	0.49671	913.139	0.49709	913.14	0.49903	913.14	0.49998	913.14	0.5028	913.14	0.50564	913.14	0.50848	913.14	0.51131	913.14	0.51498	913.14	0.5191	913.14	0.52363	913.139	0.63137
913.622	0.50732	913.622	0.50542	913.622	0.50443	913.622	0.5031	913.622	0.50239	913.622	0.50071	913.622	0.49918	913.622	0.49855	913.622	0.49756	913.622	0.49735	913.622	0.49659	913.622	0.49568	913.622	0.52108	913.622	0.49546	913.622	0.49584	913.622	0.49777	913.622	0.49874	913.622	0.50158	913.622	0.50435	913.622	0.50725	913.622	0.51014	913.622	0.51382	913.622	0.51792	913.622	0.52248	913.621	0.63154
914.104	0.50616	914.104	0.50418	914.104	0.50321	914.104	0.50187	914.104	0.50115	914.104	0.49947	914.104	0.49796	914.104	0.49724	914.104	0.49629	914.104	0.49612	914.104	0.49531	914.104	0.49445	914.104	0.52019	914.104	0.49429	914.104	0.49465	914.104	0.49655	914.104	0.49755	914.104	0.5004	914.104	0.50311	914.104	0.50604	914.104	0.50898	914.104	0.51268	914.104	0.51676	914.104	0.52135	914.104	0.63179
914.586	0.50504	914.586	0.503	914.586	0.50203	914.586	0.5007	914.586	0.49996	914.586	0.49829	914.586	0.49678	914.586	0.49598	914.586	0.49506	914.586	0.49492	914.586	0.49405	914.586	0.49329	914.586	0.51874	914.586	0.49315	914.586	0.4935	914.586	0.49536	914.586	0.49638	914.586	0.49924	914.586	0.50191	914.586	0.50484	914.586	0.50783	914.586	0.51153	914.586	0.51561	914.586	0.52022	914.586	0.63194
915.068	0.50393	915.068	0.50186	915.068	0.50083	915.068	0.49955	915.068	0.49878	915.068	0.49714	915.068	0.49561	915.068	0.49473	915.068	0.49384	915.068	0.49373	915.068	0.49282	915.068	0.49216	915.068	0.5174	915.068	0.49201	915.068	0.49235	915.068	0.49416	915.068	0.49521	915.068	0.49809	915.068	0.50074	915.068	0.50363	915.068	0.50666	915.068	0.51037	915.068	0.51446	915.068	0.51907	915.068	0.63186
915.55	0.50282	915.55	0.50075	915.55	0.49965	915.55	0.49844	915.55	0.49764	915.55	0.49601	915.55	0.49447	915.55	0.49352	915.55	0.49265	915.55	0.49257	915.55	0.49162	915.55	0.49106	915.551	0.51683	915.55	0.49088	915.55	0.49122	915.55	0.49299	915.55	0.49406	915.55	0.49697	915.55	0.49962	915.55	0.50244	915.55	0.50552	915.55	0.50921	915.55	0.51334	915.55	0.51792	915.55	0.63148
916.033	0.50177	916.033	0.49969	916.033	0.49851	916.033	0.49739	916.033	0.49654	916.033	0.49493	916.033	0.49337	916.033	0.4924	916.033	0.49153	916.033	0.49147	916.032	0.49052	916.032	0.49002	916.033	0.51738	916.032	0.4898	916.032	0.49016	916.033	0.49189	916.033	0.49298	916.033	0.49592	916.033	0.49858	916.033	0.50132	916.033	0.50445	916.033	0.50811	916.033	0.5123	916.033	0.51683	916.032	0.63088
916.515	0.50081	916.515	0.49872	916.515	0.49748	916.515	0.49645	916.515	0.49555	916.515	0.49395	916.515	0.49239	916.515	0.49142	916.515	0.49054	916.515	0.4905	916.514	0.48957	916.514	0.48909	916.515	0.51883	916.514	0.48883	916.514	0.48923	916.515	0.49093	916.515	0.49201	916.515	0.495	916.515	0.49767	916.515	0.50032	916.515	0.50352	916.515	0.50713	916.515	0.51139	916.515	0.51584	916.514	0.63018
916.997	0.49999	916.997	0.49786	916.997	0.49661	916.997	0.49564	916.997	0.49469	916.997	0.49311	916.997	0.49155	916.997	0.4906	916.997	0.48971	916.997	0.48967	916.997	0.48879	916.997	0.48829	916.997	0.52059	916.997	0.488	916.997	0.48844	916.997	0.49014	916.997	0.4912	916.997	0.49424	916.997	0.49693	916.997	0.49949	916.997	0.50274	916.997	0.50631	916.997	0.51065	916.997	0.51499	916.996	0.62951
917.479	0.49929	917.479	0.49712	917.479	0.49589	917.479	0.49494	917.479	0.49396	917.479	0.4924	917.479	0.49085	917.479	0.48995	917.479	0.48905	917.479	0.48898	917.479	0.48816	917.479	0.48763	917.479	0.52201	917.479	0.48733	917.479	0.48781	917.479	0.48951	917.479	0.49056	917.479	0.49364	917.479	0.49634	917.479	0.49882	917.479	0.50211	917.479	0.50565	917.479	0.51005	917.479	0.51429	917.479	0.62891
917.961	0.49869	917.961	0.49646	917.961	0.49529	917.961	0.49432	917.961	0.49333	917.961	0.4918	917.961	0.49026	917.961	0.48942	917.961	0.4885	917.961	0.4884	917.961	0.48765	917.961	0.48708	917.961	0.52279	917.961	0.48676	917.961	0.48728	917.961	0.489	917.961	0.49004	917.961	0.49315	917.961	0.49586	917.961	0.49829	917.961	0.5016	917.961	0.50512	917.961	0.50956	917.961	0.51372	917.961	0.62834
918.443	0.4981	918.443	0.49582	918.443	0.49474	918.443	0.49372	918.443	0.49273	918.443	0.49124	918.443	0.48971	918.443	0.48894	918.443	0.48802	918.443	0.48788	918.443	0.48719	918.443	0.48659	918.443	0.52313	918.443	0.48627	918.443	0.48682	918.443	0.48856	918.443	0.48961	918.443	0.49272	918.443	0.49544	918.443	0.49785	918.443	0.50115	918.443	0.50468	918.443	0.50912	918.443	0.51324	918.443	0.62766
918.925	0.49748	918.925	0.49517	918.925	0.49419	918.925	0.4931	918.925	0.49213	918.925	0.4907	918.925	0.48917	918.925	0.48847	918.925	0.48754	918.925	0.48738	918.925	0.48672	918.925	0.48613	918.926	0.52357	918.925	0.48581	918.925	0.48637	918.925	0.48812	918.925	0.48922	918.925	0.49232	918.925	0.49505	918.925	0.49747	918.925	0.50074	918.925	0.50429	918.925	0.5087	918.925	0.51283	918.925	0.62675
919.408	0.49683	919.408	0.49452	919.408	0.49361	919.408	0.49245	919.408	0.49152	919.408	0.49015	919.408	0.48861	919.408	0.48798	919.408	0.48704	919.408	0.48688	919.407	0.48624	919.407	0.4857	919.408	0.52466	919.407	0.48535	919.407	0.48593	919.408	0.48769	919.408	0.48886	919.408	0.49192	919.408	0.49467	919.408	0.49714	919.408	0.50036	919.408	0.50394	919.408	0.5083	919.408	0.51248	919.407	0.62556
919.89	0.49615	919.89	0.49387	919.89	0.49303	919.89	0.49181	919.89	0.49092	919.89	0.48961	919.89	0.48807	919.89	0.4875	919.89	0.48655	919.89	0.4864	919.889	0.48577	919.889	0.4853	919.89	0.52658	919.889	0.48492	919.889	0.48552	919.89	0.48727	919.89	0.48854	919.89	0.49156	919.89	0.49434	919.89	0.49688	919.89	0.50004	919.89	0.50365	919.89	0.50795	919.89	0.51222	919.889	0.62412
920.372	0.49548	920.372	0.49326	920.372	0.49245	920.372	0.49119	920.372	0.49034	920.372	0.48908	920.372	0.48755	920.372	0.48705	920.372	0.48608	920.372	0.48597	920.372	0.48533	920.372	0.48496	920.371	0.52907	920.372	0.48455	920.372	0.48516	920.372	0.48691	920.372	0.48829	920.372	0.49127	920.372	0.49407	920.372	0.4967	920.372	0.49981	920.372	0.50344	920.372	0.50768	920.372	0.51206	920.371	0.62254
920.854	0.49485	920.854	0.49269	920.854	0.49189	920.854	0.49062	920.854	0.4898	920.854	0.48858	920.854	0.48708	920.854	0.48664	920.854	0.48565	920.854	0.48559	920.854	0.48495	920.854	0.48468	920.853	0.53154	920.854	0.48423	920.854	0.48486	920.854	0.48662	920.854	0.4881	920.854	0.49105	920.854	0.4939	920.854	0.4966	920.854	0.49966	920.854	0.50331	920.854	0.50751	920.854	0.51201	920.854	0.62092
921.336	0.49424	921.336	0.49214	921.336	0.49132	921.336	0.49007	921.336	0.48928	921.336	0.48809	921.336	0.48662	921.336	0.48625	921.336	0.48526	921.336	0.48524	921.336	0.4846	921.336	0.48443	921.335	0.53345	921.336	0.48395	921.336	0.48462	921.336	0.48639	921.336	0.48794	921.336	0.4909	921.336	0.49379	921.336	0.49654	921.336	0.49958	921.336	0.50324	921.336	0.50743	921.336	0.51203	921.336	0.61928
921.818	0.4936	921.818	0.49154	921.818	0.4907	921.818	0.48949	921.818	0.48873	921.818	0.48756	921.818	0.48614	921.818	0.48581	921.818	0.48485	921.818	0.48487	921.818	0.48425	921.818	0.48416	921.817	0.53459	921.818	0.48366	921.818	0.48437	921.818	0.48617	921.818	0.48777	921.818	0.49076	921.818	0.4937	921.818	0.49648	921.818	0.49951	921.818	0.50317	921.818	0.50738	921.818	0.51205	921.818	0.61757
922.3	0.49286	922.3	0.49085	922.3	0.48996	922.3	0.48882	922.3	0.48809	922.3	0.48693	922.3	0.48556	922.3	0.48526	922.3	0.48436	922.3	0.48441	922.3	0.48382	922.3	0.48379	922.299	0.53521	922.3	0.48331	922.3	0.48407	922.3	0.48592	922.3	0.48752	922.3	0.49058	922.3	0.49355	922.3	0.49633	922.3	0.49937	922.3	0.50304	922.3	0.50729	922.3	0.51203	922.3	0.61569
922.783	0.49197	922.783	0.49001	922.783	0.48908	922.783	0.48803	922.783	0.48732	922.783	0.48618	922.783	0.48487	922.783	0.48456	922.783	0.48376	922.783	0.48382	922.782	0.48329	922.782	0.48329	922.782	0.53584	922.782	0.48284	922.782	0.48365	922.783	0.48557	922.783	0.48715	922.783	0.4903	922.783	0.49328	922.783	0.49608	922.783	0.49912	922.783	0.5028	922.783	0.50712	922.783	0.5119	922.782	0.61354
923.265	0.49094	923.265	0.48904	923.265	0.48805	923.265	0.4871	923.265	0.4864	923.265	0.48529	923.265	0.48403	923.265	0.4837	923.265	0.48303	923.265	0.48309	923.264	0.48263	923.264	0.48264	923.264	0.53694	923.264	0.48225	923.264	0.4831	923.265	0.48509	923.265	0.48664	923.265	0.4899	923.265	0.49288	923.265	0.4957	923.265	0.49875	923.265	0.50244	923.265	0.50684	923.265	0.51165	923.264	0.61114
923.747	0.48979	923.747	0.48796	923.747	0.48692	923.747	0.48608	923.747	0.48538	923.747	0.4843	923.747	0.4831	923.747	0.48272	923.747	0.48219	923.747	0.48224	923.747	0.48186	923.747	0.48187	923.746	0.53858	923.747	0.48156	923.747	0.48244	923.747	0.4845	923.747	0.48601	923.747	0.48938	923.747	0.49234	923.747	0.49522	923.747	0.49828	923.747	0.50198	923.747	0.50647	923.747	0.51129	923.746	0.60859
924.228	0.48857	924.228	0.48684	924.228	0.48575	924.228	0.485	924.228	0.4843	924.228	0.48326	924.228	0.4821	924.228	0.48166	924.228	0.48128	924.228	0.48131	924.229	0.48102	924.229	0.48101	924.228	0.54037	924.229	0.4808	924.229	0.48171	924.228	0.48381	924.228	0.48531	924.228	0.48878	924.228	0.49171	924.228	0.49468	924.228	0.49773	924.228	0.50145	924.228	0.50602	924.228	0.51085	924.229	0.60605
924.71	0.48734	924.71	0.4857	924.71	0.48457	924.71	0.48389	924.71	0.48318	924.71	0.48218	924.71	0.48106	924.71	0.48058	924.71	0.48032	924.71	0.48032	924.711	0.48012	924.711	0.48008	924.71	0.54169	924.711	0.47999	924.711	0.48091	924.71	0.48303	924.71	0.48455	924.71	0.48809	924.71	0.491	924.71	0.49408	924.71	0.49714	924.71	0.50085	924.71	0.5055	924.71	0.51033	924.711	0.60363
925.192	0.4861	925.192	0.48456	925.192	0.48338	925.192	0.48275	925.192	0.48204	925.192	0.48106	925.192	0.47999	925.192	0.47948	925.192	0.47929	925.192	0.47927	925.193	0.47918	925.193	0.47909	925.192	0.54206	925.193	0.47912	925.193	0.48005	925.192	0.48216	925.192	0.48374	925.192	0.48732	925.192	0.49022	925.192	0.49342	925.192	0.49647	925.192	0.5002	925.192	0.50489	925.192	0.5097	925.193	0.6014
925.674	0.48483	925.674	0.48337	925.674	0.48216	925.674	0.48155	925.674	0.48085	925.674	0.47988	925.674	0.47885	925.674	0.47833	925.674	0.47818	925.674	0.47813	925.675	0.47814	925.675	0.47801	925.674	0.54142	925.675	0.47815	925.675	0.4791	925.674	0.48119	925.674	0.48284	925.674	0.48643	925.674	0.48934	925.674	0.49266	925.674	0.49571	925.674	0.49945	925.674	0.50417	925.674	0.50894	925.675	0.5993
926.157	0.48349	926.157	0.48209	926.157	0.48086	926.157	0.48026	926.157	0.47958	926.157	0.47858	926.157	0.47761	926.157	0.47709	926.157	0.47695	926.157	0.47688	926.157	0.47699	926.157	0.47682	926.157	0.5402	926.157	0.47706	926.157	0.47802	926.157	0.48008	926.157	0.48182	926.157	0.48539	926.157	0.48832	926.157	0.49174	926.157	0.49479	926.157	0.49855	926.157	0.50328	926.157	0.50799	926.157	0.59724
926.639	0.48205	926.639	0.4807	926.639	0.47946	926.639	0.47885	926.639	0.47819	926.639	0.47717	926.639	0.47625	926.639	0.47575	926.639	0.47557	926.639	0.4755	926.639	0.47569	926.639	0.47549	926.639	0.53903	926.639	0.47582	926.639	0.4768	926.639	0.47885	926.639	0.48065	926.639	0.48419	926.639	0.48715	926.639	0.49063	926.639	0.49371	926.639	0.4975	926.639	0.50222	926.639	0.50686	926.639	0.59513
927.121	0.48053	927.121	0.47919	927.121	0.47796	927.121	0.47734	927.121	0.47671	927.121	0.47564	927.121	0.47478	927.121	0.47431	927.121	0.47407	927.121	0.47401	927.122	0.47426	927.122	0.47406	927.121	0.53841	927.122	0.47444	927.122	0.47545	927.121	0.47751	927.121	0.47936	927.121	0.48284	927.121	0.48584	927.121	0.48935	927.121	0.49246	927.121	0.49629	927.121	0.501	927.121	0.50556	927.121	0.59295
927.603	0.47895	927.603	0.47762	927.603	0.47642	927.603	0.47578	927.603	0.47517	927.603	0.47405	927.603	0.47326	927.603	0.47279	927.603	0.47249	927.603	0.47248	927.604	0.47275	927.604	0.47257	927.603	0.53835	927.604	0.47298	927.604	0.47403	927.603	0.47611	927.603	0.47797	927.603	0.48139	927.603	0.48443	927.603	0.48795	927.603	0.49109	927.603	0.49495	927.603	0.49966	927.603	0.50416	927.604	0.5908
928.085	0.47738	928.085	0.47604	928.085	0.47489	928.085	0.47422	928.085	0.47362	928.085	0.47247	928.085	0.47173	928.085	0.47126	928.085	0.47091	928.085	0.47095	928.085	0.47121	928.085	0.47107	928.085	0.53836	928.085	0.47148	928.085	0.47259	928.085	0.47469	928.085	0.47654	928.085	0.4799	928.085	0.48297	928.085	0.48648	928.085	0.48967	928.085	0.49354	928.085	0.49826	928.085	0.50272	928.086	0.58882
928.567	0.47586	928.567	0.47451	928.567	0.47343	928.567	0.47271	928.567	0.47212	928.567	0.47093	928.567	0.47024	928.567	0.46976	928.567	0.46938	928.567	0.46947	928.567	0.46969	928.567	0.46961	928.567	0.53778	928.567	0.46999	928.567	0.47117	928.567	0.47331	928.567	0.4751	928.567	0.47841	928.567	0.48151	928.567	0.48501	928.567	0.48825	928.567	0.49209	928.567	0.49683	928.567	0.50128	928.567	0.58713
929.049	0.47442	929.049	0.47304	929.049	0.47204	929.049	0.47127	929.049	0.47068	929.049	0.46946	929.049	0.4688	929.049	0.4683	929.049	0.46791	929.049	0.46805	929.049	0.46822	929.049	0.46818	929.049	0.53614	929.049	0.46854	929.049	0.46978	929.049	0.47194	929.049	0.47368	929.049	0.47694	929.049	0.48007	929.049	0.48355	929.049	0.48684	929.049	0.49062	929.049	0.49541	929.049	0.49986	929.049	0.5858
929.532	0.47306	929.532	0.47162	929.532	0.47073	929.532	0.46989	929.532	0.4693	929.532	0.46806	929.532	0.46742	929.532	0.46689	929.532	0.4665	929.532	0.46667	929.531	0.4668	929.531	0.46679	929.532	0.53349	929.531	0.46712	929.531	0.46842	929.532	0.47058	929.532	0.47226	929.532	0.4755	929.532	0.47864	929.532	0.48211	929.532	0.48545	929.532	0.48914	929.532	0.49397	929.532	0.49844	929.531	0.58479
930.014	0.47176	930.014	0.47025	930.014	0.46948	930.014	0.46856	930.014	0.46796	930.014	0.4667	930.014	0.46608	930.014	0.4655	930.014	0.46513	930.014	0.46534	930.014	0.46542	930.014	0.46542	930.014	0.53042	930.014	0.46572	930.014	0.46708	930.014	0.46921	930.014	0.47085	930.014	0.47409	930.014	0.47723	930.014	0.48069	930.014	0.48408	930.014	0.48764	930.014	0.49253	930.014	0.49703	930.013	0.58401
930.496	0.47053	930.496	0.46894	930.496	0.46828	930.496	0.46729	930.496	0.46669	930.496	0.46541	930.496	0.46478	930.496	0.46416	930.496	0.4638	930.496	0.46403	930.496	0.46409	930.496	0.46407	930.496	0.52771	930.496	0.46436	930.496	0.46575	930.496	0.46784	930.496	0.46945	930.496	0.47272	930.496	0.47585	930.496	0.47928	930.496	0.48272	930.496	0.48615	930.496	0.49109	930.496	0.49561	930.495	0.58337
930.978	0.46939	930.978	0.46772	930.978	0.46715	930.978	0.46612	930.978	0.46551	930.978	0.46421	930.978	0.46356	930.978	0.4629	930.978	0.46254	930.978	0.46279	930.978	0.46285	930.978	0.46279	930.978	0.52592	930.978	0.46306	930.978	0.46447	930.978	0.46652	930.978	0.46811	930.978	0.47142	930.978	0.47454	930.978	0.47793	930.978	0.48141	930.978	0.48472	930.978	0.48969	930.978	0.49424	930.978	0.58286
931.46	0.46841	931.46	0.46668	931.46	0.46615	931.46	0.46512	931.46	0.46448	931.46	0.46316	931.46	0.46249	931.46	0.46178	931.46	0.46141	931.46	0.46168	931.46	0.46174	931.46	0.46163	931.46	0.52507	931.46	0.46188	931.46	0.46331	931.46	0.4653	931.46	0.46689	931.46	0.47025	931.46	0.47336	931.46	0.4767	931.46	0.48022	931.46	0.48343	931.46	0.4884	931.46	0.49297	931.46	0.58254
931.942	0.46764	931.942	0.46588	931.942	0.46536	931.942	0.46436	931.942	0.46368	931.942	0.46233	931.942	0.46162	931.942	0.46088	931.942	0.46049	931.942	0.46076	931.942	0.46084	931.942	0.46068	931.942	0.52462	931.942	0.46091	931.942	0.46233	931.942	0.46429	931.942	0.46586	931.942	0.46927	931.942	0.47237	931.942	0.47564	931.942	0.47919	931.942	0.48233	931.942	0.48729	931.942	0.49188	931.942	0.58252
932.424	0.46715	932.424	0.46539	932.424	0.46484	932.424	0.4639	932.424	0.46315	932.424	0.46179	932.424	0.46103	932.424	0.46026	932.424	0.45983	932.424	0.46009	932.424	0.46017	932.424	0.45998	932.424	0.52381	932.424	0.46017	932.424	0.46158	932.424	0.46353	932.424	0.46509	932.424	0.46853	932.424	0.47163	932.424	0.4748	932.424	0.47837	932.424	0.48149	932.424	0.48642	932.424	0.49102	932.424	0.58293
932.907	0.46697	932.907	0.46525	932.907	0.46462	932.907	0.46376	932.907	0.46291	932.907	0.46154	932.907	0.46073	932.907	0.45994	932.907	0.45948	932.907	0.45971	932.906	0.45978	932.906	0.45957	932.907	0.52211	932.906	0.45972	932.906	0.4611	932.907	0.46307	932.907	0.46459	932.907	0.46803	932.907	0.47116	932.907	0.47422	932.907	0.4778	932.907	0.48091	932.907	0.48581	932.907	0.49042	932.906	0.58383
933.389	0.46712	933.389	0.46544	933.389	0.4647	933.389	0.46394	933.389	0.46299	933.389	0.46161	933.389	0.46073	933.389	0.45994	933.389	0.45945	933.389	0.45963	933.389	0.45965	933.389	0.45946	933.389	0.51958	933.389	0.45955	933.389	0.4609	933.389	0.4629	933.389	0.46438	933.389	0.46779	933.389	0.47095	933.389	0.47391	933.389	0.47748	933.389	0.48061	933.389	0.48547	933.389	0.49008	933.388	0.58518
933.871	0.46759	933.871	0.46596	933.871	0.4651	933.871	0.46442	933.871	0.46336	933.871	0.46198	933.871	0.46104	933.871	0.46025	933.871	0.45974	933.871	0.45985	933.871	0.4598	933.871	0.45964	933.871	0.51686	933.871	0.45968	933.871	0.46098	933.871	0.46303	933.871	0.46445	933.871	0.4678	933.871	0.47099	933.871	0.47387	933.871	0.47741	933.871	0.48057	933.871	0.48541	933.871	0.49	933.87	0.58693
934.353	0.4684	934.353	0.4668	934.353	0.46583	934.353	0.46521	934.353	0.46405	934.353	0.46267	934.353	0.46169	934.353	0.46088	934.353	0.46036	934.353	0.4604	934.353	0.46026	934.353	0.46013	934.353	0.51484	934.353	0.46012	934.353	0.46137	934.353	0.46345	934.353	0.46482	934.353	0.4681	934.353	0.4713	934.353	0.47414	934.353	0.47763	934.353	0.48083	934.353	0.48566	934.353	0.49019	934.353	0.58898
934.835	0.4696	934.835	0.468	934.835	0.46692	934.835	0.46634	934.835	0.4651	934.835	0.46373	934.835	0.4627	934.835	0.46187	934.835	0.46136	934.835	0.46133	934.835	0.46108	934.835	0.46097	934.835	0.51422	934.835	0.46092	934.835	0.46212	934.835	0.46422	934.835	0.46555	934.835	0.46875	934.835	0.47193	934.835	0.47475	934.835	0.47818	934.835	0.48142	934.835	0.48624	934.835	0.4907	934.835	0.59133
935.317	0.47126	935.317	0.46962	935.317	0.46845	935.317	0.46789	935.317	0.46659	935.317	0.46523	935.317	0.46414	935.317	0.4633	935.317	0.46278	935.317	0.46271	935.317	0.46234	935.317	0.46222	935.317	0.51508	935.317	0.46216	935.317	0.46329	935.317	0.46538	935.317	0.46671	935.317	0.46981	935.317	0.47293	935.317	0.47579	935.317	0.47915	935.317	0.48242	935.317	0.48723	935.317	0.49161	935.317	0.59401
935.799	0.47345	935.799	0.47175	935.799	0.4705	935.799	0.46992	935.799	0.46859	935.799	0.46723	935.799	0.4661	935.799	0.46524	935.799	0.46471	935.799	0.46461	935.799	0.46413	935.799	0.46396	935.799	0.5169	935.799	0.46391	935.799	0.46498	935.799	0.46701	935.799	0.46837	935.799	0.47137	935.799	0.4744	935.799	0.47732	935.799	0.4806	935.799	0.48391	935.799	0.4887	935.799	0.49299	935.799	0.59714
936.282	0.47622	936.282	0.47445	936.282	0.47314	936.282	0.47252	936.282	0.47117	936.282	0.46982	936.282	0.46862	936.282	0.46775	936.282	0.4672	936.282	0.4671	936.281	0.46652	936.281	0.46625	936.282	0.51885	936.281	0.46623	936.281	0.46723	936.282	0.46918	936.282	0.4706	936.282	0.47351	936.282	0.47641	936.282	0.4794	936.282	0.4826	936.282	0.48594	936.282	0.49069	936.282	0.49491	936.281	0.60081
936.764	0.47961	936.764	0.47777	936.764	0.4764	936.764	0.47571	936.764	0.47437	936.764	0.47302	936.764	0.47174	936.764	0.47087	936.764	0.47028	936.764	0.47019	936.764	0.46954	936.764	0.46915	936.764	0.52025	936.764	0.46916	936.764	0.4701	936.764	0.47193	936.764	0.47342	936.764	0.47624	936.764	0.47902	936.764	0.48207	936.764	0.48519	936.764	0.48855	936.764	0.49324	936.764	0.49743	936.763	0.60507
937.246	0.48361	937.246	0.48172	937.246	0.4803	937.246	0.47953	937.246	0.4782	937.246	0.47684	937.246	0.47547	937.246	0.47463	937.246	0.47397	937.246	0.4739	937.246	0.4732	937.246	0.47267	937.246	0.52105	937.246	0.47271	937.246	0.47358	937.246	0.4753	937.246	0.47686	937.246	0.4796	937.246	0.48224	937.246	0.48534	937.246	0.48838	937.246	0.49175	937.246	0.49637	937.246	0.50056	937.245	0.60988
937.728	0.48822	937.728	0.4863	937.728	0.48483	937.728	0.48397	937.728	0.48266	937.728	0.48127	937.728	0.47981	937.728	0.47902	937.728	0.47828	937.728	0.47822	937.728	0.47751	937.728	0.47684	937.728	0.52185	937.728	0.47689	937.728	0.47768	937.728	0.4793	937.728	0.48091	937.728	0.48357	937.728	0.48611	937.728	0.48921	937.728	0.49219	937.728	0.49556	937.728	0.5001	937.728	0.50432	937.728	0.61517
938.21	0.49343	938.21	0.49151	938.21	0.49	938.21	0.48905	938.21	0.48776	938.21	0.48633	938.21	0.4848	938.21	0.48406	938.21	0.48321	938.21	0.48318	938.21	0.48246	938.21	0.48167	938.21	0.52361	938.21	0.48171	938.21	0.48242	938.21	0.48396	938.21	0.48558	938.21	0.48819	938.21	0.49065	938.21	0.4937	938.21	0.49664	938.21	0.5	938.21	0.50447	938.21	0.50874	938.21	0.62082
938.692	0.49928	938.692	0.49737	938.692	0.49582	938.692	0.4948	938.692	0.49354	938.692	0.49205	938.692	0.49046	938.692	0.48978	938.692	0.48882	938.692	0.48879	938.692	0.4881	938.692	0.48722	938.692	0.52718	938.692	0.48722	938.692	0.48784	938.692	0.48932	938.692	0.49093	938.692	0.4935	938.692	0.4959	938.692	0.49887	938.692	0.50179	938.692	0.50514	938.692	0.50954	938.692	0.51386	938.692	0.62681
939.174	0.50581	939.174	0.50391	939.174	0.50235	939.174	0.50129	939.174	0.50005	939.174	0.49848	939.174	0.49688	939.174	0.49623	939.174	0.49517	939.174	0.49514	939.174	0.49448	939.174	0.49355	939.174	0.53279	939.174	0.49347	939.174	0.49402	939.174	0.49546	939.174	0.49702	939.174	0.49957	939.174	0.50195	939.174	0.50481	939.174	0.50772	939.174	0.51104	939.174	0.5154	939.174	0.51977	939.174	0.63318
939.657	0.51309	939.657	0.51122	939.657	0.50965	939.657	0.50857	939.657	0.50736	939.657	0.50571	939.657	0.50412	939.657	0.50349	939.657	0.50233	939.657	0.50231	939.656	0.50168	939.656	0.50073	939.657	0.54001	939.656	0.50054	939.656	0.50104	939.657	0.50245	939.657	0.50393	939.657	0.50649	939.657	0.50886	939.657	0.5116	939.657	0.51452	939.657	0.5178	939.657	0.52215	939.657	0.52655	939.656	0.64003
940.139	0.52118	940.139	0.51933	940.139	0.51778	940.139	0.5167	940.139	0.51552	940.139	0.51379	940.139	0.51226	940.139	0.51161	940.139	0.51037	940.139	0.51035	940.139	0.50977	940.139	0.50883	940.139	0.5479	940.139	0.50851	940.139	0.50897	940.139	0.51035	940.139	0.51175	940.139	0.51433	940.139	0.5167	940.139	0.51932	940.139	0.52225	940.139	0.52549	940.139	0.52986	940.139	0.53427	940.138	0.64744
940.621	0.53009	940.621	0.52826	940.621	0.52676	940.621	0.52569	940.621	0.52454	940.621	0.52273	940.621	0.52129	940.621	0.52061	940.621	0.51932	940.621	0.51932	940.621	0.51876	940.621	0.51786	940.62	0.55559	940.621	0.51739	940.621	0.51783	940.621	0.51919	940.621	0.52052	940.621	0.52312	940.621	0.52551	940.621	0.52803	940.621	0.53095	940.621	0.53416	940.621	0.53857	940.621	0.54298	940.62	0.65543
941.102	0.5398	941.102	0.53799	941.102	0.53657	941.102	0.53551	941.102	0.53439	941.102	0.53253	941.102	0.53118	941.102	0.53048	941.102	0.52918	941.102	0.52918	941.103	0.52865	941.103	0.5278	941.102	0.56278	941.103	0.52719	941.103	0.52764	941.102	0.52898	941.102	0.53025	941.102	0.53285	941.102	0.53529	941.102	0.53772	941.102	0.54062	941.102	0.54381	941.102	0.54827	941.102	0.55267	941.103	0.66391
941.584	0.55023	941.584	0.54845	941.584	0.54712	941.584	0.54608	941.584	0.545	941.584	0.54311	941.584	0.54187	941.584	0.54115	941.584	0.53989	941.584	0.5399	941.585	0.53939	941.585	0.53861	941.584	0.56991	941.585	0.53787	941.585	0.53834	941.584	0.53968	941.584	0.5409	941.584	0.54351	941.584	0.54601	941.584	0.54838	941.584	0.55123	941.584	0.55443	941.584	0.55893	941.584	0.56332	941.585	0.67274
942.066	0.56132	942.066	0.55956	942.066	0.55835	942.066	0.55735	942.066	0.55631	942.066	0.55442	942.066	0.55327	942.066	0.55256	942.066	0.55138	942.066	0.55141	942.067	0.55093	942.067	0.55021	942.066	0.57796	942.067	0.54939	942.067	0.54989	942.066	0.55127	942.066	0.55244	942.066	0.55506	942.066	0.55763	942.066	0.55995	942.066	0.56275	942.066	0.56597	942.066	0.57051	942.066	0.57491	942.067	0.68175
942.548	0.573	942.548	0.57126	942.548	0.57018	942.548	0.56925	942.548	0.56824	942.548	0.56641	942.548	0.56533	942.548	0.56466	942.548	0.5636	942.548	0.56367	942.549	0.56324	942.549	0.56257	942.548	0.58792	942.549	0.56172	942.549	0.56225	942.548	0.5637	942.548	0.56484	942.548	0.56746	942.548	0.57013	942.548	0.57241	942.548	0.57514	942.548	0.57843	942.548	0.58301	942.548	0.58742	942.549	0.69086
943.03	0.58524	943.03	0.58352	943.03	0.58259	943.03	0.58177	943.03	0.58079	943.03	0.57906	943.03	0.57802	943.03	0.57743	943.03	0.57652	943.03	0.57665	943.031	0.5763	943.031	0.57567	943.031	0.60023	943.031	0.57483	943.031	0.57543	943.03	0.57699	943.03	0.57809	943.03	0.58071	943.03	0.58348	943.03	0.58575	943.03	0.58843	943.03	0.59181	943.03	0.59642	943.03	0.60086	943.031	0.70007
943.513	0.59803	943.513	0.59635	943.513	0.59553	943.513	0.59489	943.513	0.59394	943.513	0.59237	943.513	0.59134	943.513	0.59085	943.513	0.5901	943.513	0.59033	943.514	0.5901	943.514	0.5895	943.513	0.61451	943.514	0.58874	943.514	0.58942	943.513	0.59111	943.513	0.59217	943.513	0.59483	943.513	0.5977	943.513	0.59996	943.513	0.60262	943.513	0.60612	943.513	0.61078	943.513	0.61523	943.513	0.70947
943.995	0.61136	943.995	0.60973	943.995	0.60901	943.995	0.60858	943.995	0.60768	943.995	0.60632	943.995	0.60528	943.995	0.60491	943.995	0.60431	943.995	0.6047	943.996	0.60461	943.996	0.60402	943.995	0.6297	943.996	0.60342	943.996	0.60421	943.995	0.60604	943.995	0.60709	943.995	0.6098	943.995	0.61276	943.995	0.61504	943.995	0.61771	943.995	0.62133	943.995	0.62608	943.995	0.63053	943.995	0.71914
944.477	0.62515	944.477	0.6236	944.477	0.62294	944.477	0.62278	944.477	0.62194	944.477	0.62082	944.477	0.61978	944.477	0.61953	944.477	0.61909	944.477	0.61968	944.478	0.61975	944.478	0.61917	944.477	0.64458	944.478	0.6188	944.478	0.61973	944.477	0.62169	944.477	0.62275	944.477	0.62555	944.477	0.62861	944.477	0.63092	944.477	0.63364	944.477	0.63739	944.477	0.64226	944.477	0.6467	944.478	0.72907
944.959	0.63925	944.959	0.63781	944.959	0.63721	944.959	0.63731	944.959	0.63659	944.959	0.63572	944.959	0.6347	944.959	0.63457	944.959	0.63427	944.959	0.63511	944.959	0.63535	944.959	0.63479	944.959	0.65838	944.959	0.63474	944.959	0.63581	944.959	0.6379	944.959	0.63901	944.959	0.64193	944.959	0.64509	944.959	0.64745	944.959	0.65027	944.959	0.65413	944.959	0.65918	944.959	0.6636	944.96	0.7391
945.441	0.65348	945.441	0.65216	945.441	0.65162	945.441	0.65198	945.441	0.65143	945.441	0.65081	945.441	0.64984	945.441	0.64982	945.441	0.64967	945.441	0.65078	945.441	0.65118	945.441	0.65067	945.441	0.67121	945.441	0.65102	945.441	0.65224	945.441	0.65444	945.441	0.65565	945.441	0.65872	945.441	0.66199	945.441	0.66443	945.441	0.66739	945.441	0.67135	945.441	0.67662	945.441	0.68103	945.442	0.74895
945.923	0.66759	945.923	0.66643	945.923	0.66597	945.923	0.66655	945.923	0.66622	945.923	0.66583	945.923	0.66498	945.923	0.66506	945.923	0.66507	945.923	0.66645	945.923	0.667	945.923	0.66657	945.923	0.68398	945.923	0.66738	945.923	0.66876	945.923	0.67108	945.923	0.67244	945.923	0.6757	945.923	0.67908	945.923	0.68163	945.923	0.68475	945.923	0.68879	945.923	0.69433	945.923	0.69872	945.924	0.75835
946.405	0.6814	946.405	0.68041	946.405	0.68009	946.405	0.68084	946.405	0.68078	946.405	0.68058	946.405	0.67991	946.405	0.68009	946.405	0.68027	946.405	0.68193	946.405	0.68258	946.405	0.68231	946.406	0.69778	946.405	0.68361	946.405	0.68515	946.405	0.68761	946.405	0.68916	946.405	0.69262	946.405	0.69614	946.405	0.6988	946.405	0.7021	946.405	0.70622	946.405	0.71206	946.405	0.71646	946.406	0.76709
946.888	0.6948	946.888	0.69397	946.888	0.69385	946.888	0.69474	946.888	0.69498	946.888	0.69492	946.888	0.6945	946.888	0.69478	946.888	0.69517	946.888	0.69708	946.888	0.69781	946.888	0.69773	946.888	0.71325	946.888	0.69953	946.888	0.70125	946.888	0.70387	946.888	0.70563	946.888	0.70933	946.888	0.71299	946.888	0.71578	946.888	0.71926	946.888	0.72347	946.888	0.72961	946.888	0.73404	946.888	0.77514
947.37	0.70772	947.37	0.70706	947.37	0.70721	947.37	0.70819	947.37	0.70874	947.37	0.7088	947.37	0.70866	947.37	0.70908	947.37	0.70967	947.37	0.71182	947.37	0.71263	947.37	0.71275	947.37	0.73011	947.37	0.71505	947.37	0.71695	947.37	0.71979	947.37	0.72176	947.37	0.72571	947.37	0.72951	947.37	0.73245	947.37	0.73609	947.37	0.7404	947.37	0.74682	947.37	0.75133	947.37	0.78257
947.852	0.72013	947.852	0.71961	947.852	0.72009	947.852	0.72117	947.852	0.722	947.852	0.72216	947.852	0.72231	947.852	0.72292	947.852	0.72371	947.852	0.72607	947.852	0.72697	947.852	0.72732	947.852	0.74719	947.852	0.73006	947.852	0.73219	947.852	0.73527	947.852	0.73745	947.852	0.74165	947.852	0.74558	947.852	0.74868	947.852	0.75246	947.852	0.7569	947.852	0.76356	947.852	0.76819	947.853	0.78949
948.334	0.73195	948.334	0.73155	948.334	0.7324	948.334	0.73356	948.334	0.73467	948.334	0.73491	948.334	0.73534	948.334	0.73619	948.334	0.73718	948.334	0.73973	948.334	0.74076	948.334	0.7413	948.334	0.76297	948.334	0.74446	948.334	0.74685	948.334	0.7502	948.334	0.75254	948.334	0.75699	948.334	0.76104	948.334	0.76431	948.334	0.76821	948.334	0.7728	948.334	0.77964	948.334	0.78442	948.335	0.79591
948.816	0.743	948.816	0.74271	948.816	0.74396	948.816	0.7452	948.816	0.74654	948.816	0.74688	948.816	0.74755	948.816	0.74872	948.816	0.74985	948.816	0.7526	948.816	0.75379	948.816	0.75451	948.816	0.77637	948.816	0.75804	948.816	0.76072	948.816	0.76434	948.816	0.76682	948.816	0.77151	948.816	0.77565	948.816	0.77912	948.816	0.78311	948.816	0.78785	948.816	0.79482	948.816	0.79978	948.816	0.80169
949.298	0.75306	949.298	0.75288	949.298	0.75452	949.298	0.75584	949.298	0.75739	949.298	0.75784	949.298	0.75869	949.298	0.76023	949.298	0.76147	949.298	0.76443	949.298	0.76583	949.298	0.76668	949.298	0.78732	949.298	0.77056	949.298	0.77352	949.298	0.7774	949.298	0.78	949.298	0.7849	949.298	0.7891	949.298	0.79281	949.298	0.79685	949.298	0.80174	949.298	0.8088	949.298	0.81395	949.298	0.80658
949.78	0.76194	949.78	0.76184	949.78	0.76384	949.78	0.76526	949.78	0.76698	949.78	0.76757	949.78	0.76853	949.78	0.77048	949.78	0.77178	949.78	0.77496	949.78	0.77661	949.78	0.77757	949.781	0.79678	949.78	0.78178	949.78	0.785	949.78	0.7891	949.78	0.7918	949.78	0.7969	949.78	0.80114	949.78	0.80509	949.78	0.80919	949.78	0.8142	949.78	0.82131	949.78	0.82665	949.78	0.81032
950.263	0.7695	950.263	0.76949	950.263	0.7718	950.263	0.77332	950.263	0.77519	950.263	0.77594	950.263	0.77696	950.263	0.77932	950.263	0.78064	950.263	0.78405	950.263	0.78596	950.263	0.78703	950.263	0.80609	950.263	0.79155	950.263	0.79495	950.263	0.79926	950.263	0.80205	950.263	0.80733	950.263	0.81159	950.263	0.8158	950.263	0.81994	950.263	0.82504	950.263	0.83218	950.263	0.8377	950.262	0.8128
950.745	0.77575	950.745	0.77582	950.745	0.77838	950.745	0.78003	950.745	0.78201	950.745	0.78295	950.745	0.78399	950.745	0.78674	950.745	0.78805	950.745	0.7917	950.745	0.79386	950.745	0.79503	950.745	0.81614	950.745	0.79985	950.745	0.80336	950.745	0.80783	950.745	0.81074	950.745	0.81617	950.745	0.82045	950.745	0.8249	950.745	0.8291	950.745	0.83426	950.745	0.84141	950.745	0.84709	950.745	0.81409
951.227	0.7808	951.227	0.78095	951.227	0.78368	951.227	0.78549	951.227	0.78757	951.227	0.7887	951.227	0.78976	951.227	0.79283	951.227	0.79413	951.227	0.798	951.227	0.80041	951.227	0.80169	951.227	0.82686	951.227	0.80678	951.227	0.81032	951.227	0.81491	951.227	0.81795	951.227	0.82355	951.227	0.82786	951.227	0.8325	951.227	0.83678	951.227	0.84197	951.227	0.84909	951.227	0.85495	951.227	0.81439
951.709	0.78478	951.709	0.785	951.709	0.78785	951.709	0.78983	951.709	0.79201	951.709	0.79332	951.709	0.79442	951.709	0.79774	951.709	0.79905	951.709	0.80311	951.709	0.80572	951.709	0.80711	951.709	0.83718	951.709	0.81245	951.709	0.81595	951.709	0.82066	951.709	0.82382	951.709	0.82959	951.709	0.83397	951.709	0.83873	951.709	0.84313	951.709	0.84831	951.709	0.8554	951.709	0.86142	951.709	0.8139
952.191	0.78773	952.191	0.78803	952.191	0.79094	952.191	0.79312	952.191	0.7954	952.191	0.79688	952.191	0.79804	952.191	0.80154	952.191	0.80287	952.191	0.80708	952.191	0.80987	952.191	0.81138	952.191	0.84567	952.191	0.81692	952.191	0.82037	952.191	0.82517	952.191	0.82845	952.191	0.83438	952.191	0.83887	952.191	0.84368	952.191	0.84823	952.191	0.85337	952.191	0.8604	952.191	0.8666	952.191	0.81268
952.673	0.7896	952.673	0.79	952.673	0.79293	952.673	0.79532	952.673	0.79772	952.673	0.79932	952.673	0.8006	952.673	0.80419	952.673	0.80558	952.673	0.80989	952.673	0.81285	952.673	0.81445	952.673	0.85134	952.673	0.82016	952.673	0.82356	952.673	0.82843	952.673	0.83182	952.673	0.83789	952.673	0.84253	952.673	0.84734	952.673	0.85205	952.673	0.85714	952.673	0.86409	952.673	0.87048	952.673	0.81062
953.155	0.79029	953.155	0.79079	953.155	0.79373	953.155	0.79632	953.155	0.79886	953.155	0.80052	953.155	0.80196	953.155	0.80559	953.155	0.80707	953.155	0.81143	953.155	0.81454	953.155	0.81621	953.156	0.85425	953.155	0.82205	953.155	0.82545	953.155	0.83037	953.155	0.83384	953.155	0.84004	953.155	0.84484	953.155	0.8496	953.155	0.85448	953.155	0.85951	953.155	0.86638	953.155	0.87295	953.155	0.80751
953.638	0.78969	953.638	0.7903	953.638	0.79327	953.638	0.79603	953.638	0.79871	953.638	0.80039	953.638	0.80203	953.638	0.80562	953.638	0.80723	953.638	0.81161	953.638	0.81485	953.638	0.81658	953.638	0.85542	953.638	0.82252	953.638	0.82597	953.638	0.83091	953.638	0.83444	953.638	0.84071	953.638	0.84569	953.638	0.85039	953.638	0.85543	953.638	0.86041	953.638	0.8672	953.638	0.87392	953.637	0.80314
954.12	0.78778	954.12	0.78854	954.12	0.79154	954.12	0.79444	954.12	0.79728	954.12	0.79891	954.12	0.80078	954.12	0.80428	954.12	0.80604	954.12	0.81043	954.12	0.81378	954.12	0.81557	954.12	0.85621	954.12	0.82157	954.12	0.82512	954.12	0.83008	954.12	0.83363	954.12	0.83993	954.12	0.84508	954.12	0.84973	954.12	0.85489	954.12	0.85984	954.12	0.86657	954.12	0.87341	954.12	0.79745
954.602	0.78469	954.602	0.78562	954.602	0.78868	954.602	0.79166	954.602	0.79466	954.602	0.79621	954.602	0.79831	954.602	0.80169	954.602	0.80361	954.602	0.80801	954.602	0.81144	954.602	0.81329	954.602	0.85747	954.602	0.81933	954.602	0.82302	954.602	0.82798	954.602	0.83156	954.602	0.83782	954.602	0.84312	954.602	0.84774	954.602	0.85298	954.602	0.85793	954.602	0.86463	954.602	0.87152	954.602	0.79054
955.084	0.7806	955.084	0.78172	955.084	0.78485	955.084	0.78789	955.084	0.79101	955.084	0.79247	955.084	0.7948	955.084	0.79802	955.084	0.80011	955.084	0.80454	955.084	0.80802	955.084	0.80993	955.084	0.85908	955.084	0.81597	955.084	0.81985	955.084	0.8248	955.084	0.8284	955.084	0.83456	955.084	0.84	955.084	0.8446	955.084	0.84989	955.084	0.85488	955.084	0.86156	955.084	0.86845	955.084	0.78263
955.566	0.77567	955.566	0.777	955.566	0.78019	955.566	0.78325	955.566	0.78646	955.566	0.78785	955.566	0.79037	955.566	0.79344	955.566	0.7957	955.566	0.80014	955.566	0.80365	955.566	0.80564	955.566	0.86006	955.566	0.81167	955.566	0.81574	955.566	0.82066	955.566	0.82429	955.566	0.83032	955.566	0.83589	955.566	0.84048	955.566	0.84575	955.566	0.85084	955.566	0.85751	955.566	0.86435	955.566	0.77393
956.048	0.76997	956.048	0.77152	956.048	0.77472	956.048	0.7778	956.048	0.78106	956.048	0.78241	956.048	0.78507	956.048	0.78802	956.048	0.79043	956.048	0.79486	956.048	0.79839	956.048	0.80045	956.048	0.85914	956.048	0.80646	956.048	0.8107	956.048	0.81559	956.048	0.81924	956.048	0.82512	956.048	0.83081	956.048	0.83539	956.048	0.8406	956.048	0.84583	956.048	0.85248	956.048	0.85924	956.048	0.76455
956.53	0.76345	956.53	0.76522	956.53	0.76838	956.53	0.77145	956.53	0.77473	956.53	0.77608	956.53	0.77881	956.53	0.78168	956.53	0.7842	956.53	0.7886	956.53	0.79216	956.53	0.79426	956.531	0.8555	956.53	0.80025	956.53	0.80461	956.53	0.80946	956.53	0.81312	956.53	0.81887	956.53	0.82465	956.53	0.82919	956.53	0.83432	956.53	0.8397	956.53	0.84631	956.53	0.85299	956.53	0.75444
957.013	0.75601	957.013	0.75795	957.013	0.76102	957.013	0.76405	957.013	0.76733	957.013	0.76871	957.013	0.77145	957.013	0.77429	957.013	0.77689	957.013	0.78121	957.013	0.78479	957.013	0.78691	957.013	0.84928	957.013	0.79287	957.013	0.7973	957.013	0.80208	957.013	0.80575	957.013	0.81138	957.013	0.81722	957.013	0.82169	957.013	0.82673	957.013	0.83224	957.013	0.83878	957.013	0.84542	957.012	0.74352
957.495	0.74754	957.495	0.74961	957.495	0.75255	957.495	0.75551	957.495	0.75875	957.495	0.76018	957.495	0.76288	957.495	0.76574	957.495	0.76836	957.495	0.77255	957.495	0.77616	957.495	0.77827	957.494	0.84133	957.495	0.78421	957.495	0.7886	957.495	0.79331	957.495	0.79694	957.495	0.80251	957.495	0.80835	957.495	0.81271	957.495	0.81769	957.495	0.82328	957.495	0.82973	957.495	0.83636	957.495	0.73176
957.977	0.73807	957.977	0.7402	957.977	0.74297	957.977	0.74582	957.977	0.74903	957.977	0.75049	957.977	0.75313	957.977	0.75601	957.977	0.75861	957.977	0.76264	957.977	0.76628	957.977	0.76834	957.976	0.83269	957.977	0.77423	957.977	0.77852	957.977	0.78313	957.977	0.78669	957.977	0.79223	957.977	0.79798	957.977	0.80223	957.977	0.80717	957.977	0.81275	957.977	0.81909	957.977	0.82576	957.977	0.71927
958.459	0.7277	958.459	0.72982	958.459	0.73242	958.459	0.73514	958.459	0.73828	958.459	0.73975	958.459	0.74232	958.459	0.74523	958.459	0.74776	958.459	0.75162	958.459	0.75525	958.459	0.75723	958.458	0.82388	958.459	0.76305	958.459	0.76715	958.459	0.77165	958.459	0.77511	958.459	0.78064	958.459	0.78621	958.459	0.79036	958.459	0.79527	958.459	0.80077	958.459	0.80698	958.459	0.81372	958.459	0.70631
958.941	0.71662	958.941	0.71865	958.941	0.7211	958.941	0.72368	958.941	0.72673	958.941	0.72816	958.941	0.73067	958.941	0.73357	958.941	0.73602	958.941	0.73968	958.941	0.74329	958.941	0.74516	958.94	0.81468	958.941	0.75086	958.941	0.75472	958.941	0.7591	958.941	0.76243	958.941	0.76792	958.941	0.77325	958.941	0.7773	958.941	0.78219	958.941	0.78752	958.941	0.79361	958.941	0.80042	958.941	0.69321
959.423	0.70499	959.423	0.70688	959.423	0.7092	959.423	0.71165	959.423	0.71458	959.423	0.71592	959.423	0.71838	959.423	0.72121	959.423	0.72359	959.423	0.72705	959.423	0.73057	959.423	0.73234	959.423	0.80436	959.423	0.73785	959.423	0.74143	959.423	0.74567	959.423	0.74886	959.423	0.75428	959.423	0.7593	959.423	0.76329	959.423	0.76812	959.423	0.77325	959.423	0.77922	959.423	0.78608	959.423	0.68027
959.905	0.69294	959.905	0.69464	959.905	0.69686	959.905	0.69919	959.905	0.70196	959.905	0.70317	959.905	0.70558	959.905	0.7083	959.905	0.71059	959.905	0.71386	959.905	0.71725	959.905	0.71892	959.905	0.79219	959.905	0.72417	959.905	0.72744	959.905	0.73155	959.905	0.73459	959.905	0.73986	959.905	0.74456	959.905	0.7485	959.905	0.75323	959.905	0.75814	959.905	0.76397	959.905	0.77084	959.905	0.66765
960.388	0.68052	960.388	0.68202	960.388	0.68412	960.388	0.68636	960.388	0.68895	960.388	0.69001	960.388	0.69235	960.388	0.6949	960.388	0.69712	960.388	0.70018	960.388	0.7034	960.388	0.70497	960.387	0.77804	960.388	0.7099	960.388	0.71286	960.388	0.71682	960.388	0.71971	960.388	0.72476	960.388	0.72916	960.388	0.73307	960.388	0.73761	960.388	0.74232	960.388	0.74802	960.388	0.75482	960.387	0.65541
960.87	0.66776	960.87	0.66909	960.87	0.67104	960.87	0.67322	960.87	0.67561	960.87	0.67649	960.87	0.67874	960.87	0.68108	960.87	0.68322	960.87	0.68607	960.87	0.68908	960.87	0.69059	960.869	0.76251	960.87	0.69512	960.87	0.69778	960.87	0.70159	960.87	0.70434	960.87	0.7091	960.87	0.71323	960.87	0.71712	960.87	0.7214	960.87	0.72594	960.87	0.7315	960.87	0.73816	960.87	0.64353
961.351	0.65476	961.351	0.65594	961.351	0.65771	961.351	0.65983	961.351	0.66203	961.351	0.66274	961.351	0.66485	961.351	0.66696	961.351	0.66902	961.351	0.67165	961.352	0.67444	961.352	0.67589	961.351	0.74662	961.352	0.67999	961.352	0.68237	961.351	0.68602	961.351	0.68862	961.351	0.69307	961.351	0.69696	961.351	0.70082	961.351	0.7048	961.351	0.70922	961.351	0.71463	961.351	0.72109	961.352	0.63199
961.833	0.64169	961.833	0.64276	961.833	0.64432	961.833	0.64637	961.833	0.64839	961.833	0.64895	961.833	0.65089	961.833	0.65275	961.833	0.6547	961.833	0.65712	961.833	0.65969	961.833	0.66109	961.833	0.73132	961.833	0.66474	961.833	0.66687	961.833	0.67036	961.833	0.67282	961.833	0.67693	961.833	0.68065	961.833	0.68445	961.833	0.68811	961.833	0.69245	961.833	0.69772	961.833	0.70394	961.834	0.62086
962.315	0.6288	962.315	0.6298	962.315	0.63111	962.315	0.63306	962.315	0.63492	962.315	0.63538	962.315	0.6371	962.315	0.63873	962.315	0.64054	962.315	0.64276	962.315	0.64512	962.315	0.64646	962.315	0.717	962.315	0.64967	962.315	0.65159	962.315	0.65492	962.315	0.65723	962.315	0.66106	962.315	0.66462	962.315	0.66834	962.315	0.6717	962.315	0.67599	962.315	0.68113	962.315	0.68708	962.316	0.61027
962.797	0.61633	962.797	0.61731	962.797	0.61835	962.797	0.62017	962.797	0.6219	962.797	0.62228	962.797	0.62378	962.797	0.62519	962.797	0.62682	962.797	0.62886	962.797	0.63102	962.797	0.6323	962.798	0.70349	962.797	0.6351	962.797	0.63685	962.797	0.64004	962.797	0.6422	962.797	0.64578	962.797	0.64922	962.797	0.65282	962.797	0.65594	962.797	0.66019	962.797	0.66523	962.797	0.67091	962.798	0.60037
963.279	0.6045	963.279	0.60546	963.279	0.60625	963.279	0.6079	963.279	0.60951	963.279	0.60985	963.279	0.61113	963.279	0.61235	963.279	0.61377	963.279	0.61568	963.279	0.61765	963.279	0.61885	963.28	0.69024	963.279	0.62129	963.279	0.62293	963.279	0.62598	963.279	0.62799	963.279	0.63139	963.279	0.63471	963.279	0.63818	963.279	0.64112	963.279	0.64533	963.279	0.65028	963.279	0.65573	963.28	0.59126
963.762	0.59343	963.762	0.59436	963.762	0.59493	963.762	0.59638	963.762	0.59788	963.762	0.59822	963.762	0.59928	963.762	0.60034	963.762	0.60156	963.762	0.60334	963.761	0.60515	963.761	0.60624	963.762	0.67686	963.761	0.60839	963.761	0.60995	963.762	0.61289	963.762	0.61477	963.762	0.61804	963.762	0.62125	963.762	0.62459	963.762	0.62742	963.762	0.63159	963.762	0.63646	963.762	0.64171	963.762	0.58296
964.244	0.58315	964.244	0.58403	964.244	0.58441	964.244	0.58567	964.244	0.58705	964.244	0.58741	964.244	0.58828	964.244	0.58922	964.244	0.59023	964.244	0.59192	964.244	0.59358	964.244	0.59455	964.244	0.6634	964.244	0.59648	964.244	0.598	964.244	0.60083	964.244	0.60261	964.244	0.60579	964.244	0.60892	964.244	0.61213	964.244	0.61492	964.244	0.61903	964.244	0.62383	964.244	0.62895	964.245	0.57539
964.726	0.57366	964.726	0.57445	964.726	0.57469	964.726	0.57576	964.726	0.57703	964.726	0.57742	964.726	0.57811	964.726	0.57896	964.726	0.5798	964.726	0.58142	964.726	0.58292	964.726	0.5838	964.726	0.65042	964.726	0.58557	964.726	0.58707	964.726	0.58982	964.726	0.59152	964.726	0.59466	964.726	0.59771	964.726	0.60083	964.726	0.60362	964.726	0.60766	964.726	0.61241	964.726	0.61743	964.727	0.56841
965.208	0.56491	965.208	0.56558	965.208	0.56573	965.208	0.56663	965.208	0.5678	965.208	0.56823	965.208	0.56875	965.208	0.56956	965.208	0.57027	965.208	0.57182	965.208	0.57318	965.208	0.57399	965.208	0.63871	965.208	0.57567	965.208	0.57715	965.208	0.57985	965.208	0.58151	965.208	0.58463	965.208	0.58762	965.208	0.5907	965.208	0.5935	965.208	0.59748	965.208	0.60218	965.208	0.60716	965.209	0.56189
965.69	0.55691	965.69	0.55742	965.69	0.55753	965.69	0.55829	965.69	0.55938	965.69	0.55983	965.69	0.56022	965.69	0.56101	965.69	0.56163	965.69	0.56313	965.69	0.56436	965.69	0.56514	965.69	0.6288	965.69	0.56678	965.69	0.56825	965.69	0.57091	965.69	0.57258	965.69	0.57571	965.69	0.57866	965.69	0.58175	965.69	0.58455	965.69	0.58848	965.69	0.59315	965.69	0.5981	965.69	0.55575
966.172	0.54966	966.172	0.55001	966.172	0.55012	966.172	0.55078	966.172	0.55181	966.172	0.55226	966.172	0.55254	966.172	0.55333	966.172	0.55392	966.172	0.55538	966.172	0.55649	966.172	0.55729	966.173	0.62074	966.172	0.55894	966.172	0.5604	966.172	0.56303	966.172	0.56475	966.172	0.56789	966.172	0.57082	966.172	0.57399	966.172	0.57678	966.172	0.58067	966.172	0.58533	966.172	0.59028	966.172	0.54998
966.654	0.54317	966.654	0.54337	966.654	0.5435	966.654	0.5441	966.654	0.54512	966.654	0.54554	966.654	0.54574	966.654	0.54654	966.654	0.54713	966.654	0.54857	966.654	0.54959	966.654	0.55044	966.655	0.614	966.654	0.55214	966.654	0.55359	966.654	0.55621	966.654	0.558	966.654	0.56118	966.654	0.5641	966.654	0.56738	966.654	0.57016	966.654	0.57403	966.654	0.5787	966.654	0.58367	966.654	0.54459
967.137	0.53743	967.137	0.53749	967.137	0.53766	967.137	0.53825	967.137	0.53927	967.137	0.53965	967.137	0.53981	967.137	0.54061	967.137	0.54125	967.137	0.54269	967.136	0.54362	967.136	0.54455	967.137	0.60778	967.136	0.54633	967.136	0.54781	967.137	0.55041	967.137	0.5523	967.137	0.55553	967.137	0.55847	967.137	0.56188	967.137	0.56463	967.137	0.56852	967.137	0.5732	967.137	0.57821	967.136	0.5396
967.619	0.53234	967.619	0.5323	967.619	0.53253	967.619	0.53314	967.619	0.53418	967.619	0.53452	967.619	0.53467	967.619	0.53548	967.619	0.53619	967.619	0.53764	967.619	0.53853	967.619	0.53953	967.619	0.60143	967.619	0.54142	967.619	0.54295	967.619	0.54555	967.619	0.54754	967.619	0.55083	967.619	0.55381	967.619	0.55734	967.619	0.56009	967.619	0.56402	967.619	0.56873	967.619	0.57377	967.619	0.53494
968.101	0.5278	968.101	0.5277	968.101	0.528	968.101	0.52865	968.101	0.52972	968.101	0.53001	968.101	0.5302	968.101	0.53102	968.101	0.53181	968.101	0.5333	968.101	0.53416	968.101	0.53524	968.101	0.59481	968.101	0.53725	968.101	0.53887	968.101	0.54147	968.101	0.54357	968.101	0.54694	968.101	0.54997	968.101	0.55359	968.101	0.55638	968.101	0.56036	968.101	0.56511	968.101	0.5702	968.101	0.53051
968.583	0.52367	968.583	0.52355	968.583	0.52392	968.583	0.52463	968.583	0.52572	968.583	0.52599	968.583	0.52625	968.583	0.52708	968.583	0.52795	968.583	0.5295	968.583	0.53037	968.583	0.5315	968.583	0.58829	968.583	0.53366	968.583	0.5354	968.583	0.53801	968.583	0.54022	968.583	0.54366	968.583	0.54676	968.583	0.55044	968.583	0.55331	968.583	0.55737	968.583	0.56215	968.583	0.56729	968.583	0.52618
969.065	0.51982	969.065	0.51971	969.065	0.52017	969.065	0.52094	969.065	0.52204	969.065	0.52232	969.065	0.52267	969.065	0.52353	969.065	0.52449	969.065	0.5261	969.065	0.527	969.065	0.52818	969.065	0.58252	969.065	0.53049	969.065	0.53237	969.065	0.53502	969.065	0.53733	969.065	0.54085	969.065	0.54404	969.065	0.54772	969.065	0.55074	969.065	0.55486	969.065	0.55968	969.065	0.56487	969.065	0.52184
969.547	0.51619	969.547	0.51611	969.547	0.51665	969.547	0.51749	969.547	0.51857	969.547	0.51891	969.547	0.51935	969.547	0.52026	969.547	0.52129	969.547	0.52296	969.547	0.52393	969.547	0.52516	969.548	0.57798	969.547	0.52763	969.547	0.52965	969.547	0.53236	969.547	0.53476	969.547	0.53837	969.547	0.54165	969.547	0.54532	969.547	0.54851	969.547	0.55269	969.547	0.55757	969.547	0.5628	969.547	0.51742
970.029	0.51271	970.029	0.51269	970.029	0.5133	970.029	0.51421	970.029	0.51526	970.029	0.51569	970.029	0.51623	970.029	0.51719	970.029	0.51829	970.029	0.52002	970.029	0.5211	970.029	0.52238	970.03	0.57464	970.029	0.52501	970.029	0.52715	970.029	0.52995	970.029	0.53243	970.029	0.53612	970.029	0.53951	970.029	0.54316	970.029	0.54654	970.029	0.55077	970.029	0.55571	970.029	0.56095	970.029	0.51297
970.512	0.50935	970.512	0.5094	970.512	0.51006	970.512	0.51105	970.512	0.51208	970.512	0.51262	970.512	0.51324	970.512	0.51428	970.512	0.51544	970.512	0.51723	970.511	0.51844	970.511	0.51978	970.512	0.57192	970.511	0.52255	970.511	0.5248	970.512	0.52772	970.512	0.53026	970.512	0.53405	970.512	0.53754	970.512	0.54117	970.512	0.54475	970.512	0.549	970.512	0.55403	970.512	0.55926	970.511	0.50852
970.994	0.50606	970.994	0.50619	970.994	0.5069	970.994	0.50797	970.994	0.50898	970.994	0.50965	970.994	0.51034	970.994	0.51146	970.994	0.51266	970.994	0.51451	970.994	0.51589	970.994	0.5173	970.994	0.56895	970.994	0.5202	970.994	0.52253	970.994	0.52559	970.994	0.52817	970.994	0.53208	970.994	0.53565	970.994	0.53928	970.994	0.54303	970.994	0.54731	970.994	0.55244	970.994	0.55764	970.994	0.50412
971.476	0.50278	971.476	0.50299	971.476	0.50374	971.476	0.5049	971.476	0.50591	971.476	0.50669	971.476	0.50744	971.476	0.50864	971.476	0.50988	971.476	0.5118	971.476	0.51335	971.476	0.51482	971.476	0.56502	971.476	0.51786	971.476	0.52025	971.476	0.52346	971.476	0.52608	971.476	0.5301	971.476	0.53376	971.476	0.53742	971.476	0.5413	971.476	0.5456	971.476	0.55084	971.476	0.556	971.476	0.49979
971.958	0.49942	971.958	0.49972	971.958	0.50048	971.958	0.50175	971.958	0.50276	971.958	0.50365	971.958	0.50446	971.958	0.50573	971.958	0.50701	971.958	0.50901	971.958	0.51074	971.958	0.51225	971.958	0.55996	971.958	0.51542	971.958	0.51788	971.958	0.52121	971.958	0.52386	971.958	0.52803	971.958	0.53174	971.958	0.53547	971.958	0.53943	971.958	0.54377	971.958	0.54911	971.958	0.55422	971.958	0.49548
972.44	0.49588	972.44	0.49627	972.44	0.49704	972.44	0.49843	972.44	0.49945	972.44	0.50043	972.44	0.50129	972.44	0.50263	972.44	0.50395	972.44	0.50603	972.44	0.50792	972.44	0.50946	972.44	0.55424	972.44	0.51279	972.44	0.5153	972.44	0.51876	972.44	0.52144	972.44	0.52574	972.44	0.52952	972.44	0.53332	972.44	0.53733	972.44	0.54173	972.44	0.54714	972.44	0.55224	972.44	0.49112
972.922	0.49211	972.922	0.49259	972.922	0.49335	972.922	0.49488	972.922	0.49591	972.922	0.49695	972.922	0.49788	972.922	0.49927	972.922	0.50064	972.922	0.50281	972.922	0.50484	972.922	0.50637	972.923	0.54862	972.922	0.50988	972.922	0.51247	972.922	0.51602	972.922	0.51874	972.922	0.52317	972.922	0.52701	972.922	0.5309	972.922	0.53495	972.922	0.53941	972.922	0.54488	972.922	0.54999	972.922	0.48667
973.404	0.4881	973.404	0.48866	973.404	0.48942	973.404	0.49107	973.404	0.49212	973.404	0.49319	973.404	0.49419	973.404	0.49564	973.404	0.49705	973.404	0.49932	973.404	0.50146	973.404	0.50298	973.405	0.54376	973.404	0.50669	973.404	0.50935	973.404	0.51298	973.404	0.51575	973.404	0.5203	973.404	0.52421	973.404	0.52818	973.404	0.53228	973.404	0.53681	973.404	0.54229	973.404	0.54746	973.404	0.48215
973.887	0.48386	973.887	0.48451	973.887	0.48527	973.887	0.48702	973.887	0.48809	973.887	0.48918	973.887	0.49026	973.887	0.49176	973.887	0.4932	973.887	0.49559	973.886	0.49779	973.886	0.49931	973.887	0.53981	973.886	0.50323	973.886	0.50597	973.887	0.50968	973.887	0.5125	973.887	0.51715	973.887	0.52115	973.887	0.52518	973.887	0.52936	973.887	0.53395	973.887	0.53942	973.887	0.5447	973.886	0.47761
974.369	0.47945	974.369	0.48018	974.369	0.48095	974.369	0.48277	974.369	0.48387	974.369	0.48495	974.369	0.48613	974.369	0.48767	974.369	0.48916	974.369	0.49165	974.369	0.49389	974.369	0.49543	974.369	0.53631	974.369	0.49955	974.369	0.50236	974.369	0.50614	974.369	0.50904	974.369	0.51378	974.369	0.51785	974.369	0.52194	974.369	0.52622	974.369	0.53088	974.369	0.53631	974.369	0.54174	974.369	0.47316
974.851	0.47491	974.851	0.47571	974.851	0.47649	974.851	0.47835	974.851	0.47949	974.851	0.48054	974.851	0.48183	974.851	0.48341	974.851	0.48494	974.851	0.48754	974.851	0.48979	974.851	0.49138	974.851	0.53248	974.851	0.49568	974.851	0.49858	974.851	0.50243	974.851	0.50539	974.851	0.51021	974.851	0.51437	974.851	0.51851	974.851	0.52291	974.851	0.52761	974.851	0.533	974.851	0.53862	974.851	0.46887
975.333	0.47024	975.333	0.4711	975.333	0.47192	975.333	0.47378	975.333	0.47496	975.333	0.47597	975.333	0.47738	975.333	0.479	975.333	0.48056	975.333	0.48325	975.333	0.48552	975.333	0.48717	975.333	0.52765	975.333	0.49164	975.333	0.49461	975.333	0.49854	975.333	0.50156	975.333	0.50646	975.333	0.51071	975.333	0.51489	975.333	0.51943	975.333	0.52415	975.333	0.52953	975.333	0.53534	975.333	0.46477
975.815	0.46543	975.815	0.46636	975.815	0.46722	975.815	0.46905	975.815	0.47029	975.815	0.47125	975.815	0.47277	975.815	0.47443	975.815	0.47603	975.815	0.47878	975.815	0.48108	975.815	0.48281	975.815	0.52165	975.815	0.4874	975.815	0.49046	975.815	0.49447	975.815	0.49755	975.815	0.50251	975.815	0.50685	975.815	0.51109	975.815	0.51574	975.815	0.52048	975.815	0.52586	975.815	0.53186	975.815	0.46083
976.297	0.46049	976.297	0.46146	976.297	0.46238	976.297	0.46416	976.297	0.46546	976.297	0.46637	976.297	0.46799	976.297	0.46969	976.297	0.47132	976.297	0.47411	976.297	0.47645	976.297	0.47827	976.298	0.51494	976.297	0.48295	976.297	0.4861	976.297	0.4902	976.297	0.49333	976.297	0.49835	976.297	0.50279	976.297	0.50708	976.297	0.51182	976.297	0.51659	976.297	0.52201	976.297	0.52816	976.297	0.457
976.779	0.45541	976.779	0.4564	976.779	0.45739	976.779	0.45911	976.779	0.46048	976.779	0.46134	976.779	0.46304	976.779	0.46478	976.779	0.46645	976.779	0.46926	976.779	0.47165	976.779	0.47356	976.78	0.50834	976.779	0.47831	976.779	0.48155	976.779	0.48573	976.779	0.48892	976.779	0.49398	976.779	0.49855	976.779	0.50287	976.779	0.50767	976.779	0.51247	976.779	0.51796	976.779	0.52423	976.779	0.45325
977.262	0.45025	977.262	0.45124	977.262	0.45231	977.262	0.45396	977.262	0.45537	977.262	0.45622	977.262	0.45796	977.262	0.45976	977.262	0.46144	977.262	0.46426	977.261	0.46671	977.261	0.46871	977.262	0.50258	977.261	0.47351	977.261	0.47684	977.262	0.4811	977.262	0.48436	977.262	0.48945	977.262	0.49415	977.262	0.4985	977.262	0.50333	977.262	0.50818	977.262	0.51377	977.262	0.52011	977.261	0.44956
977.744	0.44507	977.744	0.44602	977.744	0.44717	977.744	0.44876	977.744	0.4502	977.744	0.45107	977.744	0.45281	977.744	0.45467	977.744	0.45638	977.744	0.45918	977.744	0.46169	977.744	0.46376	977.743	0.49791	977.744	0.46863	977.744	0.47204	977.744	0.47637	977.744	0.47971	977.744	0.48481	977.744	0.48966	977.744	0.49403	977.744	0.49886	977.744	0.50379	977.744	0.50948	977.744	0.51584	977.744	0.44599
978.225	0.43992	978.225	0.44082	978.225	0.44205	978.225	0.44357	978.225	0.44504	978.225	0.44595	978.225	0.44764	978.225	0.44957	978.225	0.4513	978.225	0.4541	978.226	0.45665	978.226	0.45879	978.225	0.494	978.226	0.46373	978.226	0.46722	978.225	0.47159	978.225	0.47504	978.225	0.48013	978.225	0.48515	978.225	0.48952	978.225	0.49435	978.225	0.49935	978.225	0.50516	978.225	0.51149	978.226	0.44258
978.707	0.43484	978.707	0.43569	978.707	0.43698	978.707	0.43844	978.707	0.43992	978.707	0.4409	978.707	0.44251	978.707	0.44451	978.707	0.44627	978.707	0.44905	978.708	0.45164	978.708	0.45384	978.707	0.49012	978.708	0.45886	978.708	0.46243	978.707	0.46683	978.707	0.47039	978.707	0.47547	978.707	0.48064	978.707	0.48501	978.707	0.48984	978.707	0.49492	978.707	0.50085	978.707	0.50711	978.708	0.43937
979.189	0.42986	979.189	0.43065	979.189	0.43198	979.189	0.43338	979.189	0.43486	979.189	0.43592	979.189	0.43744	979.189	0.43951	979.189	0.44129	979.189	0.44406	979.19	0.44667	979.19	0.44893	979.189	0.48561	979.19	0.45405	979.19	0.45767	979.189	0.46209	979.189	0.46577	979.189	0.47084	979.189	0.47614	979.189	0.48051	979.189	0.48535	979.189	0.49048	979.189	0.49654	979.189	0.50268	979.19	0.43638
979.671	0.42495	979.671	0.42569	979.671	0.42703	979.671	0.42839	979.671	0.42987	979.671	0.43101	979.671	0.43243	979.671	0.43455	979.671	0.43638	979.671	0.43912	979.672	0.44175	979.672	0.44404	979.672	0.48022	979.672	0.44927	979.672	0.45293	979.671	0.45737	979.671	0.46116	979.671	0.46623	979.671	0.47162	979.671	0.476	979.671	0.48086	979.671	0.48604	979.671	0.49222	979.671	0.49822	979.672	0.43357
980.154	0.42011	980.154	0.42082	980.154	0.42214	980.154	0.42346	980.154	0.42495	980.154	0.42614	980.154	0.42749	980.154	0.42964	980.154	0.43151	980.154	0.43423	980.154	0.43687	980.154	0.43919	980.154	0.47427	980.154	0.44452	980.154	0.44822	980.154	0.45267	980.154	0.45654	980.154	0.46163	980.154	0.46706	980.154	0.47147	980.154	0.47637	980.154	0.48157	980.154	0.48786	980.154	0.49371	980.154	0.43089
980.636	0.41533	980.636	0.41603	980.636	0.41732	980.636	0.4186	980.636	0.42009	980.636	0.42132	980.636	0.42262	980.636	0.42479	980.636	0.42671	980.636	0.42941	980.636	0.43205	980.636	0.43436	980.636	0.46849	980.636	0.43981	980.636	0.44352	980.636	0.44799	980.636	0.45192	980.636	0.45704	980.636	0.46246	980.636	0.46692	980.636	0.47187	980.636	0.47708	980.636	0.48345	980.636	0.48916	980.636	0.42829
981.118	0.41064	981.118	0.41135	981.118	0.41258	981.118	0.41385	981.118	0.41532	981.118	0.41657	981.118	0.41786	981.118	0.42001	981.118	0.42199	981.118	0.42467	981.119	0.4273	981.119	0.42961	981.118	0.46357	981.119	0.43515	981.119	0.43887	981.118	0.44336	981.118	0.44732	981.118	0.45249	981.118	0.45785	981.118	0.46238	981.118	0.46741	981.118	0.47259	981.118	0.47904	981.118	0.48461	981.119	0.42577
981.6	0.40609	981.6	0.40681	981.6	0.40798	981.6	0.40924	981.6	0.4107	981.6	0.41193	981.6	0.41326	981.6	0.41536	981.6	0.4174	981.6	0.42006	981.601	0.42267	981.601	0.42498	981.6	0.45984	981.601	0.4306	981.601	0.43431	981.6	0.43883	981.6	0.44279	981.6	0.44803	981.6	0.4533	981.6	0.4579	981.6	0.46301	981.6	0.46815	981.6	0.47466	981.6	0.48012	981.601	0.42335
982.082	0.40172	982.082	0.40244	982.082	0.40357	982.082	0.40483	982.082	0.40625	982.082	0.40747	982.082	0.40883	982.082	0.41088	982.082	0.41297	982.082	0.41563	982.082	0.41821	982.082	0.42051	982.082	0.45706	982.082	0.4262	982.082	0.42989	982.082	0.43445	982.082	0.43839	982.082	0.44369	982.082	0.44886	982.082	0.45352	982.082	0.45873	982.082	0.46383	982.082	0.47036	982.082	0.47576	982.083	0.42106
982.564	0.39755	982.564	0.39826	982.564	0.39936	982.564	0.40063	982.564	0.40199	982.564	0.4032	982.564	0.40461	982.564	0.40659	982.564	0.40873	982.564	0.4114	982.564	0.41394	982.564	0.41623	982.564	0.45459	982.564	0.42198	982.564	0.42564	982.564	0.43023	982.564	0.43415	982.564	0.4395	982.564	0.44458	982.564	0.44928	982.564	0.4546	982.564	0.45965	982.564	0.46618	982.564	0.47156	982.565	0.41894
983.046	0.39358	983.046	0.39427	983.046	0.39536	983.046	0.39665	983.046	0.39793	983.046	0.39914	983.046	0.40059	983.046	0.40249	983.046	0.40466	983.046	0.40736	983.046	0.40984	983.046	0.41215	983.047	0.45177	983.046	0.41793	983.046	0.42157	983.046	0.42618	983.046	0.43007	983.046	0.43547	983.046	0.44046	983.046	0.44519	983.046	0.4506	983.046	0.45561	983.046	0.46211	983.046	0.46751	983.047	0.41699
983.529	0.3898	983.529	0.39046	983.529	0.39156	983.529	0.39286	983.529	0.39406	983.529	0.39527	983.529	0.39673	983.529	0.39856	983.529	0.40076	983.529	0.40349	983.528	0.40592	983.528	0.40824	983.529	0.44827	983.528	0.41404	983.528	0.41767	983.529	0.42228	983.529	0.42616	983.529	0.43158	983.529	0.4365	983.529	0.44125	983.529	0.44672	983.529	0.45171	983.529	0.45815	983.529	0.4636	983.529	0.41517
984.011	0.38619	984.011	0.38682	984.011	0.38793	984.011	0.38924	984.011	0.39036	984.011	0.39157	984.011	0.39304	984.011	0.39481	984.011	0.39701	984.011	0.39976	984.01	0.40214	984.01	0.4045	984.011	0.44429	984.01	0.41029	984.01	0.41392	984.011	0.41851	984.011	0.4224	984.011	0.42781	984.011	0.43268	984.011	0.43743	984.011	0.44295	984.011	0.44793	984.011	0.45429	984.011	0.45982	984.011	0.41344
984.493	0.38274	984.493	0.38334	984.493	0.38446	984.493	0.38579	984.493	0.38683	984.493	0.38805	984.493	0.38949	984.493	0.39124	984.493	0.39342	984.493	0.39617	984.493	0.39851	984.493	0.40091	984.493	0.44041	984.493	0.40667	984.493	0.41031	984.493	0.41488	984.493	0.41878	984.493	0.42417	984.493	0.42899	984.493	0.43375	984.493	0.43928	984.493	0.44427	984.493	0.45054	984.493	0.45614	984.494	0.41176
984.975	0.37948	984.975	0.38005	984.975	0.38117	984.975	0.38251	984.975	0.38349	984.975	0.3847	984.975	0.38611	984.975	0.38785	984.975	0.39	984.975	0.39274	984.975	0.39505	984.975	0.3975	984.975	0.43726	984.975	0.40321	984.975	0.40686	984.975	0.4114	984.975	0.41532	984.975	0.42067	984.975	0.42546	984.975	0.43023	984.975	0.43573	984.975	0.44075	984.975	0.44691	984.975	0.45259	984.976	0.41014
985.457	0.37641	985.457	0.37696	985.457	0.37807	985.457	0.37941	985.457	0.38036	985.457	0.38154	985.457	0.38293	985.457	0.38466	985.457	0.38678	985.457	0.38947	985.457	0.39177	985.457	0.39428	985.457	0.43516	985.457	0.39992	985.457	0.40359	985.457	0.40809	985.457	0.41204	985.457	0.41735	985.457	0.42212	985.457	0.4269	985.457	0.43234	985.457	0.4374	985.457	0.44346	985.457	0.4492	985.458	0.40861
985.939	0.37354	985.939	0.37407	985.939	0.37515	985.939	0.3765	985.939	0.37744	985.939	0.37859	985.939	0.37996	985.939	0.38169	985.939	0.38376	985.939	0.3864	985.939	0.38871	985.939	0.39126	985.939	0.43396	985.939	0.39683	985.939	0.40052	985.939	0.40497	985.939	0.40896	985.939	0.41423	985.939	0.41897	985.939	0.42378	985.939	0.42913	985.939	0.43422	985.939	0.4402	985.939	0.44598	985.939	0.40722
986.421	0.37088	986.421	0.37139	986.421	0.37243	986.421	0.37378	986.421	0.37474	986.421	0.37583	986.421	0.37719	986.421	0.37893	986.421	0.38095	986.421	0.38353	986.421	0.38585	986.421	0.38844	986.422	0.43311	986.421	0.39394	986.421	0.39764	986.421	0.40205	986.421	0.40607	986.421	0.4113	986.421	0.41604	986.421	0.42087	986.421	0.42612	986.421	0.43123	986.421	0.43715	986.421	0.44295	986.421	0.40598
986.904	0.3684	986.904	0.36888	986.904	0.36988	986.904	0.37124	986.904	0.37222	986.904	0.37325	986.904	0.37461	986.904	0.37636	986.904	0.37833	986.904	0.38084	986.903	0.38318	986.903	0.38581	986.904	0.43199	986.903	0.39123	986.903	0.39493	986.904	0.39931	986.904	0.40335	986.904	0.40854	986.904	0.41329	986.904	0.41813	986.904	0.42329	986.904	0.4284	986.904	0.43428	986.904	0.44007	986.903	0.4049
987.386	0.36607	987.386	0.36651	987.386	0.36747	987.386	0.36883	987.386	0.36986	987.386	0.37082	987.386	0.37219	987.386	0.37393	987.386	0.37587	987.386	0.37831	987.385	0.38068	987.385	0.38331	987.386	0.43025	987.385	0.38868	987.385	0.39238	987.386	0.39672	987.386	0.40076	987.386	0.40594	987.386	0.4107	987.386	0.41554	987.386	0.42061	987.386	0.42571	987.386	0.43158	987.386	0.43732	987.385	0.40394
987.868	0.36388	987.868	0.36427	987.868	0.36519	987.868	0.36655	987.868	0.36763	987.868	0.36851	987.868	0.3699	987.868	0.37164	987.868	0.37356	987.868	0.37593	987.868	0.37834	987.868	0.38094	987.868	0.42799	987.868	0.38627	987.868	0.38997	987.868	0.39427	987.868	0.39829	987.868	0.40347	987.868	0.40825	987.868	0.41307	987.868	0.41806	987.868	0.42312	987.868	0.429	987.868	0.43469	987.867	0.40307
988.35	0.36181	988.35	0.36214	988.35	0.36305	988.35	0.36439	988.35	0.36553	988.35	0.36634	988.35	0.36774	988.35	0.36948	988.35	0.37139	988.35	0.37369	988.35	0.37614	988.35	0.37869	988.35	0.42572	988.35	0.384	988.35	0.38768	988.35	0.39195	988.35	0.39594	988.35	0.40112	988.35	0.40592	988.35	0.41071	988.35	0.41564	988.35	0.42065	988.35	0.42655	988.35	0.43217	988.35	0.40225
988.832	0.35989	988.832	0.36016	988.832	0.36106	988.832	0.36237	988.832	0.36356	988.832	0.3643	988.832	0.36571	988.832	0.36747	988.832	0.36937	988.832	0.37161	988.832	0.37409	988.832	0.37657	988.832	0.424	988.832	0.38189	988.832	0.38554	988.832	0.38978	988.832	0.39372	988.832	0.39892	988.832	0.40372	988.832	0.40848	988.832	0.41335	988.832	0.41832	988.832	0.42424	988.832	0.42979	988.832	0.4015
989.314	0.35815	989.314	0.35835	989.314	0.35925	989.314	0.36051	989.314	0.36176	989.314	0.36244	989.314	0.36385	989.314	0.36564	989.314	0.36752	989.314	0.3697	989.314	0.37222	989.314	0.37463	989.314	0.42317	989.314	0.37995	989.314	0.38356	989.314	0.3878	989.314	0.39167	989.314	0.39689	989.314	0.40168	989.314	0.40641	989.314	0.41123	989.314	0.41616	989.314	0.42209	989.314	0.42757	989.314	0.40085
989.796	0.35659	989.796	0.35674	989.796	0.35765	989.796	0.35883	989.796	0.36013	989.796	0.36077	989.796	0.36217	989.796	0.36399	989.796	0.36586	989.796	0.36799	989.796	0.37054	989.796	0.37288	989.797	0.42314	989.796	0.3782	989.796	0.38178	989.796	0.38601	989.796	0.38982	989.796	0.39505	989.796	0.39982	989.796	0.40452	989.796	0.40931	989.796	0.4142	989.796	0.42012	989.796	0.42556	989.796	0.40036
990.279	0.35523	990.279	0.35532	990.279	0.35626	990.279	0.35735	990.279	0.35868	990.279	0.35929	990.279	0.36068	990.279	0.36254	990.279	0.36438	990.279	0.36647	990.278	0.36903	990.278	0.37133	990.279	0.42346	990.278	0.37665	990.278	0.38018	990.279	0.38442	990.279	0.38819	990.279	0.39341	990.279	0.39813	990.279	0.40284	990.279	0.40758	990.279	0.41246	990.279	0.41834	990.279	0.42375	990.278	0.40005
990.761	0.35405	990.761	0.3541	990.761	0.35505	990.761	0.35605	990.761	0.35741	990.761	0.358	990.761	0.35939	990.761	0.36126	990.761	0.36306	990.761	0.36514	990.76	0.3677	990.76	0.36998	990.761	0.42358	990.76	0.37529	990.76	0.37877	990.761	0.38301	990.761	0.38676	990.761	0.39194	990.761	0.39663	990.761	0.40134	990.761	0.40603	990.761	0.41092	990.761	0.41673	990.761	0.42213	990.76	0.39993
991.243	0.35303	991.243	0.35305	991.243	0.35401	991.243	0.35493	991.243	0.3563	991.243	0.35689	991.243	0.35826	991.243	0.36014	991.243	0.3619	991.243	0.36399	991.243	0.36652	991.243	0.3688	991.243	0.42316	991.243	0.37409	991.243	0.37753	991.243	0.38175	991.243	0.38552	991.243	0.39063	991.243	0.39528	991.243	0.40001	991.243	0.40466	991.243	0.40955	991.243	0.41528	991.243	0.42069	991.242	0.39997
991.725	0.35216	991.725	0.35217	991.725	0.35312	991.725	0.35398	991.725	0.35535	991.725	0.35594	991.725	0.3573	991.725	0.35916	991.725	0.36087	991.725	0.36299	991.725	0.36549	991.725	0.36779	991.725	0.42227	991.725	0.37303	991.725	0.37644	991.725	0.38064	991.725	0.38445	991.725	0.38945	991.725	0.39408	991.725	0.39883	991.725	0.40343	991.725	0.40835	991.725	0.41398	991.725	0.4194	991.725	0.40013
992.207	0.35143	992.207	0.35144	992.207	0.35236	992.207	0.35321	992.207	0.35457	992.207	0.35517	992.207	0.3565	992.207	0.35833	992.207	0.35999	992.207	0.36217	992.207	0.36461	992.207	0.36693	992.207	0.42132	992.207	0.37212	992.207	0.37551	992.207	0.37967	992.207	0.38354	992.207	0.38842	992.207	0.39304	992.207	0.39779	992.207	0.40236	992.207	0.4073	992.207	0.41284	992.207	0.41826	992.207	0.40038
992.689	0.35087	992.689	0.35089	992.689	0.35177	992.689	0.35264	992.689	0.35398	992.689	0.35457	992.689	0.35588	992.689	0.35767	992.689	0.35929	992.689	0.36153	992.689	0.3639	992.689	0.36623	992.689	0.42083	992.689	0.37137	992.689	0.37476	992.689	0.37887	992.689	0.38279	992.689	0.38756	992.689	0.39217	992.689	0.39691	992.689	0.40146	992.689	0.40642	992.689	0.41188	992.689	0.41729	992.689	0.4007
993.171	0.35049	993.171	0.35052	993.171	0.35137	993.171	0.35228	993.171	0.35359	993.171	0.35419	993.171	0.35546	993.171	0.35722	993.171	0.3588	993.171	0.36109	993.171	0.3634	993.171	0.36573	993.172	0.4211	993.171	0.37081	993.171	0.37421	993.171	0.37826	993.171	0.38222	993.171	0.38689	993.171	0.3915	993.171	0.39621	993.171	0.40076	993.171	0.40573	993.171	0.41113	993.171	0.4165	993.171	0.40113
993.654	0.35031	993.654	0.35037	993.654	0.35116	993.654	0.35214	993.654	0.35342	993.654	0.35402	993.654	0.35525	993.654	0.35697	993.654	0.35854	993.654	0.36086	993.653	0.36313	993.653	0.36543	993.654	0.42205	993.653	0.37048	993.653	0.37389	993.654	0.37787	993.654	0.38186	993.654	0.38646	993.654	0.39105	993.654	0.39573	993.654	0.40027	993.654	0.40524	993.654	0.4106	993.654	0.41593	993.653	0.40171
994.136	0.35034	994.136	0.35043	994.136	0.35117	994.136	0.35222	994.136	0.35346	994.136	0.35407	994.136	0.35526	994.136	0.35696	994.136	0.35851	994.136	0.36085	994.135	0.36309	994.135	0.36534	994.136	0.4233	994.135	0.37036	994.135	0.37378	994.136	0.37772	994.136	0.38169	994.136	0.38625	994.136	0.39083	994.136	0.39546	994.136	0.4	994.136	0.40497	994.136	0.4103	994.136	0.41558	994.135	0.40247
994.618	0.35057	994.618	0.35068	994.618	0.35138	994.618	0.35248	994.618	0.35368	994.618	0.35431	994.618	0.35546	994.618	0.35714	994.618	0.35869	994.618	0.36103	994.618	0.36325	994.618	0.36546	994.617	0.42436	994.618	0.37046	994.618	0.37388	994.618	0.37779	994.618	0.38172	994.618	0.38628	994.618	0.39082	994.618	0.39541	994.618	0.39994	994.618	0.40491	994.618	0.41021	994.618	0.41544	994.617	0.40342
995.1	0.35097	995.1	0.3511	995.1	0.35176	995.1	0.35291	995.1	0.35406	995.1	0.35472	995.1	0.35584	995.1	0.35751	995.1	0.35906	995.1	0.36137	995.1	0.36361	995.1	0.36577	995.099	0.42493	995.1	0.37076	995.1	0.37418	995.1	0.37805	995.1	0.38193	995.1	0.3865	995.1	0.391	995.1	0.39555	995.1	0.40006	995.1	0.40503	995.1	0.41031	995.1	0.41548	995.1	0.40453
995.582	0.35152	995.582	0.35166	995.582	0.35232	995.582	0.35347	995.582	0.35458	995.582	0.35528	995.582	0.35638	995.582	0.35804	995.582	0.35959	995.582	0.36187	995.582	0.36412	995.582	0.36626	995.581	0.42508	995.582	0.37123	995.582	0.37464	995.582	0.3785	995.582	0.38231	995.582	0.38691	995.582	0.39136	995.582	0.39586	995.582	0.40035	995.582	0.40532	995.582	0.41058	995.582	0.41571	995.582	0.40574
996.064	0.35222	996.064	0.35237	996.064	0.35302	996.064	0.35418	996.064	0.35523	996.064	0.35599	996.064	0.35707	996.064	0.35871	996.064	0.36028	996.064	0.36251	996.064	0.36479	996.064	0.36692	996.063	0.42518	996.064	0.37188	996.064	0.37527	996.064	0.37913	996.064	0.38286	996.064	0.3875	996.064	0.3919	996.064	0.39636	996.064	0.40081	996.064	0.40578	996.064	0.41102	996.064	0.41611	996.064	0.40701
996.546	0.35306	996.546	0.35322	996.546	0.35387	996.546	0.35502	996.546	0.35603	996.546	0.35685	996.546	0.35792	996.546	0.35953	996.546	0.36112	996.546	0.36332	996.546	0.36561	996.546	0.36776	996.545	0.4257	996.546	0.37269	996.546	0.37607	996.546	0.37993	996.546	0.3836	996.546	0.38825	996.546	0.39261	996.546	0.39704	996.546	0.40146	996.546	0.40644	996.546	0.41166	996.546	0.41672	996.546	0.40833
997.029	0.35404	997.029	0.35422	997.029	0.35488	997.029	0.35601	997.029	0.35698	997.029	0.35786	997.029	0.35893	997.029	0.36051	997.029	0.36214	997.029	0.3643	997.028	0.3666	997.028	0.36878	997.028	0.42689	997.028	0.37368	997.028	0.37706	997.029	0.38093	997.029	0.38454	997.029	0.3892	997.029	0.39353	997.029	0.39793	997.029	0.40232	997.029	0.40731	997.029	0.41251	997.029	0.41755	997.028	0.4097
997.511	0.35518	997.511	0.35537	997.511	0.35604	997.511	0.35715	997.511	0.3581	997.511	0.35902	997.511	0.3601	997.511	0.36166	997.511	0.36332	997.511	0.36546	997.51	0.36777	997.51	0.36999	997.51	0.42869	997.51	0.37486	997.51	0.37822	997.511	0.38212	997.511	0.38568	997.511	0.39035	997.511	0.39464	997.511	0.39903	997.511	0.4034	997.511	0.40839	997.511	0.41358	997.511	0.41861	997.51	0.41115
997.993	0.35644	997.993	0.35665	997.993	0.35734	997.993	0.35843	997.993	0.35937	997.993	0.36033	997.993	0.36143	997.993	0.36296	997.993	0.36466	997.993	0.3668	997.993	0.36909	997.993	0.37137	997.992	0.43069	997.993	0.37621	997.993	0.37956	997.993	0.3835	997.993	0.38702	997.993	0.39167	997.993	0.39594	997.993	0.40034	997.993	0.4047	997.993	0.40969	997.993	0.41487	997.993	0.41989	997.992	0.41269
998.474	0.35781	998.474	0.35804	998.474	0.35873	998.474	0.35982	998.474	0.36075	998.474	0.36174	998.474	0.36286	998.474	0.36439	998.474	0.36613	998.474	0.36829	998.475	0.37056	998.475	0.37288	998.474	0.43244	998.475	0.3777	998.475	0.38104	998.474	0.38502	998.474	0.38853	998.474	0.39316	998.474	0.39741	998.474	0.40182	998.474	0.40617	998.474	0.41117	998.474	0.41635	998.474	0.42137	998.475	0.41431
998.956	0.35923	998.956	0.35947	998.956	0.36018	998.956	0.36127	998.956	0.36221	998.956	0.36322	998.956	0.36438	998.956	0.36591	998.956	0.36768	998.956	0.36987	998.956	0.37212	998.956	0.37447	998.956	0.43365	998.956	0.3793	998.956	0.38261	998.956	0.38665	998.956	0.39015	998.956	0.39477	998.956	0.39899	998.956	0.40344	998.956	0.40779	998.956	0.41278	998.956	0.41797	998.956	0.42298	998.957	0.41594
999.438	0.36067	999.438	0.36092	999.438	0.36165	999.438	0.36274	999.438	0.36369	999.438	0.36471	999.438	0.36592	999.438	0.36747	999.438	0.36925	999.438	0.37149	999.438	0.37373	999.438	0.37611	999.438	0.43438	999.438	0.38096	999.438	0.38425	999.438	0.38834	999.438	0.39184	999.438	0.39645	999.438	0.40065	999.438	0.40515	999.438	0.4095	999.438	0.41448	999.438	0.41967	999.438	0.42471	999.439	0.41751
999.92	0.36209	999.92	0.36234	999.92	0.3631	999.92	0.36419	999.92	0.36517	999.92	0.3662	999.92	0.36746	999.92	0.36904	999.92	0.37083	999.92	0.37312	999.92	0.37537	999.92	0.37775	999.92	0.43496	999.92	0.38264	999.92	0.38592	999.92	0.39006	999.92	0.39356	999.92	0.39818	999.92	0.40236	999.92	0.40692	999.92	0.41126	999.92	0.41623	999.92	0.42143	999.92	0.42651	999.921	0.41897
1000.4	0.36346	1000.4	0.36371	1000.4	0.36451	1000.4	0.36562	1000.4	0.36661	1000.4	0.36767	1000.4	0.36897	1000.4	0.3706	1000.4	0.37238	1000.4	0.37474	1000.4	0.37699	1000.4	0.37938	1000.4	0.43579	1000.4	0.38433	1000.4	0.38761	1000.4	0.39178	1000.4	0.39528	1000.4	0.39994	1000.4	0.40411	1000.4	0.40871	1000.4	0.41306	1000.4	0.41802	1000.4	0.42322	1000.4	0.42836	1000.4	0.42026
1000.88	0.36477	1000.88	0.36502	1000.88	0.36585	1000.88	0.36699	1000.88	0.36801	1000.88	0.3691	1000.88	0.37045	1000.88	0.37212	1000.88	0.37389	1000.88	0.37631	1000.88	0.3786	1000.88	0.38097	1000.88	0.43705	1000.88	0.386	1000.88	0.3893	1000.88	0.39349	1000.88	0.397	1000.88	0.40171	1000.88	0.40588	1000.88	0.41051	1000.88	0.41488	1000.88	0.41984	1000.88	0.42503	1000.88	0.43026	1000.89	0.42139
1001.37	0.366	1001.37	0.36626	1001.37	0.36713	1001.37	0.3683	1001.37	0.36935	1001.37	0.37047	1001.37	0.37186	1001.37	0.37359	1001.37	0.37534	1001.37	0.37782	1001.37	0.38016	1001.37	0.38251	1001.37	0.43862	1001.37	0.38764	1001.37	0.39098	1001.37	0.39519	1001.37	0.39869	1001.37	0.40347	1001.37	0.40766	1001.37	0.41232	1001.37	0.4167	1001.37	0.42167	1001.37	0.42685	1001.37	0.43219	1001.37	0.42235
1001.85	0.36713	1001.85	0.36741	1001.85	0.3683	1001.85	0.36952	1001.85	0.37061	1001.85	0.37177	1001.85	0.37318	1001.85	0.37497	1001.85	0.37672	1001.85	0.37925	1001.85	0.38164	1001.85	0.38397	1001.85	0.44007	1001.85	0.38922	1001.85	0.39259	1001.85	0.39683	1001.85	0.40032	1001.85	0.40518	1001.85	0.40941	1001.85	0.41408	1001.85	0.41849	1001.85	0.42347	1001.85	0.42864	1001.85	0.43411	1001.85	0.42316
1002.33	0.36811	1002.33	0.36842	1002.33	0.36933	1002.33	0.3706	1002.33	0.37174	1002.33	0.37294	1002.33	0.37436	1002.33	0.37622	1002.33	0.37798	1002.33	0.38055	1002.33	0.383	1002.33	0.38531	1002.33	0.44097	1002.33	0.39068	1002.33	0.39411	1002.33	0.39838	1002.33	0.40185	1002.33	0.4068	1002.33	0.41107	1002.33	0.41576	1002.33	0.42019	1002.33	0.4252	1002.33	0.43038	1002.33	0.43595	1002.33	0.42377
1002.81	0.36891	1002.81	0.36926	1002.81	0.37017	1002.81	0.37149	1002.81	0.37269	1002.81	0.37393	1002.81	0.37536	1002.81	0.37729	1002.81	0.37907	1002.81	0.38166	1002.81	0.38417	1002.81	0.38648	1002.81	0.44107	1002.81	0.39197	1002.81	0.39545	1002.81	0.39976	1002.81	0.40322	1002.81	0.40824	1002.81	0.41258	1002.81	0.41728	1002.81	0.42175	1002.81	0.42679	1002.81	0.43198	1002.81	0.43766	1002.81	0.42412
1003.3	0.36946	1003.3	0.36988	1003.3	0.37079	1003.3	0.37215	1003.3	0.37341	1003.3	0.37469	1003.3	0.37612	1003.3	0.37812	1003.3	0.37994	1003.3	0.38255	1003.3	0.38511	1003.3	0.38742	1003.3	0.44049	1003.3	0.39304	1003.3	0.39657	1003.3	0.40092	1003.3	0.40439	1003.3	0.40946	1003.3	0.41388	1003.3	0.4186	1003.3	0.42309	1003.3	0.42817	1003.3	0.43338	1003.3	0.43914	1003.3	0.42412
1003.78	0.36975	1003.78	0.37023	1003.78	0.37114	1003.78	0.37254	1003.78	0.37386	1003.78	0.37516	1003.78	0.37663	1003.78	0.37868	1003.78	0.38055	1003.78	0.38317	1003.78	0.38578	1003.78	0.38811	1003.78	0.43962	1003.78	0.39384	1003.78	0.39742	1003.78	0.40181	1003.78	0.4053	1003.78	0.4104	1003.78	0.41491	1003.78	0.41964	1003.78	0.42417	1003.78	0.42928	1003.78	0.43454	1003.78	0.44035	1003.78	0.42372
1004.26	0.36976	1004.26	0.3703	1004.26	0.37122	1004.26	0.37265	1004.26	0.37402	1004.26	0.37535	1004.26	0.37686	1004.26	0.37895	1004.26	0.38088	1004.26	0.3835	1004.26	0.38615	1004.26	0.38851	1004.26	0.43885	1004.26	0.39435	1004.26	0.39796	1004.26	0.40241	1004.26	0.40593	1004.26	0.41105	1004.26	0.41564	1004.26	0.42039	1004.26	0.42496	1004.26	0.43008	1004.26	0.43543	1004.26	0.44124	1004.26	0.42287
1004.74	0.36949	1004.74	0.37009	1004.74	0.37103	1004.74	0.37248	1004.74	0.3739	1004.74	0.37523	1004.74	0.37681	1004.74	0.37893	1004.74	0.38091	1004.74	0.38355	1004.74	0.38622	1004.74	0.38863	1004.74	0.43835	1004.74	0.39456	1004.74	0.39821	1004.74	0.40269	1004.74	0.40626	1004.74	0.41139	1004.74	0.41606	1004.74	0.42084	1004.74	0.42544	1004.74	0.43057	1004.74	0.43601	1004.74	0.44182	1004.74	0.42161
1005.22	0.36894	1005.22	0.36959	1005.22	0.37056	1005.22	0.37203	1005.22	0.37348	1005.22	0.37482	1005.22	0.37648	1005.22	0.37863	1005.22	0.38066	1005.22	0.38332	1005.22	0.38599	1005.22	0.38846	1005.22	0.43795	1005.22	0.39446	1005.22	0.39815	1005.22	0.40267	1005.22	0.4063	1005.22	0.41143	1005.22	0.41618	1005.22	0.42097	1005.22	0.42561	1005.22	0.43074	1005.22	0.43629	1005.22	0.44207	1005.22	0.41999
1005.71	0.36811	1005.71	0.36881	1005.71	0.36982	1005.71	0.37131	1005.71	0.37278	1005.71	0.37412	1005.71	0.37587	1005.71	0.37805	1005.71	0.38011	1005.71	0.3828	1005.71	0.38546	1005.71	0.38801	1005.71	0.43723	1005.71	0.39406	1005.71	0.39778	1005.71	0.40234	1005.71	0.40602	1005.71	0.41116	1005.71	0.41598	1005.71	0.42079	1005.71	0.42546	1005.71	0.43059	1005.71	0.43624	1005.71	0.44199	1005.71	0.41804
1006.19	0.36699	1006.19	0.36773	1006.19	0.3688	1006.19	0.37029	1006.19	0.37178	1006.19	0.37313	1006.19	0.37495	1006.19	0.37717	1006.19	0.37924	1006.19	0.38199	1006.19	0.38463	1006.19	0.38726	1006.19	0.43577	1006.19	0.39334	1006.19	0.39708	1006.19	0.40168	1006.19	0.40542	1006.19	0.41058	1006.19	0.41544	1006.19	0.42027	1006.19	0.42498	1006.19	0.43011	1006.19	0.43584	1006.19	0.44157	1006.19	0.4158
1006.67	0.36559	1006.67	0.36637	1006.67	0.36749	1006.67	0.36899	1006.67	0.37049	1006.67	0.37186	1006.67	0.37373	1006.67	0.37598	1006.67	0.37806	1006.67	0.38086	1006.67	0.38347	1006.67	0.3862	1006.67	0.43343	1006.67	0.39228	1006.67	0.39604	1006.67	0.40069	1006.67	0.40449	1006.67	0.40967	1006.67	0.41456	1006.67	0.41941	1006.67	0.42416	1006.67	0.42929	1006.67	0.43507	1006.67	0.44079	1006.67	0.41324
1007.15	0.36391	1007.15	0.36473	1007.15	0.3659	1007.15	0.36739	1007.15	0.36891	1007.15	0.3703	1007.15	0.3722	1007.15	0.37448	1007.15	0.37656	1007.15	0.37942	1007.15	0.38201	1007.15	0.38483	1007.15	0.43041	1007.15	0.3909	1007.15	0.39467	1007.15	0.39935	1007.15	0.40321	1007.15	0.40843	1007.15	0.41334	1007.15	0.41821	1007.15	0.42298	1007.15	0.42814	1007.15	0.43393	1007.15	0.43965	1007.15	0.41037
1007.63	0.36199	1007.63	0.36284	1007.63	0.36404	1007.63	0.36554	1007.63	0.36706	1007.63	0.36848	1007.63	0.37039	1007.63	0.37271	1007.63	0.37478	1007.63	0.37769	1007.63	0.38027	1007.63	0.38317	1007.63	0.42718	1007.63	0.3892	1007.63	0.39299	1007.63	0.3977	1007.63	0.40162	1007.63	0.40687	1007.63	0.41179	1007.63	0.41669	1007.63	0.42147	1007.63	0.42666	1007.63	0.43244	1007.63	0.43817	1007.63	0.40716
1008.12	0.35987	1008.12	0.36074	1008.12	0.36198	1008.12	0.36347	1008.12	0.365	1008.12	0.36646	1008.12	0.36835	1008.12	0.3707	1008.12	0.37275	1008.12	0.37571	1008.12	0.37828	1008.12	0.38125	1008.12	0.4242	1008.12	0.38725	1008.12	0.39104	1008.12	0.39579	1008.12	0.39977	1008.12	0.40504	1008.12	0.40996	1008.12	0.41489	1008.12	0.41969	1008.12	0.42492	1008.12	0.43066	1008.12	0.43641	1008.12	0.40368
1008.6	0.35761	1008.6	0.35849	1008.6	0.35975	1008.6	0.36124	1008.6	0.36278	1008.6	0.36427	1008.6	0.36615	1008.6	0.3685	1008.6	0.37054	1008.6	0.37353	1008.6	0.37611	1008.6	0.37914	1008.6	0.42167	1008.6	0.3851	1008.6	0.3889	1008.6	0.39366	1008.6	0.3977	1008.6	0.403	1008.6	0.40792	1008.6	0.41289	1008.6	0.41769	1008.6	0.42296	1008.6	0.42866	1008.6	0.43442	1008.6	0.39997
1009.08	0.35526	1009.08	0.35614	1009.08	0.3574	1009.08	0.3589	1009.08	0.36045	1009.08	0.36196	1009.08	0.36384	1009.08	0.36617	1009.08	0.3682	1009.08	0.37122	1009.08	0.37382	1009.08	0.37688	1009.08	0.41942	1009.08	0.38281	1009.08	0.38662	1009.08	0.3914	1009.08	0.39549	1009.08	0.4008	1009.08	0.40573	1009.08	0.41073	1009.08	0.41552	1009.08	0.42084	1009.08	0.42649	1009.08	0.43227	1009.08	0.39615
1009.56	0.35285	1009.56	0.35373	1009.56	0.35499	1009.56	0.3565	1009.56	0.35806	1009.56	0.35958	1009.56	0.36146	1009.56	0.36375	1009.56	0.36579	1009.56	0.36882	1009.56	0.37144	1009.56	0.37452	1009.56	0.41705	1009.56	0.38043	1009.56	0.38425	1009.56	0.38903	1009.56	0.39317	1009.56	0.39849	1009.56	0.40343	1009.56	0.40846	1009.56	0.41325	1009.56	0.41859	1009.56	0.42421	1009.56	0.43	1009.56	0.39227
1010.05	0.3504	1010.05	0.35127	1010.05	0.35252	1010.05	0.35405	1010.05	0.35562	1010.05	0.35713	1010.05	0.35903	1010.05	0.36125	1010.05	0.36332	1010.05	0.36635	1010.05	0.369	1010.05	0.37208	1010.05	0.41418	1010.05	0.37798	1010.05	0.38182	1010.05	0.38661	1010.05	0.39078	1010.05	0.39609	1010.05	0.40104	1010.05	0.4061	1010.05	0.41087	1010.05	0.41623	1010.05	0.42183	1010.05	0.42763	1010.05	0.38839
1010.53	0.34792	1010.53	0.34878	1010.53	0.35002	1010.53	0.35156	1010.53	0.35315	1010.53	0.35464	1010.53	0.35656	1010.53	0.35871	1010.53	0.36081	1010.53	0.36384	1010.53	0.3665	1010.53	0.36958	1010.53	0.41069	1010.53	0.37549	1010.53	0.37933	1010.53	0.38413	1010.53	0.38832	1010.53	0.39362	1010.53	0.39857	1010.53	0.40366	1010.53	0.40842	1010.53	0.41377	1010.53	0.41937	1010.53	0.42518	1010.53	0.38452
1011.01	0.34543	1011.01	0.34627	1011.01	0.3475	1011.01	0.34905	1011.01	0.35065	1011.01	0.35211	1011.01	0.35405	1011.01	0.35614	1011.01	0.35828	1011.01	0.3613	1011.01	0.36397	1011.01	0.36703	1011.01	0.40685	1011.01	0.37297	1011.01	0.37681	1011.01	0.38162	1011.01	0.38581	1011.01	0.3911	1011.01	0.39605	1011.01	0.40116	1011.01	0.4059	1011.01	0.41123	1011.01	0.41685	1011.01	0.42266	1011.01	0.38065
1011.49	0.34293	1011.49	0.34376	1011.49	0.34499	1011.49	0.34655	1011.49	0.34816	1011.49	0.34958	1011.49	0.35155	1011.49	0.35357	1011.49	0.35576	1011.49	0.35876	1011.49	0.36144	1011.49	0.36449	1011.49	0.40317	1011.49	0.37045	1011.49	0.37427	1011.49	0.3791	1011.49	0.38329	1011.49	0.38858	1011.49	0.39351	1011.49	0.39863	1011.49	0.40336	1011.49	0.40866	1011.49	0.41429	1011.49	0.42012	1011.49	0.37678
1011.97	0.34048	1011.97	0.3413	1011.97	0.34254	1011.97	0.34408	1011.97	0.34571	1011.97	0.34711	1011.97	0.34907	1011.97	0.35106	1011.97	0.3533	1011.97	0.35626	1011.97	0.35895	1011.97	0.36199	1011.97	0.40013	1011.97	0.36798	1011.97	0.37178	1011.97	0.37662	1011.97	0.3808	1011.97	0.3861	1011.97	0.39098	1011.97	0.39612	1011.97	0.40085	1011.97	0.40611	1011.97	0.41177	1011.97	0.41759	1011.97	0.37295
1012.46	0.33811	1012.46	0.33892	1012.46	0.34018	1012.46	0.3417	1012.46	0.34334	1012.46	0.34472	1012.46	0.34668	1012.46	0.34865	1012.46	0.35092	1012.46	0.35385	1012.46	0.35656	1012.46	0.35959	1012.46	0.3979	1012.46	0.3656	1012.46	0.36938	1012.46	0.37422	1012.46	0.37838	1012.46	0.3837	1012.46	0.38854	1012.46	0.39367	1012.46	0.39842	1012.46	0.40363	1012.46	0.40932	1012.46	0.41514	1012.46	0.3692
1012.94	0.33585	1012.94	0.33666	1012.94	0.33795	1012.94	0.33944	1012.94	0.34109	1012.94	0.34246	1012.94	0.34441	1012.94	0.34638	1012.94	0.34866	1012.94	0.35155	1012.94	0.3543	1012.94	0.35731	1012.94	0.39627	1012.94	0.36332	1012.94	0.3671	1012.94	0.37194	1012.94	0.37608	1012.94	0.38144	1012.94	0.38623	1012.94	0.39133	1012.94	0.39613	1012.94	0.40129	1012.94	0.407	1012.94	0.4128	1012.94	0.3656
1013.42	0.33372	1013.42	0.33453	1013.42	0.33584	1013.42	0.3373	1013.42	0.33896	1013.42	0.34034	1013.42	0.34227	1013.42	0.34426	1013.42	0.34654	1013.42	0.34939	1013.42	0.35218	1013.42	0.35518	1013.42	0.3948	1013.42	0.36117	1013.42	0.36497	1013.42	0.36978	1013.42	0.37392	1013.42	0.37932	1013.42	0.38406	1013.42	0.38914	1013.42	0.39398	1013.42	0.3991	1013.42	0.40482	1013.42	0.41061	1013.42	0.36218
1013.9	0.33171	1013.9	0.33252	1013.9	0.33386	1013.9	0.33529	1013.9	0.33696	1013.9	0.33836	1013.9	0.34026	1013.9	0.34228	1013.9	0.34454	1013.9	0.34737	1013.9	0.35021	1013.9	0.35317	1013.9	0.39301	1013.9	0.35914	1013.9	0.36297	1013.9	0.36775	1013.9	0.37189	1013.9	0.37734	1013.9	0.38204	1013.9	0.38708	1013.9	0.39197	1013.9	0.39706	1013.9	0.40277	1013.9	0.40856	1013.9	0.35896
1014.38	0.32982	1014.38	0.33065	1014.38	0.33199	1014.38	0.3334	1014.38	0.33508	1014.38	0.3365	1014.38	0.33837	1014.38	0.34043	1014.38	0.34266	1014.38	0.34547	1014.38	0.34837	1014.38	0.35128	1014.38	0.39077	1014.38	0.35723	1014.38	0.3611	1014.38	0.36583	1014.38	0.36999	1014.38	0.37547	1014.38	0.38016	1014.38	0.38515	1014.38	0.39009	1014.38	0.39515	1014.38	0.40086	1014.38	0.40663	1014.38	0.3559
1014.87	0.32805	1014.87	0.32889	1014.87	0.33022	1014.87	0.33162	1014.87	0.33332	1014.87	0.33476	1014.87	0.3366	1014.87	0.3387	1014.87	0.3409	1014.87	0.34371	1014.87	0.34663	1014.87	0.34949	1014.87	0.38829	1014.87	0.35542	1014.87	0.35935	1014.87	0.36402	1014.87	0.36821	1014.87	0.3737	1014.87	0.37841	1014.87	0.38335	1014.87	0.38833	1014.87	0.39337	1014.87	0.39905	1014.87	0.40483	1014.87	0.35299
1015.35	0.3264	1015.35	0.32726	1015.35	0.32857	1015.35	0.32998	1015.35	0.33168	1015.35	0.33314	1015.35	0.33495	1015.35	0.33708	1015.35	0.33924	1015.35	0.34207	1015.35	0.34501	1015.35	0.34782	1015.35	0.38607	1015.35	0.35375	1015.35	0.3577	1015.35	0.36232	1015.35	0.36657	1015.35	0.37203	1015.35	0.37677	1015.35	0.38168	1015.35	0.38668	1015.35	0.3917	1015.35	0.39737	1015.35	0.40316	1015.35	0.35019
1015.83	0.32489	1015.83	0.32577	1015.83	0.32705	1015.83	0.32848	1015.83	0.33019	1015.83	0.33164	1015.83	0.33344	1015.83	0.33559	1015.83	0.33772	1015.83	0.34058	1015.83	0.34351	1015.83	0.34627	1015.83	0.38459	1015.83	0.35222	1015.83	0.35619	1015.83	0.36076	1015.83	0.36507	1015.83	0.37048	1015.83	0.37527	1015.83	0.38015	1015.83	0.38517	1015.83	0.39018	1015.83	0.39584	1015.83	0.40164	1015.83	0.34751
1016.31	0.32353	1016.31	0.32443	1016.31	0.32567	1016.31	0.32713	1016.31	0.32885	1016.31	0.33028	1016.31	0.33208	1016.31	0.33424	1016.31	0.33635	1016.31	0.33924	1016.31	0.34215	1016.31	0.34488	1016.31	0.38402	1016.31	0.35086	1016.31	0.35483	1016.31	0.35935	1016.31	0.36373	1016.31	0.36907	1016.31	0.37392	1016.31	0.37879	1016.31	0.38382	1016.31	0.38881	1016.31	0.39447	1016.31	0.40028	1016.31	0.34497
1016.79	0.32232	1016.79	0.32324	1016.79	0.32446	1016.79	0.32594	1016.79	0.32767	1016.79	0.32906	1016.79	0.33089	1016.79	0.33304	1016.79	0.33513	1016.79	0.33805	1016.8	0.34093	1016.8	0.34364	1016.79	0.38415	1016.8	0.34968	1016.8	0.35362	1016.79	0.35812	1016.79	0.36256	1016.79	0.36783	1016.79	0.37273	1016.79	0.37761	1016.79	0.38264	1016.79	0.38761	1016.79	0.39329	1016.79	0.3991	1016.8	0.3426
1017.28	0.32125	1017.28	0.32218	1017.28	0.32338	1017.28	0.32489	1017.28	0.32662	1017.28	0.32797	1017.28	0.32984	1017.28	0.33198	1017.28	0.33406	1017.28	0.337	1017.28	0.33985	1017.28	0.34255	1017.28	0.38445	1017.28	0.34865	1017.28	0.35256	1017.28	0.35706	1017.28	0.36154	1017.28	0.36675	1017.28	0.37169	1017.28	0.37659	1017.28	0.38161	1017.28	0.38658	1017.28	0.39227	1017.28	0.39808	1017.28	0.34043
1017.76	0.3203	1017.76	0.32123	1017.76	0.32243	1017.76	0.32395	1017.76	0.32569	1017.76	0.32698	1017.76	0.32892	1017.76	0.33102	1017.76	0.3331	1017.76	0.33606	1017.76	0.33888	1017.76	0.34159	1017.76	0.38442	1017.76	0.34775	1017.76	0.35162	1017.76	0.35614	1017.76	0.36065	1017.76	0.36582	1017.76	0.37078	1017.76	0.3757	1017.76	0.38072	1017.76	0.38568	1017.76	0.3914	1017.76	0.39719	1017.76	0.33845
1018.24	0.31943	1018.24	0.32035	1018.24	0.32156	1018.24	0.32309	1018.24	0.32483	1018.24	0.32607	1018.24	0.32809	1018.24	0.33016	1018.24	0.33224	1018.24	0.33519	1018.24	0.338	1018.24	0.34073	1018.24	0.38383	1018.24	0.34694	1018.24	0.35078	1018.24	0.35534	1018.24	0.35985	1018.24	0.365	1018.24	0.36997	1018.24	0.37492	1018.24	0.37991	1018.24	0.38489	1018.24	0.39063	1018.24	0.3964	1018.24	0.33663
1018.72	0.31864	1018.72	0.31954	1018.72	0.32076	1018.72	0.3223	1018.72	0.32404	1018.72	0.32524	1018.72	0.32732	1018.72	0.32936	1018.72	0.33145	1018.72	0.33438	1018.72	0.3372	1018.72	0.33995	1018.72	0.38287	1018.72	0.3462	1018.72	0.35001	1018.72	0.35461	1018.72	0.35911	1018.72	0.36428	1018.72	0.36924	1018.72	0.37422	1018.72	0.37918	1018.72	0.38417	1018.72	0.38993	1018.72	0.39568	1018.72	0.33494
1019.21	0.31791	1019.21	0.31878	1019.21	0.32001	1019.21	0.32156	1019.21	0.3233	1019.21	0.32447	1019.21	0.32662	1019.21	0.32862	1019.21	0.33073	1019.21	0.33362	1019.21	0.33647	1019.21	0.33924	1019.21	0.38204	1019.21	0.34551	1019.21	0.3493	1019.21	0.35395	1019.21	0.35845	1019.21	0.36363	1019.21	0.36859	1019.21	0.37357	1019.21	0.37849	1019.21	0.38353	1019.21	0.38929	1019.21	0.39501	1019.21	0.33335
1019.69	0.31724	1019.69	0.3181	1019.69	0.31933	1019.69	0.32089	1019.69	0.32262	1019.69	0.32379	1019.69	0.32597	1019.69	0.32795	1019.69	0.33008	1019.69	0.33293	1019.69	0.33582	1019.69	0.33861	1019.69	0.38184	1019.69	0.3449	1019.69	0.34865	1019.69	0.35336	1019.69	0.35785	1019.69	0.36307	1019.69	0.368	1019.69	0.37299	1019.69	0.37787	1019.69	0.38294	1019.69	0.38871	1019.69	0.3944	1019.69	0.33185
1020.17	0.31665	1020.17	0.31749	1020.17	0.31872	1020.17	0.32029	1020.17	0.32202	1020.17	0.3232	1020.17	0.32539	1020.17	0.32736	1020.17	0.32953	1020.17	0.33233	1020.17	0.33526	1020.17	0.33807	1020.17	0.38251	1020.17	0.34437	1020.17	0.34809	1020.17	0.35284	1020.17	0.35734	1020.17	0.36258	1020.17	0.36749	1020.17	0.37249	1020.17	0.37732	1020.17	0.38243	1020.17	0.3882	1020.17	0.39386	1020.17	0.33047
1020.65	0.31613	1020.65	0.31697	1020.65	0.31818	1020.65	0.31977	1020.65	0.32149	1020.65	0.32271	1020.65	0.32488	1020.65	0.32686	1020.65	0.32905	1020.65	0.33181	1020.65	0.3348	1020.65	0.33761	1020.65	0.38382	1020.65	0.34392	1020.65	0.34761	1020.65	0.35239	1020.65	0.35691	1020.65	0.36216	1020.65	0.36704	1020.65	0.37205	1020.65	0.37684	1020.65	0.382	1020.65	0.38777	1020.65	0.3934	1020.65	0.32921
1021.13	0.31567	1021.13	0.31652	1021.13	0.3177	1021.13	0.31931	1021.13	0.32102	1021.13	0.32229	1021.13	0.32443	1021.13	0.32642	1021.13	0.32864	1021.13	0.33138	1021.13	0.33441	1021.13	0.33722	1021.13	0.38524	1021.13	0.34354	1021.13	0.3472	1021.13	0.35201	1021.13	0.35655	1021.13	0.3618	1021.13	0.36665	1021.13	0.37167	1021.13	0.37645	1021.13	0.38161	1021.13	0.3874	1021.13	0.393	1021.13	0.32808
1021.62	0.31524	1021.62	0.31611	1021.62	0.31728	1021.62	0.31889	1021.62	0.32059	1021.62	0.32191	1021.62	0.32401	1021.62	0.32603	1021.62	0.32826	1021.62	0.331	1021.62	0.33408	1021.62	0.33687	1021.62	0.3862	1021.62	0.34319	1021.62	0.34684	1021.62	0.35166	1021.62	0.35622	1021.62	0.36145	1021.62	0.36627	1021.62	0.37132	1021.62	0.3761	1021.62	0.38126	1021.62	0.38708	1021.62	0.39263	1021.62	0.32708
1022.1	0.31484	1022.1	0.31572	1022.1	0.31687	1022.1	0.3185	1022.1	0.32018	1022.1	0.32156	1022.1	0.32361	1022.1	0.32565	1022.1	0.3279	1022.1	0.33067	1022.1	0.33376	1022.1	0.33654	1022.1	0.38638	1022.1	0.34284	1022.1	0.3465	1022.1	0.35132	1022.1	0.35588	1022.1	0.36111	1022.1	0.3659	1022.1	0.37097	1022.1	0.37577	1022.1	0.38091	1022.1	0.38675	1022.1	0.39227	1022.1	0.32619
1022.58	0.31445	1022.58	0.31534	1022.58	0.31649	1022.58	0.31812	1022.58	0.31978	1022.58	0.3212	1022.58	0.32321	1022.58	0.32529	1022.58	0.32754	1022.58	0.33035	1022.58	0.33345	1022.58	0.33621	1022.58	0.38596	1022.58	0.34247	1022.58	0.34617	1022.58	0.35097	1022.58	0.35552	1022.58	0.36074	1022.58	0.3655	1022.58	0.37061	1022.58	0.37544	1022.58	0.38054	1022.58	0.38641	1022.58	0.39188	1022.58	0.32538
1023.06	0.31407	1023.06	0.31497	1023.06	0.31612	1023.06	0.31775	1023.06	0.31939	1023.06	0.32084	1023.06	0.32282	1023.06	0.32492	1023.06	0.32717	1023.06	0.33005	1023.06	0.33313	1023.06	0.33586	1023.06	0.38543	1023.06	0.34208	1023.06	0.34584	1023.06	0.35061	1023.06	0.35513	1023.06	0.36035	1023.06	0.36509	1023.06	0.37022	1023.06	0.37509	1023.06	0.38015	1023.06	0.38603	1023.06	0.39147	1023.06	0.32463
1023.54	0.31371	1023.54	0.3146	1023.54	0.31577	1023.54	0.31742	1023.54	0.31903	1023.54	0.3205	1023.54	0.32245	1023.54	0.32457	1023.54	0.32681	1023.54	0.32975	1023.54	0.3328	1023.54	0.33552	1023.54	0.38535	1023.54	0.34167	1023.54	0.34552	1023.54	0.35025	1023.54	0.35472	1023.54	0.35995	1023.54	0.36469	1023.54	0.36981	1023.54	0.37473	1023.54	0.37975	1023.54	0.38563	1023.54	0.39104	1023.54	0.32395
1024.03	0.31339	1024.03	0.31426	1024.03	0.31547	1024.03	0.31712	1024.03	0.31871	1024.03	0.32018	1024.03	0.3221	1024.03	0.32425	1024.03	0.32648	1024.03	0.32948	1024.03	0.33247	1024.03	0.3352	1024.03	0.38604	1024.03	0.34127	1024.03	0.3452	1024.03	0.34989	1024.03	0.35431	1024.03	0.35956	1024.03	0.36431	1024.03	0.36941	1024.03	0.37436	1024.03	0.37935	1024.03	0.38522	1024.03	0.39063	1024.03	0.32336
1024.51	0.3131	1024.51	0.31394	1024.51	0.31519	1024.51	0.31686	1024.51	0.31843	1024.51	0.3199	1024.51	0.32178	1024.51	0.32396	1024.51	0.32617	1024.51	0.32921	1024.51	0.33214	1024.51	0.3349	1024.51	0.38736	1024.51	0.3409	1024.51	0.3449	1024.51	0.34955	1024.51	0.35392	1024.51	0.35918	1024.51	0.36397	1024.51	0.36902	1024.51	0.374	1024.51	0.37896	1024.51	0.38481	1024.51	0.39022	1024.51	0.32288
1024.99	0.31283	1024.99	0.31364	1024.99	0.31494	1024.99	0.31663	1024.99	0.31819	1024.99	0.31965	1024.99	0.32148	1024.99	0.32369	1024.99	0.32588	1024.99	0.32896	1024.99	0.33182	1024.99	0.33461	1024.99	0.38879	1024.99	0.34054	1024.99	0.3446	1024.99	0.34921	1024.99	0.35354	1024.99	0.35882	1024.99	0.36364	1024.99	0.36863	1024.99	0.37363	1024.99	0.37857	1024.99	0.3844	1024.99	0.38982	1024.99	0.32252
1025.47	0.31256	1025.47	0.31336	1025.47	0.3147	1025.47	0.3164	1025.47	0.31795	1025.47	0.3194	1025.47	0.32118	1025.47	0.32343	1025.47	0.3256	1025.47	0.32868	1025.47	0.33149	1025.47	0.33432	1025.47	0.38975	1025.47	0.34019	1025.47	0.34429	1025.47	0.34886	1025.47	0.35315	1025.47	0.35844	1025.47	0.36331	1025.47	0.36823	1025.47	0.37324	1025.47	0.37815	1025.47	0.38395	1025.47	0.3894	1025.47	0.32226
1025.96	0.31227	1025.96	0.31307	1025.96	0.31446	1025.96	0.31615	1025.96	0.31771	1025.96	0.31914	1025.96	0.32087	1025.96	0.32315	1025.96	0.3253	1025.96	0.32838	1025.95	0.33114	1025.95	0.334	1025.96	0.38989	1025.95	0.33983	1025.95	0.34394	1025.96	0.34849	1025.96	0.35274	1025.96	0.35804	1025.96	0.36296	1025.96	0.3678	1025.96	0.37282	1025.96	0.37769	1025.96	0.38347	1025.96	0.38896	1025.95	0.32207
1026.44	0.31199	1026.44	0.31279	1026.44	0.31421	1026.44	0.31588	1026.44	0.31744	1026.44	0.31887	1026.44	0.32056	1026.44	0.32286	1026.44	0.325	1026.44	0.32805	1026.44	0.33077	1026.44	0.33366	1026.44	0.38931	1026.44	0.33945	1026.44	0.34356	1026.44	0.34808	1026.44	0.35231	1026.44	0.3576	1026.44	0.36256	1026.44	0.36735	1026.44	0.37235	1026.44	0.37717	1026.44	0.38293	1026.44	0.38846	1026.44	0.32194
1026.92	0.31172	1026.92	0.31253	1026.92	0.31397	1026.92	0.31562	1026.92	0.31717	1026.92	0.3186	1026.92	0.32026	1026.92	0.32256	1026.92	0.32469	1026.92	0.32771	1026.92	0.33041	1026.92	0.33332	1026.92	0.38847	1026.92	0.33908	1026.92	0.34315	1026.92	0.34767	1026.92	0.35187	1026.92	0.35715	1026.92	0.36213	1026.92	0.36688	1026.92	0.37185	1026.92	0.37663	1026.92	0.38238	1026.92	0.38795	1026.92	0.32184
1027.4	0.31149	1027.4	0.31232	1027.4	0.31376	1027.4	0.31539	1027.4	0.31693	1027.4	0.31836	1027.4	0.32	1027.4	0.32228	1027.4	0.32442	1027.4	0.3274	1027.4	0.33008	1027.4	0.33299	1027.4	0.38799	1027.4	0.33873	1027.4	0.34275	1027.4	0.34727	1027.4	0.35144	1027.4	0.35672	1027.4	0.3617	1027.4	0.36643	1027.4	0.37136	1027.4	0.3761	1027.4	0.38185	1027.4	0.38743	1027.4	0.32179
1027.88	0.31135	1027.88	0.31219	1027.88	0.31362	1027.88	0.31521	1027.88	0.31674	1027.88	0.31818	1027.88	0.31981	1027.88	0.32206	1027.88	0.32421	1027.88	0.32716	1027.88	0.32981	1027.88	0.33272	1027.88	0.38823	1027.88	0.33844	1027.88	0.3424	1027.88	0.34692	1027.88	0.35107	1027.88	0.35633	1027.88	0.3613	1027.88	0.36604	1027.88	0.37092	1027.88	0.37562	1027.88	0.38138	1027.88	0.38696	1027.88	0.32182
1028.37	0.31129	1028.37	0.31215	1028.37	0.31356	1028.37	0.31513	1028.37	0.31663	1028.37	0.31808	1028.37	0.31973	1028.37	0.32192	1028.37	0.32408	1028.37	0.327	1028.37	0.32961	1028.37	0.33253	1028.37	0.38916	1028.37	0.33824	1028.37	0.34213	1028.37	0.34663	1028.37	0.35078	1028.37	0.35603	1028.37	0.36097	1028.37	0.36573	1028.37	0.37055	1028.37	0.37523	1028.37	0.381	1028.37	0.38658	1028.37	0.32195
1028.85	0.31131	1028.85	0.31219	1028.85	0.31358	1028.85	0.31512	1028.85	0.3166	1028.85	0.31807	1028.85	0.31974	1028.85	0.32185	1028.85	0.32404	1028.85	0.32693	1028.85	0.3295	1028.85	0.33243	1028.85	0.39034	1028.85	0.33812	1028.85	0.34194	1028.85	0.34643	1028.85	0.35059	1028.85	0.35581	1028.85	0.36072	1028.85	0.36551	1028.85	0.37027	1028.85	0.37495	1028.85	0.38074	1028.85	0.38628	1028.85	0.3222
1029.33	0.3114	1029.33	0.31231	1029.33	0.31366	1029.33	0.3152	1029.33	0.31666	1029.33	0.31812	1029.33	0.31982	1029.33	0.32186	1029.33	0.32406	1029.33	0.32693	1029.33	0.32945	1029.33	0.3324	1029.33	0.39122	1029.33	0.33808	1029.33	0.34183	1029.33	0.3463	1029.33	0.35048	1029.33	0.35567	1029.33	0.36056	1029.33	0.36538	1029.33	0.37007	1029.33	0.37476	1029.33	0.38058	1029.33	0.38607	1029.33	0.32257
1029.81	0.31155	1029.81	0.31249	1029.81	0.3138	1029.81	0.31534	1029.81	0.31679	1029.81	0.31824	1029.81	0.31996	1029.81	0.32193	1029.81	0.32414	1029.81	0.32701	1029.81	0.32947	1029.81	0.33243	1029.81	0.39143	1029.81	0.3381	1029.81	0.3418	1029.81	0.34623	1029.81	0.35044	1029.81	0.3556	1029.81	0.36046	1029.81	0.36531	1029.81	0.36995	1029.81	0.37467	1029.81	0.3805	1029.81	0.38594	1029.81	0.32303
1030.29	0.31176	1030.29	0.31272	1030.29	0.31399	1030.29	0.31553	1030.29	0.31698	1030.29	0.31841	1030.29	0.32014	1030.29	0.32207	1030.29	0.32428	1030.29	0.32715	1030.3	0.32956	1030.3	0.33253	1030.29	0.391	1030.3	0.33818	1030.3	0.34185	1030.29	0.34624	1030.29	0.35047	1030.29	0.3556	1030.29	0.36045	1030.29	0.36531	1030.29	0.3699	1030.29	0.37466	1030.29	0.38049	1030.29	0.38589	1030.3	0.32356
1030.78	0.31204	1030.78	0.31301	1030.78	0.31425	1030.78	0.3158	1030.78	0.31724	1030.78	0.31865	1030.78	0.32038	1030.78	0.32228	1030.78	0.32449	1030.78	0.32736	1030.78	0.32973	1030.78	0.33269	1030.78	0.39036	1030.78	0.33833	1030.78	0.342	1030.78	0.34635	1030.78	0.35059	1030.78	0.35569	1030.78	0.36053	1030.78	0.36539	1030.78	0.36995	1030.78	0.37475	1030.78	0.38056	1030.78	0.38594	1030.78	0.32413
1031.26	0.31243	1031.26	0.31338	1031.26	0.3146	1031.26	0.31614	1031.26	0.3176	1031.26	0.31898	1031.26	0.32069	1031.26	0.32261	1031.26	0.3248	1031.26	0.32767	1031.26	0.33003	1031.26	0.33295	1031.26	0.39005	1031.26	0.33858	1031.26	0.34226	1031.26	0.34659	1031.26	0.35083	1031.26	0.35591	1031.26	0.36074	1031.26	0.36559	1031.26	0.37013	1031.26	0.37498	1031.26	0.38074	1031.26	0.38612	1031.26	0.32475
1031.74	0.31294	1031.74	0.31387	1031.74	0.31506	1031.74	0.3166	1031.74	0.31808	1031.74	0.31943	1031.74	0.32112	1031.74	0.32307	1031.74	0.32524	1031.74	0.32812	1031.74	0.33049	1031.74	0.33333	1031.74	0.39044	1031.74	0.33897	1031.74	0.34267	1031.74	0.34699	1031.74	0.3512	1031.74	0.35628	1031.74	0.3611	1031.74	0.36594	1031.74	0.37048	1031.74	0.37536	1031.74	0.38108	1031.74	0.38648	1031.74	0.32543
1032.22	0.3136	1032.22	0.31448	1032.22	0.31567	1032.22	0.31719	1032.22	0.3187	1032.22	0.32003	1032.22	0.3217	1032.22	0.32369	1032.22	0.32583	1032.22	0.32873	1032.22	0.33111	1032.22	0.33388	1032.22	0.39154	1032.22	0.33952	1032.22	0.34326	1032.22	0.34759	1032.22	0.35176	1032.22	0.35685	1032.22	0.36165	1032.22	0.36648	1032.22	0.37103	1032.22	0.37592	1032.22	0.38161	1032.22	0.38704	1032.22	0.32619
1032.71	0.3144	1032.71	0.31524	1032.71	0.31642	1032.71	0.31792	1032.71	0.31947	1032.71	0.32078	1032.71	0.32243	1032.71	0.32447	1032.71	0.32658	1032.71	0.32952	1032.71	0.33192	1032.71	0.3346	1032.71	0.39299	1032.71	0.34025	1032.71	0.34403	1032.71	0.34839	1032.71	0.35251	1032.71	0.35761	1032.71	0.3624	1032.71	0.36721	1032.71	0.37177	1032.71	0.37668	1032.71	0.38235	1032.71	0.38781	1032.71	0.32705
1033.19	0.31532	1033.19	0.31614	1033.19	0.31731	1033.19	0.31879	1033.19	0.32038	1033.19	0.32169	1033.19	0.32334	1033.19	0.32541	1033.19	0.32749	1033.19	0.33047	1033.19	0.33289	1033.19	0.3355	1033.19	0.39426	1033.19	0.34115	1033.19	0.34496	1033.19	0.34938	1033.19	0.35345	1033.19	0.35855	1033.19	0.36334	1033.19	0.36813	1033.19	0.37272	1033.19	0.37762	1033.19	0.38329	1033.19	0.38877	1033.19	0.328
1033.67	0.31636	1033.67	0.31718	1033.67	0.31834	1033.67	0.3198	1033.67	0.32143	1033.67	0.32275	1033.67	0.3244	1033.67	0.32651	1033.67	0.32855	1033.67	0.33158	1033.67	0.33402	1033.67	0.33656	1033.67	0.39501	1033.67	0.34224	1033.67	0.34607	1033.67	0.35054	1033.67	0.35457	1033.67	0.35967	1033.67	0.36446	1033.67	0.36924	1033.67	0.37385	1033.67	0.37874	1033.67	0.38443	1033.67	0.38992	1033.67	0.32903
1034.15	0.31751	1034.15	0.31836	1034.15	0.31951	1034.15	0.32096	1034.15	0.32262	1034.15	0.32395	1034.15	0.32562	1034.15	0.32774	1034.15	0.32974	1034.15	0.33283	1034.15	0.33529	1034.15	0.3378	1034.15	0.39523	1034.15	0.34349	1034.15	0.34733	1034.15	0.35186	1034.15	0.35587	1034.15	0.36095	1034.15	0.36575	1034.15	0.37053	1034.15	0.37515	1034.15	0.38003	1034.15	0.38576	1034.15	0.39124	1034.15	0.33011
1034.63	0.31879	1034.63	0.31969	1034.63	0.32082	1034.63	0.32228	1034.63	0.32396	1034.63	0.3253	1034.63	0.32699	1034.63	0.32913	1034.63	0.33108	1034.63	0.33423	1034.63	0.33672	1034.63	0.33921	1034.63	0.39527	1034.63	0.34493	1034.63	0.34876	1034.63	0.35333	1034.63	0.35736	1034.63	0.36239	1034.63	0.36723	1034.63	0.37199	1034.63	0.37663	1034.63	0.38152	1034.63	0.38729	1034.63	0.39274	1034.63	0.33124
1035.12	0.3202	1035.12	0.32118	1035.12	0.32231	1035.12	0.32378	1035.12	0.32546	1035.12	0.32682	1035.12	0.32854	1035.12	0.33067	1035.12	0.33259	1035.12	0.33578	1035.12	0.3383	1035.12	0.34082	1035.12	0.39564	1035.12	0.34656	1035.12	0.35037	1035.12	0.35497	1035.12	0.35904	1035.12	0.36402	1035.12	0.3689	1035.12	0.37365	1035.12	0.37829	1035.12	0.38321	1035.12	0.38901	1035.12	0.39443	1035.12	0.33243
1035.6	0.32178	1035.6	0.32284	1035.6	0.32397	1035.6	0.32547	1035.6	0.32713	1035.6	0.32851	1035.6	0.33026	1035.6	0.33239	1035.6	0.33428	1035.6	0.33751	1035.6	0.34007	1035.6	0.34264	1035.6	0.39669	1035.6	0.3484	1035.6	0.35218	1035.6	0.3568	1035.6	0.36092	1035.6	0.36585	1035.6	0.37079	1035.6	0.37551	1035.6	0.38016	1035.6	0.38512	1035.6	0.39095	1035.6	0.39633	1035.6	0.33371
1036.08	0.32353	1036.08	0.32466	1036.08	0.32582	1036.08	0.32734	1036.08	0.32897	1036.08	0.33039	1036.08	0.33216	1036.08	0.33429	1036.08	0.33617	1036.08	0.33942	1036.08	0.34202	1036.08	0.34467	1036.08	0.39844	1036.08	0.35045	1036.08	0.35418	1036.08	0.3588	1036.08	0.36301	1036.08	0.3679	1036.08	0.37289	1036.08	0.37759	1036.08	0.38225	1036.08	0.38727	1036.08	0.39312	1036.08	0.39847	1036.08	0.33512
1036.56	0.32545	1036.56	0.32663	1036.56	0.32782	1036.56	0.32937	1036.56	0.33097	1036.56	0.33244	1036.56	0.33423	1036.56	0.33636	1036.56	0.33825	1036.56	0.3415	1036.56	0.34416	1036.56	0.34688	1036.56	0.40058	1036.56	0.35268	1036.56	0.35638	1036.56	0.36099	1036.56	0.36528	1036.56	0.37015	1036.56	0.37519	1036.56	0.37987	1036.56	0.38455	1036.56	0.38962	1036.56	0.39549	1036.56	0.40083	1036.56	0.33669
1037.05	0.32751	1037.05	0.32871	1037.05	0.32996	1037.05	0.33153	1037.05	0.3331	1037.05	0.33462	1037.05	0.33645	1037.05	0.33858	1037.05	0.3405	1037.05	0.34373	1037.05	0.34645	1037.05	0.34926	1037.05	0.40266	1037.05	0.35508	1037.05	0.35875	1037.05	0.36334	1037.05	0.36771	1037.05	0.37258	1037.05	0.37765	1037.05	0.38232	1037.05	0.38704	1037.05	0.39215	1037.05	0.39803	1037.05	0.40338	1037.05	0.3384
1037.53	0.32967	1037.53	0.33087	1037.53	0.3322	1037.53	0.33378	1037.53	0.33534	1037.53	0.33692	1037.53	0.33878	1037.53	0.34091	1037.53	0.34289	1037.53	0.3461	1037.53	0.34887	1037.53	0.35175	1037.53	0.40432	1037.53	0.3576	1037.53	0.36125	1037.53	0.36582	1037.53	0.37026	1037.53	0.37514	1037.53	0.38024	1037.53	0.38491	1037.53	0.38968	1037.53	0.39481	1037.53	0.40071	1037.53	0.40609	1037.53	0.34024
1038.01	0.33193	1038.01	0.33312	1038.01	0.33452	1038.01	0.33611	1038.01	0.33767	1038.01	0.3393	1038.01	0.34121	1038.01	0.34335	1038.01	0.34539	1038.01	0.34858	1038.01	0.35141	1038.01	0.35433	1038.01	0.40555	1038.01	0.36021	1038.01	0.36386	1038.01	0.36842	1038.01	0.37291	1038.01	0.37781	1038.01	0.38292	1038.01	0.3876	1038.01	0.39244	1038.01	0.39757	1038.01	0.40348	1038.01	0.40891	1038.01	0.34218
1038.49	0.33426	1038.49	0.33543	1038.49	0.3369	1038.49	0.33851	1038.49	0.34009	1038.49	0.34175	1038.49	0.34371	1038.49	0.34588	1038.49	0.34798	1038.49	0.35116	1038.49	0.35404	1038.49	0.35698	1038.49	0.40664	1038.49	0.3629	1038.49	0.36656	1038.49	0.37112	1038.49	0.37565	1038.49	0.38056	1038.49	0.38569	1038.49	0.39037	1038.49	0.39529	1038.49	0.40039	1038.49	0.40633	1038.49	0.41182	1038.49	0.34419
1038.97	0.33667	1038.97	0.33782	1038.97	0.33936	1038.97	0.34099	1038.97	0.3426	1038.97	0.34428	1038.97	0.34628	1038.97	0.3485	1038.97	0.35065	1038.97	0.35383	1038.97	0.35675	1038.97	0.3597	1038.97	0.40801	1038.97	0.36566	1038.97	0.36934	1038.97	0.37392	1038.97	0.37847	1038.97	0.3834	1038.97	0.38854	1038.97	0.39322	1038.97	0.39823	1038.97	0.40329	1038.97	0.40926	1038.97	0.41482	1038.97	0.34629
1039.46	0.33915	1039.46	0.34029	1039.46	0.34189	1039.46	0.34356	1039.46	0.34519	1039.46	0.34689	1039.46	0.34893	1039.46	0.3512	1039.46	0.3534	1039.46	0.3566	1039.46	0.35954	1039.46	0.36249	1039.46	0.40993	1039.46	0.36851	1039.46	0.37222	1039.46	0.37683	1039.46	0.38138	1039.46	0.38632	1039.46	0.39148	1039.46	0.39616	1039.46	0.40125	1039.46	0.40627	1039.46	0.41228	1039.46	0.41791	1039.46	0.34848
1039.94	0.34171	1039.94	0.34286	1039.94	0.3445	1039.94	0.34622	1039.94	0.34787	1039.94	0.34956	1039.94	0.35165	1039.94	0.35398	1039.94	0.35623	1039.94	0.35944	1039.94	0.3624	1039.94	0.36536	1039.94	0.41238	1039.94	0.37143	1039.94	0.37518	1039.94	0.37984	1039.94	0.38437	1039.94	0.38935	1039.94	0.39451	1039.94	0.3992	1039.94	0.40435	1039.94	0.40933	1039.94	0.41538	1039.94	0.42109	1039.94	0.35081
1040.42	0.34434	1040.42	0.3455	1040.42	0.34717	1040.42	0.34896	1040.42	0.35062	1040.42	0.3523	1040.42	0.35442	1040.42	0.35682	1040.42	0.3591	1040.42	0.36235	1040.42	0.36531	1040.42	0.36828	1040.42	0.41504	1040.42	0.37443	1040.42	0.37821	1040.42	0.38292	1040.42	0.38742	1040.42	0.39246	1040.42	0.39761	1040.42	0.40231	1040.42	0.40751	1040.42	0.41246	1040.42	0.41857	1040.42	0.42434	1040.42	0.35329
1040.9	0.34699	1040.9	0.34818	1040.9	0.34987	1040.9	0.35173	1040.9	0.3534	1040.9	0.35507	1040.9	0.35723	1040.9	0.35969	1040.9	0.36201	1040.9	0.36528	1040.9	0.36824	1040.9	0.37123	1040.9	0.41748	1040.9	0.37747	1040.9	0.38128	1040.9	0.38604	1040.9	0.39052	1040.9	0.39562	1040.9	0.40076	1040.9	0.40548	1040.9	0.41069	1040.9	0.41563	1040.9	0.4218	1040.9	0.42762	1040.9	0.35594
1041.38	0.34965	1041.38	0.35087	1041.38	0.35257	1041.38	0.3545	1041.38	0.35618	1041.38	0.35784	1041.38	0.36004	1041.38	0.36254	1041.38	0.3649	1041.38	0.36822	1041.38	0.37116	1041.38	0.37418	1041.38	0.41943	1041.38	0.38051	1041.38	0.38435	1041.38	0.38916	1041.38	0.39361	1041.38	0.39878	1041.38	0.40391	1041.38	0.40865	1041.38	0.41385	1041.38	0.41879	1041.38	0.42503	1041.38	0.43089	1041.38	0.35873
1041.87	0.35229	1041.87	0.35353	1041.87	0.35523	1041.87	0.35724	1041.87	0.35893	1041.87	0.36058	1041.87	0.36281	1041.87	0.36535	1041.87	0.36775	1041.87	0.37111	1041.87	0.37404	1041.87	0.37708	1041.87	0.42093	1041.87	0.38351	1041.87	0.38739	1041.87	0.39223	1041.87	0.39667	1041.87	0.4019	1041.87	0.40702	1041.87	0.41179	1041.87	0.41695	1041.87	0.42192	1041.87	0.42821	1041.87	0.43411	1041.87	0.36163
1042.35	0.35489	1042.35	0.35615	1042.35	0.35784	1042.35	0.35991	1042.35	0.36162	1042.35	0.36327	1042.35	0.36554	1042.35	0.36811	1042.35	0.37054	1042.35	0.37394	1042.35	0.37686	1042.35	0.37992	1042.35	0.42229	1042.35	0.38645	1042.35	0.39037	1042.35	0.39523	1042.35	0.39967	1042.35	0.40495	1042.35	0.41006	1042.35	0.41486	1042.35	0.41996	1042.35	0.42498	1042.35	0.43132	1042.35	0.43723	1042.35	0.36463
1042.83	0.35744	1042.83	0.35872	1042.83	0.36039	1042.83	0.36251	1042.83	0.36426	1042.83	0.36591	1042.83	0.36821	1042.83	0.3708	1042.83	0.37326	1042.83	0.3767	1042.83	0.37963	1042.83	0.38269	1042.83	0.42391	1042.83	0.3893	1042.83	0.39328	1042.83	0.39815	1042.83	0.4026	1042.83	0.40791	1042.83	0.41301	1042.83	0.41784	1042.83	0.42288	1042.83	0.42797	1042.83	0.43434	1042.83	0.44026	1042.83	0.36772
1043.31	0.35995	1043.31	0.36122	1043.31	0.3629	1043.31	0.36506	1043.31	0.36684	1043.31	0.36851	1043.31	0.37083	1043.31	0.37345	1043.31	0.37591	1043.31	0.37938	1043.31	0.38235	1043.31	0.3854	1043.31	0.42601	1043.31	0.39209	1043.31	0.39611	1043.31	0.40099	1043.31	0.40546	1043.31	0.41079	1043.31	0.41588	1043.31	0.42072	1043.31	0.42572	1043.31	0.4309	1043.31	0.43728	1043.31	0.4432	1043.31	0.37093
1043.8	0.36241	1043.8	0.36368	1043.8	0.36538	1043.8	0.36754	1043.8	0.36937	1043.8	0.37107	1043.8	0.3734	1043.8	0.37605	1043.8	0.3785	1043.8	0.38199	1043.8	0.38502	1043.8	0.38806	1043.8	0.42852	1043.8	0.3948	1043.8	0.39887	1043.8	0.40376	1043.8	0.40825	1043.8	0.41359	1043.8	0.41867	1043.8	0.42351	1043.8	0.4285	1043.8	0.43376	1043.8	0.44013	1043.8	0.44606	1043.8	0.37429
1044.28	0.36482	1044.28	0.36606	1044.28	0.36781	1044.28	0.36997	1044.28	0.37184	1044.28	0.37358	1044.28	0.37591	1044.28	0.37859	1044.28	0.38102	1044.28	0.38453	1044.28	0.38762	1044.28	0.39065	1044.28	0.43105	1044.28	0.39744	1044.28	0.40154	1044.28	0.40644	1044.28	0.41096	1044.28	0.41631	1044.28	0.42137	1044.28	0.42621	1044.28	0.43121	1044.28	0.43655	1044.28	0.4429	1044.28	0.44882	1044.28	0.3778
1044.76	0.36714	1044.76	0.36837	1044.76	0.37019	1044.76	0.37231	1044.76	0.37422	1044.76	0.37601	1044.76	0.37834	1044.76	0.38104	1044.76	0.38345	1044.76	0.38697	1044.76	0.39012	1044.76	0.39316	1044.76	0.4332	1044.76	0.39998	1044.76	0.40409	1044.76	0.40902	1044.76	0.41354	1044.76	0.41892	1044.76	0.42395	1044.76	0.42879	1044.76	0.43382	1044.76	0.43922	1044.76	0.44556	1044.76	0.45147	1044.76	0.38148
1045.24	0.36936	1045.24	0.37057	1045.24	0.37246	1045.24	0.37454	1045.24	0.37649	1045.24	0.37832	1045.24	0.38066	1045.24	0.38337	1045.24	0.38577	1045.24	0.38928	1045.24	0.39249	1045.24	0.39555	1045.24	0.43475	1045.24	0.40239	1045.24	0.40649	1045.24	0.41145	1045.24	0.41596	1045.24	0.42139	1045.24	0.42638	1045.24	0.43123	1045.24	0.43629	1045.24	0.44173	1045.24	0.44805	1045.24	0.45396	1045.24	0.38528
1045.72	0.37144	1045.72	0.37266	1045.72	0.37461	1045.72	0.37663	1045.72	0.37863	1045.72	0.38049	1045.72	0.38284	1045.72	0.38554	1045.72	0.38794	1045.72	0.39145	1045.72	0.39469	1045.72	0.39779	1045.72	0.4358	1045.72	0.40463	1045.72	0.4087	1045.72	0.41369	1045.72	0.41817	1045.72	0.42367	1045.72	0.4286	1045.72	0.43348	1045.72	0.43857	1045.72	0.44403	1045.72	0.45032	1045.72	0.45625	1045.72	0.38916
1046.21	0.37338	1046.21	0.37461	1046.21	0.3766	1046.21	0.37858	1046.21	0.38061	1046.21	0.3825	1046.21	0.38485	1046.21	0.38753	1046.21	0.38996	1046.21	0.39346	1046.21	0.39671	1046.21	0.39986	1046.21	0.43676	1046.21	0.40667	1046.21	0.41072	1046.21	0.41573	1046.21	0.42016	1046.21	0.42573	1046.21	0.43061	1046.21	0.43553	1046.21	0.44064	1046.21	0.44609	1046.21	0.45236	1046.21	0.4583	1046.21	0.39307
1046.69	0.37519	1046.69	0.37644	1046.69	0.37845	1046.69	0.3804	1046.69	0.38245	1046.69	0.38434	1046.69	0.38669	1046.69	0.38936	1046.69	0.39182	1046.69	0.39531	1046.69	0.39856	1046.69	0.40174	1046.69	0.43806	1046.69	0.40852	1046.69	0.41255	1046.69	0.41757	1046.69	0.42194	1046.69	0.42757	1046.69	0.4324	1046.69	0.43738	1046.69	0.44247	1046.69	0.44791	1046.69	0.45416	1046.69	0.46012	1046.69	0.397
1047.17	0.37691	1047.17	0.37816	1047.17	0.38017	1047.17	0.38211	1047.17	0.38417	1047.17	0.38605	1047.17	0.38839	1047.17	0.39104	1047.17	0.39353	1047.17	0.39702	1047.17	0.40025	1047.17	0.40346	1047.17	0.43989	1047.17	0.41019	1047.17	0.41421	1047.17	0.41921	1047.17	0.42353	1047.17	0.4292	1047.17	0.43402	1047.17	0.43905	1047.17	0.4441	1047.17	0.44951	1047.17	0.45573	1047.17	0.46173	1047.17	0.40096
1047.65	0.37855	1047.65	0.37979	1047.65	0.38177	1047.65	0.38372	1047.65	0.38579	1047.65	0.38763	1047.65	0.38996	1047.65	0.39259	1047.65	0.39512	1047.65	0.3986	1047.65	0.40181	1047.65	0.40502	1047.65	0.4421	1047.65	0.4117	1047.65	0.41572	1047.65	0.4207	1047.65	0.42496	1047.65	0.43065	1047.65	0.43547	1047.65	0.44054	1047.65	0.44555	1047.65	0.45091	1047.65	0.45712	1047.65	0.46314	1047.65	0.40497
1048.14	0.38011	1048.14	0.38132	1048.14	0.38326	1048.14	0.38524	1048.14	0.3873	1048.14	0.3891	1048.14	0.39142	1048.14	0.39403	1048.14	0.39658	1048.14	0.40006	1048.14	0.40325	1048.14	0.40644	1048.13	0.44423	1048.14	0.41306	1048.14	0.4171	1048.14	0.42203	1048.14	0.42625	1048.14	0.43192	1048.14	0.43678	1048.14	0.44186	1048.14	0.44682	1048.14	0.45213	1048.14	0.45833	1048.14	0.46437	1048.14	0.40906
1048.62	0.38158	1048.62	0.38273	1048.62	0.38464	1048.62	0.38665	1048.62	0.3887	1048.62	0.39045	1048.62	0.39275	1048.62	0.39534	1048.62	0.3979	1048.62	0.40138	1048.62	0.40455	1048.62	0.40771	1048.62	0.44583	1048.62	0.41426	1048.62	0.41831	1048.62	0.42319	1048.62	0.42738	1048.62	0.433	1048.62	0.43793	1048.62	0.44299	1048.62	0.44791	1048.62	0.45316	1048.62	0.45936	1048.62	0.4654	1048.62	0.41321
1049.1	0.38294	1049.1	0.384	1049.1	0.38588	1049.1	0.38792	1049.1	0.38995	1049.1	0.39165	1049.1	0.39394	1049.1	0.3965	1049.1	0.39905	1049.1	0.40255	1049.1	0.4057	1049.1	0.40881	1049.1	0.44669	1049.1	0.41527	1049.1	0.41934	1049.1	0.42416	1049.1	0.42833	1049.1	0.43389	1049.1	0.43889	1049.1	0.44392	1049.1	0.44879	1049.1	0.45398	1049.1	0.46018	1049.1	0.46621	1049.1	0.41735
1049.58	0.38414	1049.58	0.38511	1049.58	0.38698	1049.58	0.38902	1049.58	0.39102	1049.58	0.39267	1049.58	0.39496	1049.58	0.3975	1049.58	0.40001	1049.58	0.40353	1049.58	0.40667	1049.58	0.40971	1049.58	0.447	1049.58	0.41608	1049.58	0.42014	1049.58	0.42491	1049.58	0.42907	1049.58	0.43454	1049.58	0.43962	1049.58	0.4446	1049.58	0.44943	1049.58	0.45456	1049.58	0.46078	1049.58	0.46678	1049.58	0.42141
1050.06	0.38518	1050.06	0.38605	1050.06	0.38791	1050.06	0.38992	1050.06	0.3919	1050.06	0.39352	1050.06	0.39581	1050.06	0.39831	1050.06	0.40077	1050.06	0.40431	1050.06	0.40744	1050.06	0.41041	1050.06	0.44724	1050.06	0.41667	1050.06	0.42072	1050.06	0.42543	1050.06	0.42959	1050.06	0.43497	1050.06	0.4401	1050.06	0.44502	1050.06	0.44983	1050.06	0.45489	1050.06	0.46112	1050.06	0.46708	1050.06	0.42533
1050.55	0.38604	1050.55	0.38682	1050.55	0.38868	1050.55	0.39065	1050.55	0.39259	1050.55	0.39418	1050.55	0.39647	1050.55	0.39894	1050.55	0.40133	1050.55	0.4049	1050.55	0.40801	1050.55	0.41092	1050.55	0.44792	1050.55	0.41705	1050.55	0.42108	1050.55	0.42572	1050.55	0.4299	1050.55	0.43518	1050.55	0.44034	1050.55	0.4452	1050.55	0.44999	1050.55	0.45499	1050.55	0.46123	1050.55	0.46714	1050.55	0.42906
1051.03	0.38673	1051.03	0.38744	1051.03	0.38931	1051.03	0.3912	1051.03	0.39312	1051.03	0.39467	1051.03	0.39696	1051.03	0.3994	1051.03	0.40173	1051.03	0.40532	1051.03	0.40839	1051.03	0.41125	1051.03	0.44923	1051.03	0.41725	1051.03	0.42124	1051.03	0.42581	1051.03	0.43002	1051.03	0.43519	1051.03	0.44037	1051.03	0.44517	1051.03	0.44995	1051.03	0.45489	1051.03	0.46112	1051.03	0.46699	1051.03	0.43261
1051.51	0.38725	1051.51	0.38792	1051.51	0.3898	1051.51	0.3916	1051.51	0.39349	1051.51	0.39501	1051.51	0.3973	1051.51	0.39972	1051.51	0.40196	1051.51	0.40557	1051.51	0.4086	1051.51	0.41142	1051.51	0.45096	1051.51	0.41729	1051.51	0.42125	1051.51	0.42572	1051.51	0.42997	1051.51	0.43505	1051.51	0.44021	1051.51	0.44495	1051.51	0.44973	1051.51	0.45463	1051.51	0.46083	1051.51	0.46667	1051.51	0.43601
1051.99	0.3876	1051.99	0.38825	1051.99	0.39014	1051.99	0.39184	1051.99	0.3937	1051.99	0.3952	1051.99	0.39746	1051.99	0.39989	1051.99	0.40205	1051.99	0.40565	1051.99	0.40862	1051.99	0.41143	1051.99	0.45258	1051.99	0.41718	1051.99	0.42109	1051.99	0.42547	1051.99	0.42977	1051.99	0.43475	1051.99	0.43987	1051.99	0.44455	1051.99	0.44935	1051.99	0.45421	1051.99	0.46038	1051.99	0.46619	1051.99	0.43927
1052.47	0.38774	1052.47	0.38841	1052.47	0.3903	1052.47	0.3919	1052.47	0.39373	1052.47	0.39521	1052.47	0.39744	1052.47	0.39988	1052.47	0.40195	1052.47	0.40554	1052.47	0.40844	1052.47	0.41124	1052.48	0.4535	1052.47	0.41689	1052.47	0.42075	1052.47	0.42503	1052.47	0.42938	1052.47	0.43427	1052.47	0.43934	1052.47	0.44397	1052.47	0.44878	1052.47	0.45362	1052.47	0.45973	1052.47	0.46553	1052.47	0.44238
1052.96	0.38764	1052.96	0.38835	1052.96	0.39023	1052.96	0.39175	1052.96	0.39354	1052.96	0.395	1052.96	0.3972	1052.96	0.39965	1052.96	0.40163	1052.96	0.4052	1052.96	0.40802	1052.96	0.41081	1052.96	0.45347	1052.96	0.41639	1052.96	0.42019	1052.96	0.42438	1052.96	0.42877	1052.96	0.43358	1052.96	0.43857	1052.96	0.44316	1052.96	0.44798	1052.96	0.45281	1052.96	0.45887	1052.96	0.46464	1052.96	0.44526
1053.44	0.38728	1053.44	0.38804	1053.44	0.3899	1053.44	0.39135	1053.44	0.39309	1053.44	0.39454	1053.44	0.3967	1053.44	0.39915	1053.44	0.40106	1053.44	0.40459	1053.44	0.40734	1053.44	0.4101	1053.44	0.45268	1053.44	0.41564	1053.44	0.41936	1053.44	0.42348	1053.44	0.42789	1053.44	0.43262	1053.44	0.43755	1053.44	0.44209	1053.44	0.44692	1053.44	0.45174	1053.44	0.45775	1053.44	0.4635	1053.44	0.44782
1053.92	0.38665	1053.92	0.38745	1053.92	0.38929	1053.92	0.39067	1053.92	0.39237	1053.92	0.39381	1053.92	0.39593	1053.92	0.39837	1053.92	0.40021	1053.92	0.40369	1053.92	0.40638	1053.92	0.40908	1053.92	0.45167	1053.92	0.41461	1053.92	0.41825	1053.92	0.42232	1053.92	0.42671	1053.92	0.43139	1053.92	0.43624	1053.92	0.44075	1053.92	0.44557	1053.92	0.45039	1053.92	0.45637	1053.92	0.46208	1053.92	0.44999
1054.4	0.38576	1054.4	0.3866	1054.4	0.3884	1054.4	0.38974	1054.4	0.39137	1054.4	0.39281	1054.4	0.39488	1054.4	0.39729	1054.4	0.39909	1054.4	0.40249	1054.4	0.40515	1054.4	0.40777	1054.4	0.45101	1054.4	0.4133	1054.4	0.41684	1054.4	0.4209	1054.4	0.42525	1054.4	0.42988	1054.4	0.43465	1054.4	0.43914	1054.4	0.44393	1054.4	0.44877	1054.4	0.45471	1054.4	0.46038	1054.4	0.45173
1054.89	0.38464	1054.89	0.3855	1054.89	0.38724	1054.89	0.38856	1054.89	0.39013	1054.89	0.39156	1054.89	0.39358	1054.89	0.39594	1054.89	0.39772	1054.89	0.40102	1054.89	0.40368	1054.89	0.4062	1054.89	0.45097	1054.89	0.41173	1054.89	0.41518	1054.89	0.41924	1054.89	0.42352	1054.89	0.42812	1054.89	0.43281	1054.89	0.43728	1054.89	0.44203	1054.89	0.44689	1054.89	0.45282	1054.89	0.45842	1054.89	0.45305
1055.37	0.38333	1055.37	0.38417	1055.37	0.38586	1055.37	0.38716	1055.37	0.38866	1055.37	0.3901	1055.37	0.39205	1055.37	0.39435	1055.37	0.39612	1055.37	0.39931	1055.37	0.40199	1055.37	0.4044	1055.37	0.45131	1055.37	0.40992	1055.37	0.41328	1055.37	0.41737	1055.37	0.42155	1055.37	0.42614	1055.37	0.43076	1055.37	0.43522	1055.37	0.43991	1055.37	0.44478	1055.37	0.45071	1055.37	0.45625	1055.37	0.45403
1055.85	0.38184	1055.85	0.38262	1055.85	0.38425	1055.85	0.38556	1055.85	0.387	1055.85	0.38842	1055.85	0.39031	1055.85	0.39252	1055.85	0.39431	1055.85	0.39737	1055.85	0.40008	1055.85	0.40239	1055.85	0.45147	1055.85	0.4079	1055.85	0.41116	1055.85	0.41528	1055.85	0.41937	1055.85	0.42395	1055.85	0.4285	1055.85	0.43295	1055.85	0.43759	1055.85	0.44248	1055.85	0.44839	1055.85	0.45386	1055.85	0.4547
1056.33	0.38014	1056.33	0.38086	1056.33	0.38243	1056.33	0.38374	1056.33	0.38513	1056.33	0.38654	1056.33	0.38835	1056.33	0.39048	1056.33	0.39228	1056.33	0.39521	1056.33	0.39795	1056.33	0.40017	1056.33	0.45082	1056.33	0.40566	1056.33	0.40884	1056.33	0.41297	1056.33	0.41697	1056.33	0.42156	1056.33	0.42605	1056.33	0.43048	1056.33	0.43506	1056.33	0.43995	1056.33	0.44586	1056.33	0.45127	1056.33	0.45508
1056.81	0.37824	1056.81	0.37887	1056.81	0.38038	1056.81	0.3817	1056.81	0.38305	1056.81	0.38444	1056.81	0.38617	1056.81	0.3882	1056.81	0.39004	1056.81	0.39283	1056.82	0.39556	1056.82	0.39773	1056.81	0.44904	1056.82	0.40319	1056.82	0.40628	1056.81	0.41043	1056.81	0.41436	1056.81	0.41893	1056.81	0.42338	1056.81	0.42779	1056.81	0.43233	1056.81	0.4372	1056.81	0.44309	1056.81	0.44844	1056.82	0.45516
1057.3	0.37611	1057.3	0.37665	1057.3	0.37811	1057.3	0.37943	1057.3	0.38075	1057.3	0.3821	1057.3	0.38377	1057.3	0.38571	1057.3	0.38757	1057.3	0.39024	1057.3	0.39293	1057.3	0.39507	1057.3	0.44634	1057.3	0.40049	1057.3	0.40351	1057.3	0.40764	1057.3	0.41152	1057.3	0.41607	1057.3	0.42048	1057.3	0.42487	1057.3	0.42938	1057.3	0.43422	1057.3	0.44008	1057.3	0.44537	1057.3	0.45488
1057.78	0.37378	1057.78	0.37423	1057.78	0.37563	1057.78	0.37694	1057.78	0.37825	1057.78	0.37955	1057.78	0.38117	1057.78	0.38301	1057.78	0.38488	1057.78	0.38744	1057.78	0.39007	1057.78	0.39219	1057.78	0.44331	1057.78	0.39757	1057.78	0.40053	1057.78	0.40462	1057.78	0.40847	1057.78	0.41299	1057.78	0.41738	1057.78	0.42174	1057.78	0.42622	1057.78	0.43101	1057.78	0.43685	1057.78	0.44209	1057.78	0.45422
1058.26	0.37127	1058.26	0.37165	1058.26	0.37299	1058.26	0.37426	1058.26	0.37557	1058.26	0.37682	1058.26	0.37841	1058.26	0.38015	1058.26	0.38201	1058.26	0.38449	1058.26	0.38702	1058.26	0.38914	1058.26	0.44064	1058.26	0.39447	1058.26	0.3974	1058.26	0.40142	1058.26	0.40526	1058.26	0.40974	1058.26	0.41411	1058.26	0.41843	1058.26	0.42289	1058.26	0.42762	1058.26	0.43344	1058.26	0.43862	1058.26	0.45319
1058.74	0.36863	1058.74	0.36895	1058.74	0.37022	1058.74	0.37145	1058.74	0.37275	1058.74	0.37396	1058.74	0.37552	1058.74	0.37718	1058.74	0.37902	1058.74	0.38144	1058.74	0.38386	1058.74	0.38598	1058.74	0.43867	1058.74	0.39126	1058.74	0.39418	1058.74	0.39812	1058.74	0.40193	1058.74	0.40636	1058.74	0.41073	1058.74	0.41501	1058.74	0.41945	1058.74	0.42413	1058.74	0.42992	1058.74	0.43505	1058.74	0.45186
1059.23	0.3659	1059.23	0.36618	1059.23	0.36738	1059.23	0.36857	1059.23	0.36986	1059.23	0.37101	1059.23	0.37257	1059.23	0.37415	1059.23	0.37595	1059.23	0.37834	1059.23	0.38064	1059.23	0.38277	1059.23	0.43729	1059.23	0.38799	1059.23	0.39092	1059.23	0.39476	1059.23	0.39854	1059.23	0.40293	1059.23	0.40731	1059.23	0.41153	1059.23	0.41595	1059.23	0.42058	1059.23	0.42634	1059.23	0.43143	1059.23	0.45035
1059.71	0.36312	1059.71	0.36336	1059.71	0.3645	1059.71	0.36564	1059.71	0.36691	1059.71	0.36802	1059.71	0.36957	1059.71	0.37108	1059.71	0.37283	1059.71	0.37521	1059.71	0.37741	1059.71	0.37953	1059.71	0.43596	1059.71	0.38469	1059.71	0.38764	1059.71	0.39139	1059.71	0.39514	1059.71	0.39948	1059.71	0.40387	1059.71	0.40804	1059.71	0.41242	1059.71	0.41702	1059.71	0.42275	1059.71	0.42781	1059.71	0.44874
1060.19	0.3603	1060.19	0.36051	1060.19	0.36159	1060.19	0.3627	1060.19	0.36393	1060.19	0.365	1060.19	0.36654	1060.19	0.36799	1060.19	0.36969	1060.19	0.37207	1060.19	0.37419	1060.19	0.37631	1060.19	0.43405	1060.19	0.3814	1060.19	0.38437	1060.19	0.38803	1060.19	0.39173	1060.19	0.39604	1060.19	0.40044	1060.19	0.40456	1060.19	0.4089	1060.19	0.41346	1060.19	0.41915	1060.19	0.42419	1060.19	0.44711
1060.67	0.35743	1060.67	0.35764	1060.67	0.35866	1060.67	0.35974	1060.67	0.36093	1060.67	0.36197	1060.67	0.36349	1060.67	0.36489	1060.67	0.36653	1060.67	0.36893	1060.67	0.37098	1060.67	0.3731	1060.67	0.43123	1060.67	0.37811	1060.67	0.3811	1060.67	0.38469	1060.67	0.38833	1060.67	0.3926	1060.67	0.39703	1060.67	0.40111	1060.67	0.40539	1060.67	0.40992	1060.67	0.41557	1060.67	0.4206	1060.67	0.44545
1061.15	0.35454	1061.15	0.35476	1061.15	0.35572	1061.15	0.35679	1061.15	0.35793	1061.15	0.35893	1061.15	0.36043	1061.15	0.36179	1061.15	0.36339	1061.15	0.3658	1061.15	0.3678	1061.15	0.36992	1061.15	0.42765	1061.15	0.37485	1061.15	0.37783	1061.15	0.38137	1061.15	0.38496	1061.15	0.3892	1061.15	0.39364	1061.15	0.39769	1061.15	0.40191	1061.15	0.40642	1061.15	0.41201	1061.15	0.41704	1061.15	0.44376
1061.64	0.35167	1061.64	0.35191	1061.64	0.35283	1061.64	0.35388	1061.64	0.35497	1061.64	0.35593	1061.64	0.35741	1061.64	0.35874	1061.64	0.36031	1061.64	0.36271	1061.64	0.36469	1061.64	0.36681	1061.64	0.42387	1061.64	0.37164	1061.64	0.3746	1061.64	0.37812	1061.64	0.38165	1061.64	0.38587	1061.64	0.3903	1061.64	0.39434	1061.64	0.3985	1061.64	0.40298	1061.64	0.4085	1061.64	0.41356	1061.64	0.44205
1062.12	0.34887	1062.12	0.34915	1062.12	0.35002	1062.12	0.35106	1062.12	0.3521	1062.12	0.35303	1062.12	0.35447	1062.12	0.35579	1062.12	0.35734	1062.12	0.35972	1062.12	0.36168	1062.12	0.36382	1062.12	0.42058	1062.12	0.36855	1062.12	0.37145	1062.12	0.37496	1062.12	0.37845	1062.12	0.38265	1062.12	0.38707	1062.12	0.39111	1062.12	0.39521	1062.12	0.39966	1062.12	0.40511	1062.12	0.41021	1062.12	0.44034
1062.6	0.34621	1062.6	0.34652	1062.6	0.34735	1062.6	0.34836	1062.6	0.34937	1062.6	0.35027	1062.6	0.35168	1062.6	0.35299	1062.6	0.35454	1062.6	0.35688	1062.6	0.35885	1062.6	0.36099	1062.6	0.41819	1062.6	0.36562	1062.6	0.36845	1062.6	0.37198	1062.6	0.37543	1062.6	0.37962	1062.6	0.384	1062.6	0.38805	1062.6	0.39211	1062.6	0.39652	1062.6	0.40191	1062.6	0.40706	1062.6	0.43872
1063.08	0.34375	1063.08	0.34408	1063.08	0.34488	1063.08	0.34585	1063.08	0.34683	1063.08	0.3477	1063.08	0.34908	1063.08	0.35039	1063.08	0.35196	1063.08	0.35423	1063.08	0.35623	1063.08	0.35837	1063.08	0.41665	1063.08	0.3629	1063.08	0.36565	1063.08	0.36921	1063.08	0.37263	1063.08	0.37681	1063.08	0.38113	1063.08	0.3852	1063.08	0.38925	1063.08	0.39362	1063.08	0.39895	1063.08	0.40414	1063.08	0.4373
1063.57	0.34151	1063.57	0.34186	1063.57	0.34262	1063.57	0.34355	1063.57	0.34451	1063.57	0.34537	1063.57	0.3467	1063.57	0.34802	1063.57	0.34962	1063.57	0.35182	1063.57	0.35384	1063.57	0.35598	1063.57	0.41549	1063.57	0.36041	1063.57	0.3631	1063.57	0.36668	1063.57	0.37009	1063.57	0.37424	1063.57	0.3785	1063.57	0.38259	1063.57	0.38664	1063.57	0.39099	1063.57	0.39627	1063.57	0.4015	1063.57	0.43614
1064.05	0.33951	1064.05	0.33986	1064.05	0.34058	1064.05	0.34148	1064.05	0.34242	1064.05	0.34327	1064.05	0.34457	1064.05	0.34589	1064.05	0.34753	1064.05	0.34965	1064.05	0.35171	1064.05	0.35383	1064.05	0.41411	1064.05	0.35818	1064.05	0.36081	1064.05	0.36442	1064.05	0.36779	1064.05	0.37194	1064.05	0.37611	1064.05	0.38022	1064.05	0.3843	1064.05	0.38861	1064.05	0.39386	1064.05	0.39911	1064.05	0.43528
1064.53	0.33775	1064.53	0.33808	1064.53	0.33877	1064.53	0.33964	1064.53	0.34057	1064.53	0.34142	1064.53	0.34268	1064.53	0.34401	1064.53	0.34567	1064.53	0.34773	1064.53	0.34981	1064.53	0.3519	1064.53	0.4121	1064.53	0.35619	1064.53	0.3588	1064.53	0.36243	1064.53	0.36576	1064.53	0.3699	1064.53	0.37398	1064.53	0.37811	1064.53	0.38222	1064.53	0.38651	1064.53	0.39172	1064.53	0.39699	1064.53	0.43473
1065.01	0.33623	1065.01	0.33654	1065.01	0.33721	1065.01	0.33805	1065.01	0.33897	1065.01	0.33983	1065.01	0.34106	1065.01	0.34238	1065.01	0.34405	1065.01	0.34607	1065.01	0.34818	1065.01	0.35022	1065.01	0.40955	1065.01	0.35448	1065.01	0.35707	1065.01	0.36071	1065.01	0.364	1065.01	0.36812	1065.01	0.37212	1065.01	0.37628	1065.01	0.3804	1065.01	0.38468	1065.01	0.38987	1065.01	0.39512	1065.01	0.43444
1065.49	0.33497	1065.49	0.33527	1065.49	0.33591	1065.49	0.33674	1065.49	0.33766	1065.49	0.33852	1065.49	0.33971	1065.49	0.34104	1065.49	0.34271	1065.49	0.3447	1065.49	0.34682	1065.49	0.34882	1065.49	0.40692	1065.49	0.35305	1065.49	0.35565	1065.49	0.35929	1065.49	0.36253	1065.49	0.36664	1065.49	0.37057	1065.49	0.37474	1065.49	0.37887	1065.49	0.38315	1065.49	0.3883	1065.49	0.39353	1065.49	0.43438
1065.98	0.33401	1065.98	0.33431	1065.98	0.33491	1065.98	0.33574	1065.98	0.33665	1065.98	0.33753	1065.98	0.33869	1065.98	0.34003	1065.98	0.34167	1065.98	0.34367	1065.98	0.34578	1065.98	0.34772	1065.98	0.40487	1065.98	0.35195	1065.98	0.35458	1065.98	0.3582	1065.98	0.36138	1065.98	0.3655	1065.98	0.36937	1065.98	0.37355	1065.98	0.37766	1065.98	0.38196	1065.98	0.38708	1065.98	0.39226	1065.98	0.43456
1066.46	0.33338	1066.46	0.33368	1066.46	0.33426	1066.46	0.33509	1066.46	0.33599	1066.46	0.33688	1066.46	0.33802	1066.46	0.33938	1066.46	0.34099	1066.46	0.34301	1066.46	0.34511	1066.46	0.34699	1066.46	0.40383	1066.46	0.35121	1066.46	0.35389	1066.46	0.35749	1066.46	0.36061	1066.46	0.36474	1066.46	0.36857	1066.46	0.37274	1066.46	0.37681	1066.46	0.38117	1066.46	0.38624	1066.46	0.39135	1066.46	0.435
1066.94	0.3331	1066.94	0.33342	1066.94	0.33398	1066.94	0.3348	1066.94	0.3357	1066.94	0.33661	1066.94	0.33772	1066.94	0.33911	1066.94	0.34068	1066.94	0.34272	1066.94	0.34481	1066.94	0.34665	1066.94	0.40382	1066.94	0.35086	1066.94	0.35359	1066.94	0.35716	1066.94	0.36023	1066.94	0.36439	1066.94	0.36818	1066.94	0.37233	1066.94	0.37636	1066.94	0.38078	1066.94	0.3858	1066.94	0.39085	1066.94	0.43576
1067.42	0.33318	1067.42	0.3335	1067.42	0.33407	1067.42	0.33487	1067.42	0.33577	1067.42	0.3367	1067.42	0.33779	1067.42	0.33922	1067.42	0.34075	1067.42	0.34283	1067.42	0.34491	1067.42	0.3467	1067.42	0.40443	1067.42	0.35089	1067.42	0.3537	1067.42	0.35722	1067.42	0.36023	1067.42	0.36444	1067.42	0.36821	1067.42	0.37233	1067.42	0.37631	1067.42	0.38081	1067.42	0.38577	1067.42	0.39076	1067.42	0.43686
1067.9	0.33359	1067.9	0.33393	1067.9	0.3345	1067.9	0.33528	1067.9	0.33619	1067.9	0.33714	1067.9	0.33822	1067.9	0.33968	1067.9	0.34119	1067.9	0.34329	1067.9	0.34537	1067.9	0.34712	1067.9	0.40508	1067.9	0.35128	1067.9	0.35417	1067.9	0.35765	1067.9	0.36061	1067.9	0.36487	1067.9	0.36862	1067.9	0.37271	1067.9	0.37665	1067.9	0.38122	1067.9	0.38614	1067.9	0.39107	1067.9	0.43831
1068.39	0.33431	1068.39	0.33467	1068.39	0.33526	1068.39	0.33601	1068.39	0.33693	1068.39	0.3379	1068.39	0.33898	1068.39	0.34046	1068.39	0.34196	1068.39	0.34409	1068.39	0.34617	1068.39	0.3479	1068.39	0.40536	1068.39	0.35202	1068.39	0.35498	1068.39	0.35842	1068.39	0.36134	1068.39	0.36565	1068.39	0.36939	1068.39	0.37346	1068.39	0.37735	1068.39	0.38199	1068.39	0.38686	1068.39	0.39176	1068.39	0.44004
1068.87	0.33534	1068.87	0.3357	1068.87	0.33633	1068.87	0.33704	1068.87	0.338	1068.87	0.33897	1068.87	0.34006	1068.87	0.34156	1068.87	0.34306	1068.87	0.3452	1068.87	0.34728	1068.87	0.349	1068.87	0.40524	1068.87	0.35309	1068.87	0.35611	1068.87	0.35952	1068.87	0.3624	1068.87	0.36676	1068.87	0.37049	1068.87	0.37454	1068.87	0.3784	1068.87	0.38307	1068.87	0.38791	1068.87	0.39279	1068.87	0.44198
1069.35	0.33668	1069.35	0.33705	1069.35	0.33771	1069.35	0.33838	1069.35	0.33938	1069.35	0.34036	1069.35	0.34146	1069.35	0.34296	1069.35	0.34447	1069.35	0.34662	1069.35	0.3487	1069.35	0.35042	1069.35	0.40507	1069.35	0.35449	1069.35	0.35755	1069.35	0.36095	1069.35	0.36379	1069.35	0.36819	1069.35	0.3719	1069.35	0.37597	1069.35	0.37978	1069.35	0.38446	1069.35	0.38929	1069.35	0.39418	1069.35	0.44405
1069.83	0.33834	1069.83	0.33871	1069.83	0.3394	1069.83	0.34005	1069.83	0.3411	1069.83	0.34208	1069.83	0.3432	1069.83	0.34468	1069.83	0.34621	1069.83	0.34835	1069.83	0.35044	1069.83	0.35216	1069.83	0.40541	1069.83	0.35624	1069.83	0.35932	1069.83	0.36272	1069.83	0.36552	1069.83	0.36994	1069.83	0.37364	1069.83	0.37774	1069.83	0.3815	1069.83	0.38618	1069.83	0.391	1069.83	0.39591	1069.83	0.44621
1070.32	0.34033	1070.32	0.3407	1070.32	0.34144	1070.32	0.34207	1070.32	0.34317	1070.32	0.34415	1070.32	0.34529	1070.32	0.34675	1070.32	0.34829	1070.32	0.35042	1070.32	0.35251	1070.32	0.35426	1070.32	0.40665	1070.32	0.35834	1070.32	0.36142	1070.32	0.36483	1070.32	0.36762	1070.32	0.37204	1070.32	0.37573	1070.32	0.37987	1070.32	0.38359	1070.32	0.38823	1070.32	0.39306	1070.32	0.39801	1070.32	0.44846
1070.8	0.34268	1070.8	0.34304	1070.8	0.34381	1070.8	0.34445	1070.8	0.34559	1070.8	0.34657	1070.8	0.34772	1070.8	0.34918	1070.8	0.35071	1070.8	0.35282	1070.8	0.35492	1070.8	0.35671	1070.8	0.40884	1070.8	0.36082	1070.8	0.36387	1070.8	0.36731	1070.8	0.37008	1070.8	0.37448	1070.8	0.37818	1070.8	0.38236	1070.8	0.38605	1070.8	0.39064	1070.8	0.39548	1070.8	0.40049	1070.8	0.45084
1071.28	0.34538	1071.28	0.34572	1071.28	0.34653	1071.28	0.34719	1071.28	0.34836	1071.28	0.34933	1071.28	0.35049	1071.28	0.35195	1071.28	0.35347	1071.28	0.35558	1071.28	0.35769	1071.28	0.35952	1071.28	0.41163	1071.28	0.36365	1071.28	0.36666	1071.28	0.37013	1071.28	0.37289	1071.28	0.37728	1071.28	0.38098	1071.28	0.38519	1071.28	0.38888	1071.28	0.3934	1071.28	0.39827	1071.28	0.40333	1071.28	0.45337
1071.76	0.3484	1071.76	0.3487	1071.76	0.34956	1071.76	0.35027	1071.76	0.35145	1071.76	0.35241	1071.76	0.35357	1071.76	0.35506	1071.76	0.35656	1071.76	0.35866	1071.76	0.36078	1071.76	0.36268	1071.76	0.4145	1071.76	0.36682	1071.76	0.36979	1071.76	0.37327	1071.76	0.37603	1071.76	0.3804	1071.76	0.38411	1071.76	0.38834	1071.76	0.39204	1071.76	0.39652	1071.76	0.4014	1071.76	0.40652	1071.76	0.45602
1072.24	0.35171	1072.24	0.35198	1072.24	0.35289	1072.24	0.35365	1072.24	0.35483	1072.24	0.35579	1072.24	0.35693	1072.24	0.35848	1072.24	0.35994	1072.24	0.36206	1072.24	0.36418	1072.24	0.36615	1072.24	0.41707	1072.24	0.37029	1072.24	0.37324	1072.24	0.37669	1072.24	0.37947	1072.24	0.38384	1072.24	0.38755	1072.24	0.39177	1072.24	0.39552	1072.24	0.39995	1072.24	0.40485	1072.24	0.41001	1072.24	0.45875
1072.73	0.35529	1072.73	0.35553	1072.73	0.35648	1072.73	0.35732	1072.73	0.35847	1072.73	0.35943	1072.73	0.36057	1072.73	0.36217	1072.73	0.36361	1072.73	0.36576	1072.73	0.36788	1072.73	0.3699	1072.73	0.41926	1072.73	0.37405	1072.73	0.37696	1072.73	0.38039	1072.73	0.3832	1072.73	0.38756	1072.73	0.39127	1072.73	0.39547	1072.73	0.39928	1072.73	0.40368	1072.73	0.40861	1072.73	0.41379	1072.73	0.46146
1073.21	0.35912	1073.21	0.35933	1073.21	0.36032	1073.21	0.36123	1073.21	0.36235	1073.21	0.36332	1073.21	0.36446	1073.21	0.36613	1073.21	0.36754	1073.21	0.36974	1073.21	0.37185	1073.21	0.37393	1073.21	0.42142	1073.21	0.37806	1073.21	0.38096	1073.21	0.38433	1073.21	0.3872	1073.21	0.39155	1073.21	0.39526	1073.21	0.39942	1073.21	0.40331	1073.21	0.40768	1073.21	0.41265	1073.21	0.41785	1073.21	0.46406
1073.69	0.36319	1073.69	0.3634	1073.69	0.36442	1073.69	0.36539	1073.69	0.36649	1073.69	0.36747	1073.69	0.36861	1073.69	0.37035	1073.69	0.37173	1073.69	0.37399	1073.69	0.37609	1073.69	0.37821	1073.69	0.42402	1073.69	0.38234	1073.69	0.38523	1073.69	0.38854	1073.69	0.39148	1073.69	0.39583	1073.69	0.39952	1073.69	0.40364	1073.69	0.40761	1073.69	0.41197	1073.69	0.41696	1073.69	0.42218	1073.69	0.46653
1074.17	0.3675	1074.17	0.36773	1074.17	0.36876	1074.17	0.36979	1074.17	0.37087	1074.17	0.37188	1074.17	0.37303	1074.17	0.37483	1074.17	0.37618	1074.17	0.37852	1074.17	0.38061	1074.17	0.38274	1074.17	0.42743	1074.17	0.38688	1074.17	0.38977	1074.17	0.39303	1074.17	0.39604	1074.17	0.40039	1074.17	0.40406	1074.17	0.40814	1074.17	0.41218	1074.17	0.41653	1074.17	0.42156	1074.17	0.42679	1074.17	0.46885
1074.66	0.37205	1074.66	0.37232	1074.66	0.37335	1074.66	0.37442	1074.66	0.3755	1074.66	0.37654	1074.66	0.37771	1074.66	0.37956	1074.66	0.38089	1074.66	0.3833	1074.66	0.38539	1074.66	0.38752	1074.65	0.43168	1074.66	0.39168	1074.66	0.39457	1074.66	0.39779	1074.66	0.40089	1074.66	0.40524	1074.66	0.40889	1074.66	0.41292	1074.66	0.41701	1074.66	0.42136	1074.66	0.42644	1074.66	0.43169	1074.66	0.47107
1075.14	0.37682	1075.14	0.37714	1075.14	0.37816	1075.14	0.37926	1075.14	0.38036	1075.14	0.38144	1075.14	0.38265	1075.14	0.38452	1075.14	0.38583	1075.14	0.38831	1075.14	0.39042	1075.14	0.39253	1075.14	0.43643	1075.14	0.39671	1075.14	0.39961	1075.14	0.40283	1075.14	0.40599	1075.14	0.41036	1075.14	0.41399	1075.14	0.41796	1075.14	0.4221	1075.14	0.42644	1075.14	0.43157	1075.14	0.43685	1075.14	0.4732
1075.62	0.38178	1075.62	0.38215	1075.62	0.38316	1075.62	0.38429	1075.62	0.38542	1075.62	0.38655	1075.62	0.38778	1075.62	0.38967	1075.62	0.39098	1075.62	0.39351	1075.62	0.39566	1075.62	0.39773	1075.62	0.44116	1075.62	0.40194	1075.62	0.40485	1075.62	0.40809	1075.62	0.41129	1075.62	0.4157	1075.62	0.41932	1075.62	0.42325	1075.62	0.4274	1075.62	0.43174	1075.62	0.43693	1075.62	0.44225	1075.62	0.47525
1076.1	0.38688	1076.1	0.38729	1076.1	0.3883	1076.1	0.38945	1076.1	0.39063	1076.1	0.39181	1076.1	0.39307	1076.1	0.39496	1076.1	0.39627	1076.1	0.39884	1076.1	0.40105	1076.1	0.40307	1076.1	0.44548	1076.1	0.40733	1076.1	0.41024	1076.1	0.41353	1076.1	0.41675	1076.1	0.42121	1076.1	0.42482	1076.1	0.42871	1076.1	0.43288	1076.1	0.4372	1076.1	0.44246	1076.1	0.44781	1076.1	0.47713
1076.58	0.39207	1076.58	0.39251	1076.58	0.39352	1076.58	0.3947	1076.58	0.39593	1076.58	0.39715	1076.58	0.39845	1076.58	0.40034	1076.58	0.40166	1076.58	0.40425	1076.58	0.40654	1076.58	0.4085	1076.58	0.44933	1076.58	0.41281	1076.58	0.41573	1076.58	0.41908	1076.58	0.42229	1076.58	0.42682	1076.58	0.43043	1076.58	0.43429	1076.58	0.43848	1076.58	0.44278	1076.58	0.4481	1076.58	0.45349	1076.58	0.47875
1077.07	0.39731	1077.07	0.39775	1077.07	0.39879	1077.07	0.4	1077.07	0.40128	1077.07	0.40253	1077.07	0.40386	1077.07	0.40575	1077.07	0.40709	1077.07	0.40969	1077.07	0.41206	1077.07	0.41397	1077.07	0.45302	1077.07	0.41834	1077.07	0.42125	1077.07	0.42467	1077.07	0.42786	1077.07	0.43247	1077.07	0.43608	1077.07	0.43994	1077.07	0.44413	1077.07	0.44843	1077.07	0.45381	1077.07	0.45922	1077.07	0.48003
1077.55	0.40256	1077.55	0.40299	1077.55	0.40406	1077.55	0.40531	1077.55	0.40665	1077.55	0.40791	1077.55	0.40926	1077.55	0.41116	1077.55	0.41251	1077.55	0.41514	1077.55	0.41759	1077.55	0.41946	1077.55	0.457	1077.55	0.42388	1077.55	0.42679	1077.55	0.43028	1077.55	0.43343	1077.55	0.43812	1077.55	0.44173	1077.55	0.44562	1077.55	0.44982	1077.55	0.45412	1077.55	0.45955	1077.55	0.46498	1077.55	0.48093
1078.03	0.40778	1078.03	0.40819	1078.03	0.40932	1078.03	0.4106	1078.03	0.41199	1078.03	0.41327	1078.03	0.41465	1078.03	0.41656	1078.03	0.41792	1078.03	0.42056	1078.03	0.42308	1078.03	0.42494	1078.03	0.4616	1078.03	0.42943	1078.03	0.43232	1078.03	0.43587	1078.03	0.43898	1078.03	0.44375	1078.03	0.44736	1078.03	0.4513	1078.03	0.4555	1078.03	0.45982	1078.03	0.4653	1078.03	0.47074	1078.03	0.48147
1078.51	0.41294	1078.51	0.41334	1078.51	0.41454	1078.51	0.41585	1078.51	0.4173	1078.51	0.41858	1078.51	0.41998	1078.51	0.42191	1078.51	0.42326	1078.51	0.42595	1078.51	0.42851	1078.51	0.43038	1078.51	0.46681	1078.51	0.43494	1078.51	0.43781	1078.51	0.44142	1078.51	0.4445	1078.51	0.44932	1078.51	0.45295	1078.51	0.45694	1078.51	0.46115	1078.51	0.4655	1078.51	0.47103	1078.51	0.47648	1078.51	0.48169
1078.99	0.418	1078.99	0.4184	1078.99	0.41968	1078.99	0.42101	1078.99	0.42252	1078.99	0.42381	1078.99	0.42524	1078.99	0.42719	1078.99	0.42853	1078.99	0.43127	1078.99	0.43383	1078.99	0.43576	1078.99	0.47223	1078.99	0.44039	1078.99	0.44323	1078.99	0.44689	1078.99	0.44995	1078.99	0.45481	1078.99	0.45845	1078.99	0.4625	1078.99	0.46673	1078.99	0.47112	1078.99	0.4767	1078.99	0.48216	1078.99	0.48163
1079.48	0.42291	1079.48	0.42333	1079.48	0.42468	1079.48	0.42602	1079.48	0.4276	1079.48	0.4289	1079.48	0.43036	1079.48	0.43232	1079.48	0.43365	1079.48	0.43646	1079.48	0.43901	1079.48	0.44101	1079.48	0.47732	1079.48	0.4457	1079.48	0.44854	1079.48	0.45222	1079.48	0.45528	1079.48	0.46015	1079.48	0.46383	1079.48	0.46791	1079.48	0.47218	1079.48	0.47662	1079.48	0.48225	1079.48	0.48773	1079.48	0.48127
1079.96	0.4276	1079.96	0.42804	1079.96	0.42947	1079.96	0.43081	1079.96	0.43246	1079.96	0.43379	1079.96	0.43527	1079.96	0.43725	1079.96	0.43857	1079.96	0.44145	1079.96	0.44396	1079.96	0.44606	1079.96	0.48169	1079.96	0.45079	1079.96	0.45364	1079.96	0.45734	1079.96	0.46041	1079.96	0.46526	1079.96	0.46901	1079.96	0.47309	1079.96	0.47742	1079.96	0.48189	1079.96	0.48759	1079.96	0.49309	1079.96	0.48055
1080.44	0.43197	1080.44	0.43245	1080.44	0.43396	1080.44	0.43529	1080.44	0.43702	1080.44	0.43837	1080.44	0.43989	1080.44	0.44187	1080.44	0.4432	1080.44	0.44615	1080.44	0.44862	1080.44	0.45081	1080.44	0.48529	1080.44	0.45556	1080.44	0.45847	1080.44	0.46217	1080.44	0.46524	1080.44	0.47006	1080.44	0.47389	1080.44	0.47795	1080.44	0.48238	1080.44	0.48686	1080.44	0.49262	1080.44	0.49816	1080.44	0.47939
1080.92	0.43596	1080.92	0.43649	1080.92	0.43806	1080.92	0.43939	1080.92	0.44119	1080.92	0.44258	1080.92	0.44413	1080.92	0.44612	1080.92	0.44747	1080.92	0.4505	1080.92	0.45291	1080.92	0.45519	1080.92	0.48845	1080.92	0.45995	1080.92	0.46293	1080.92	0.46662	1080.92	0.46969	1080.92	0.47448	1080.92	0.47841	1080.92	0.48244	1080.92	0.48697	1080.92	0.49145	1080.92	0.49727	1080.92	0.50285	1080.92	0.47771
1081.41	0.43954	1081.41	0.44011	1081.41	0.44174	1081.41	0.44308	1081.41	0.44493	1081.41	0.44636	1081.41	0.44796	1081.41	0.44994	1081.41	0.45132	1081.41	0.45442	1081.41	0.45679	1081.41	0.45913	1081.41	0.49163	1081.41	0.46389	1081.41	0.46698	1081.41	0.47065	1081.41	0.47372	1081.41	0.47847	1081.41	0.48251	1081.41	0.48651	1081.41	0.49116	1081.41	0.4956	1081.41	0.50149	1081.41	0.5071	1081.41	0.4755
1081.89	0.44266	1081.89	0.44329	1081.89	0.44495	1081.89	0.44633	1081.89	0.44822	1081.89	0.44967	1081.89	0.45132	1081.89	0.45331	1081.89	0.45473	1081.89	0.4579	1081.89	0.46024	1081.89	0.46262	1081.89	0.49514	1081.89	0.46736	1081.89	0.47059	1081.89	0.47424	1081.89	0.47729	1081.89	0.48203	1081.89	0.48617	1081.89	0.49016	1081.89	0.49491	1081.89	0.4993	1081.89	0.50527	1081.89	0.51091	1081.89	0.47282
1082.37	0.44532	1082.37	0.44601	1082.37	0.4477	1082.37	0.44912	1082.37	0.45104	1082.37	0.45251	1082.37	0.45422	1082.37	0.45622	1082.37	0.45767	1082.37	0.4609	1082.37	0.46325	1082.37	0.46563	1082.37	0.49888	1082.37	0.47036	1082.37	0.47373	1082.37	0.47738	1082.37	0.48041	1082.37	0.48516	1082.37	0.48937	1082.37	0.49336	1082.37	0.49822	1082.37	0.50254	1082.37	0.50859	1082.37	0.51426	1082.37	0.46973
1082.85	0.44749	1082.85	0.44825	1082.85	0.44995	1082.85	0.45145	1082.85	0.45337	1082.85	0.45486	1082.85	0.45662	1082.85	0.45864	1082.85	0.46013	1082.85	0.46341	1082.85	0.46578	1082.85	0.46815	1082.85	0.50242	1082.85	0.47288	1082.85	0.47639	1082.85	0.48005	1082.85	0.48307	1082.85	0.48783	1082.85	0.49209	1082.85	0.49611	1082.85	0.50105	1082.85	0.50531	1082.85	0.51145	1082.85	0.51713	1082.85	0.46632
1083.33	0.44915	1083.33	0.44997	1083.33	0.45168	1083.33	0.45326	1083.33	0.45518	1083.33	0.45667	1083.33	0.45849	1083.33	0.46054	1083.33	0.46206	1083.33	0.46538	1083.33	0.4678	1083.33	0.47014	1083.33	0.50518	1083.33	0.47489	1083.33	0.47852	1083.33	0.48221	1083.33	0.48523	1083.33	0.49003	1083.33	0.49429	1083.33	0.49835	1083.33	0.50336	1083.33	0.50757	1083.33	0.51382	1083.33	0.51949	1083.33	0.4626
1083.82	0.45022	1083.82	0.45112	1083.82	0.45281	1083.82	0.4545	1083.82	0.45641	1083.82	0.45791	1083.82	0.45977	1083.82	0.46185	1083.82	0.46342	1083.82	0.46674	1083.82	0.46923	1083.82	0.47155	1083.82	0.5068	1083.82	0.47633	1083.82	0.48005	1083.82	0.4838	1083.82	0.48682	1083.82	0.49166	1083.82	0.49592	1083.82	0.50002	1083.82	0.50506	1083.82	0.50925	1083.82	0.51561	1083.82	0.52125	1083.82	0.45854
1084.3	0.45066	1084.3	0.45163	1084.3	0.45331	1084.3	0.45509	1084.3	0.45699	1084.3	0.4585	1084.3	0.4604	1084.3	0.46253	1084.3	0.46415	1084.3	0.46744	1084.3	0.47001	1084.3	0.47231	1084.3	0.50732	1084.3	0.47714	1084.3	0.48094	1084.3	0.48473	1084.3	0.48779	1084.3	0.49266	1084.3	0.49689	1084.3	0.50103	1084.3	0.50607	1084.3	0.51027	1084.3	0.51674	1084.3	0.52234	1084.3	0.4541
1084.78	0.45044	1084.78	0.45146	1084.78	0.45312	1084.78	0.455	1084.78	0.45689	1084.78	0.4584	1084.78	0.46034	1084.78	0.46252	1084.78	0.4642	1084.78	0.46744	1084.78	0.4701	1084.78	0.47237	1084.78	0.50717	1084.78	0.47729	1084.78	0.48112	1084.78	0.48496	1084.78	0.48807	1084.78	0.49296	1084.78	0.49717	1084.78	0.50133	1084.78	0.50635	1084.78	0.51059	1084.78	0.51716	1084.78	0.52271	1084.78	0.44924
1085.26	0.44954	1085.26	0.4506	1085.26	0.45224	1085.26	0.45421	1085.26	0.45609	1085.26	0.4576	1085.26	0.45958	1085.26	0.46181	1085.26	0.46357	1085.26	0.46673	1085.26	0.46947	1085.26	0.47174	1085.26	0.50689	1085.26	0.47676	1085.26	0.48059	1085.26	0.48446	1085.26	0.48765	1085.26	0.49252	1085.26	0.49674	1085.26	0.5009	1085.26	0.50589	1085.26	0.51019	1085.26	0.51683	1085.26	0.52233	1085.26	0.444
1085.74	0.448	1085.74	0.44907	1085.74	0.45071	1085.74	0.45275	1085.74	0.45461	1085.74	0.45614	1085.74	0.45814	1085.74	0.46042	1085.74	0.46227	1085.74	0.46535	1085.74	0.46816	1085.74	0.47043	1085.74	0.50679	1085.74	0.47556	1085.74	0.47937	1085.74	0.48326	1085.74	0.48652	1085.74	0.49137	1085.74	0.49561	1085.74	0.49977	1085.74	0.50472	1085.74	0.50909	1085.74	0.51575	1085.74	0.52122	1085.75	0.43844
1086.23	0.44585	1086.23	0.44693	1086.23	0.44856	1086.23	0.45064	1086.23	0.45251	1086.23	0.45404	1086.23	0.45607	1086.23	0.45839	1086.23	0.46033	1086.23	0.46334	1086.23	0.4662	1086.23	0.46848	1086.23	0.50676	1086.23	0.47373	1086.23	0.4775	1086.23	0.48137	1086.23	0.48473	1086.23	0.48954	1086.23	0.4938	1086.23	0.49797	1086.23	0.50286	1086.23	0.50732	1086.23	0.51396	1086.23	0.51942	1086.23	0.43266
1086.71	0.44311	1086.71	0.44419	1086.71	0.44583	1086.71	0.44792	1086.71	0.44981	1086.71	0.45134	1086.71	0.45339	1086.71	0.45574	1086.71	0.45777	1086.71	0.46073	1086.71	0.46361	1086.71	0.46591	1086.71	0.50632	1086.71	0.47128	1086.71	0.475	1086.71	0.47884	1086.71	0.48227	1086.71	0.48704	1086.71	0.49133	1086.71	0.49552	1086.71	0.50035	1086.71	0.50488	1086.71	0.51146	1086.71	0.51694	1086.71	0.42674
1087.19	0.43978	1087.19	0.44087	1087.19	0.44252	1087.19	0.4446	1087.19	0.44652	1087.19	0.44805	1087.19	0.45012	1087.19	0.45247	1087.19	0.45458	1087.19	0.45753	1087.19	0.4604	1087.19	0.46273	1087.19	0.50486	1087.19	0.4682	1087.19	0.47186	1087.19	0.47567	1087.19	0.47914	1087.19	0.48389	1087.19	0.4882	1087.19	0.49241	1087.19	0.49719	1087.19	0.50177	1087.19	0.50826	1087.19	0.51379	1087.19	0.42071
1087.67	0.43585	1087.67	0.43697	1087.67	0.43863	1087.67	0.44067	1087.67	0.44263	1087.67	0.44415	1087.67	0.44624	1087.67	0.44858	1087.67	0.45076	1087.67	0.45372	1087.67	0.45654	1087.67	0.45891	1087.67	0.50204	1087.67	0.46445	1087.67	0.46805	1087.67	0.47184	1087.67	0.47533	1087.67	0.48005	1087.67	0.48436	1087.67	0.48862	1087.67	0.49333	1087.67	0.49794	1087.67	0.50433	1087.67	0.50992	1087.67	0.41457
1088.16	0.43131	1088.16	0.43248	1088.16	0.43414	1088.16	0.43613	1088.16	0.43813	1088.16	0.43964	1088.16	0.44173	1088.16	0.44404	1088.16	0.44628	1088.16	0.44927	1088.16	0.45202	1088.16	0.45444	1088.16	0.49797	1088.16	0.46002	1088.16	0.46355	1088.16	0.46734	1088.16	0.4708	1088.16	0.47551	1088.16	0.4798	1088.16	0.4841	1088.16	0.48876	1088.16	0.49338	1088.16	0.49965	1088.16	0.50531	1088.16	0.40831
1088.64	0.42618	1088.64	0.42741	1088.64	0.42907	1088.64	0.43098	1088.64	0.43302	1088.64	0.43453	1088.64	0.43662	1088.64	0.43887	1088.64	0.44115	1088.64	0.44418	1088.64	0.44685	1088.64	0.44931	1088.64	0.49314	1088.64	0.45492	1088.64	0.45837	1088.64	0.46217	1088.64	0.46557	1088.64	0.47028	1088.64	0.47452	1088.64	0.47888	1088.64	0.48347	1088.64	0.48807	1088.64	0.49425	1088.64	0.49994	1088.64	0.40193
1089.12	0.42052	1089.12	0.4218	1089.12	0.42345	1089.12	0.4253	1089.12	0.42736	1089.12	0.42885	1089.12	0.43095	1089.12	0.43313	1089.12	0.43545	1089.12	0.4385	1089.12	0.44109	1089.12	0.44358	1089.12	0.48817	1089.12	0.44918	1089.12	0.45255	1089.12	0.4564	1089.12	0.45971	1089.12	0.46441	1089.12	0.46858	1089.12	0.47298	1089.12	0.47751	1089.12	0.48207	1089.12	0.48816	1089.12	0.49388	1089.12	0.39546
1089.6	0.41441	1089.6	0.41572	1089.6	0.41735	1089.6	0.41915	1089.6	0.42121	1089.6	0.4227	1089.6	0.42479	1089.6	0.42689	1089.6	0.42923	1089.6	0.43229	1089.6	0.43481	1089.6	0.43732	1089.6	0.48342	1089.6	0.44288	1089.6	0.44617	1089.6	0.45008	1089.6	0.45328	1089.6	0.45797	1089.6	0.46207	1089.6	0.46649	1089.6	0.47095	1089.6	0.47548	1089.6	0.48149	1089.6	0.48719	1089.6	0.389
1090.09	0.40793	1090.09	0.40924	1090.09	0.41086	1090.09	0.41262	1090.09	0.41465	1090.09	0.41613	1090.09	0.41823	1090.09	0.42025	1090.09	0.4226	1090.09	0.42564	1090.09	0.4281	1090.09	0.43062	1090.09	0.4788	1090.09	0.43611	1090.09	0.43933	1090.09	0.4433	1090.09	0.44639	1090.09	0.45105	1090.09	0.45508	1090.09	0.45949	1090.09	0.46388	1090.09	0.46839	1090.09	0.47431	1090.09	0.47997	1090.08	0.38262
1090.57	0.40115	1090.57	0.40244	1090.57	0.40404	1090.57	0.40577	1090.57	0.40776	1090.57	0.40922	1090.57	0.41132	1090.57	0.41326	1090.57	0.41561	1090.57	0.41861	1090.57	0.42103	1090.57	0.42353	1090.57	0.47387	1090.57	0.42895	1090.57	0.43211	1090.57	0.43613	1090.57	0.43911	1090.57	0.44371	1090.57	0.44768	1090.57	0.45206	1090.57	0.45638	1090.57	0.46089	1090.57	0.46671	1090.57	0.47231	1090.57	0.37639
1091.05	0.39411	1091.05	0.39534	1091.05	0.39692	1091.05	0.39864	1091.05	0.40057	1091.05	0.40202	1091.05	0.4041	1091.05	0.40599	1091.05	0.40832	1091.05	0.41126	1091.05	0.41365	1091.05	0.41611	1091.05	0.46811	1091.05	0.42143	1091.05	0.42454	1091.05	0.42858	1091.05	0.43147	1091.05	0.43601	1091.05	0.43992	1091.05	0.44423	1091.05	0.44851	1091.05	0.45301	1091.05	0.45872	1091.05	0.46425	1091.05	0.37031
1091.53	0.38682	1091.53	0.38798	1091.53	0.38954	1091.53	0.39125	1091.53	0.39312	1091.53	0.39454	1091.53	0.3966	1091.53	0.39845	1091.53	0.40074	1091.53	0.40363	1091.53	0.40598	1091.53	0.40838	1091.53	0.46124	1091.53	0.41359	1091.53	0.41667	1091.53	0.4207	1091.53	0.42352	1091.53	0.42798	1091.53	0.43184	1091.53	0.43605	1091.53	0.44029	1091.53	0.4448	1091.53	0.45038	1091.53	0.45583	1091.53	0.36436
1092.01	0.37932	1092.01	0.3804	1092.01	0.38192	1092.01	0.38364	1092.01	0.38543	1092.01	0.38684	1092.01	0.38886	1092.01	0.39068	1092.01	0.39291	1092.01	0.39574	1092.01	0.39806	1092.01	0.40039	1092.01	0.45342	1092.01	0.40548	1092.01	0.40853	1092.01	0.41252	1092.01	0.41527	1092.01	0.41966	1092.01	0.42346	1092.01	0.42756	1092.01	0.43177	1092.01	0.4363	1092.01	0.44173	1092.01	0.4471	1092.01	0.35853
1092.5	0.37166	1092.5	0.37265	1092.5	0.37413	1092.5	0.37585	1092.5	0.37757	1092.5	0.37896	1092.5	0.38092	1092.5	0.38272	1092.5	0.38488	1092.5	0.38766	1092.5	0.38994	1092.5	0.39218	1092.5	0.44519	1092.5	0.39716	1092.5	0.40018	1092.5	0.4041	1092.5	0.4068	1092.5	0.41112	1092.5	0.41487	1092.5	0.41883	1092.5	0.42302	1092.5	0.42756	1092.5	0.43285	1092.5	0.43813	1092.5	0.35279
1092.98	0.36389	1092.98	0.36482	1092.98	0.36624	1092.98	0.36796	1092.98	0.36961	1092.98	0.37098	1092.98	0.37287	1092.98	0.37466	1092.98	0.37674	1092.98	0.37946	1092.98	0.3817	1092.98	0.38386	1092.98	0.43715	1092.98	0.38871	1092.98	0.3917	1092.98	0.39553	1092.98	0.39819	1092.98	0.40245	1092.98	0.40615	1092.98	0.40997	1092.98	0.41414	1092.98	0.41869	1092.98	0.42384	1092.98	0.42902	1092.98	0.34717
1093.46	0.35612	1093.46	0.35698	1093.46	0.35834	1093.46	0.36003	1093.46	0.36163	1093.46	0.36299	1093.46	0.36478	1093.46	0.36655	1093.46	0.36858	1093.46	0.37123	1093.46	0.37342	1093.46	0.37552	1093.46	0.42968	1093.46	0.38025	1093.46	0.38318	1093.46	0.38691	1093.46	0.38955	1093.46	0.39375	1093.46	0.39741	1093.46	0.4011	1093.46	0.40524	1093.46	0.40979	1093.46	0.41483	1093.46	0.41989	1093.46	0.34172
1093.94	0.3484	1093.94	0.3492	1093.94	0.3505	1093.94	0.35216	1093.94	0.35371	1093.94	0.35505	1093.94	0.35674	1093.94	0.35849	1093.94	0.36046	1093.94	0.36304	1093.94	0.36518	1093.94	0.36724	1093.94	0.42272	1093.94	0.37186	1093.94	0.37471	1093.94	0.37836	1093.94	0.38098	1093.94	0.38513	1093.94	0.38876	1093.94	0.39233	1093.94	0.39642	1093.94	0.40097	1093.94	0.4059	1093.94	0.41084	1093.94	0.33647
1094.42	0.34079	1094.42	0.34152	1094.42	0.34278	1094.42	0.34438	1094.42	0.34589	1094.42	0.34721	1094.42	0.34879	1094.42	0.35051	1094.42	0.35246	1094.42	0.35495	1094.42	0.35704	1094.42	0.35909	1094.42	0.41591	1094.42	0.36359	1094.42	0.36636	1094.42	0.36993	1094.42	0.37255	1094.42	0.37665	1094.42	0.38025	1094.42	0.38373	1094.42	0.38776	1094.42	0.39228	1094.42	0.39715	1094.42	0.40197	1094.42	0.33145
1094.91	0.33333	1094.91	0.33399	1094.91	0.3352	1094.91	0.33675	1094.91	0.33822	1094.91	0.33952	1094.91	0.34099	1094.91	0.34266	1094.91	0.34461	1094.91	0.347	1094.91	0.34905	1094.91	0.35109	1094.91	0.40878	1094.91	0.35549	1094.91	0.35817	1094.91	0.36168	1094.91	0.36429	1094.91	0.36834	1094.91	0.37192	1094.91	0.37534	1094.91	0.37931	1094.91	0.38379	1094.91	0.3886	1094.91	0.39333	1094.91	0.32668
1095.39	0.32602	1095.39	0.32661	1095.39	0.32781	1095.39	0.32928	1095.39	0.33071	1095.39	0.33199	1095.39	0.33336	1095.39	0.33498	1095.39	0.33693	1095.39	0.33921	1095.39	0.34124	1095.39	0.34329	1095.39	0.40112	1095.39	0.34757	1095.39	0.35018	1095.39	0.35365	1095.39	0.35625	1095.39	0.36025	1095.39	0.36381	1095.39	0.3672	1095.39	0.37109	1095.39	0.37552	1095.39	0.38031	1095.39	0.38495	1095.39	0.32211
1095.87	0.31892	1095.87	0.31944	1095.87	0.32063	1095.87	0.32203	1095.87	0.32341	1095.87	0.32466	1095.87	0.32594	1095.87	0.32751	1095.87	0.32948	1095.87	0.33164	1095.87	0.33366	1095.87	0.3357	1095.87	0.39308	1095.87	0.33989	1095.87	0.34244	1095.87	0.34586	1095.87	0.34846	1095.87	0.3524	1095.87	0.35595	1095.87	0.35935	1095.87	0.36316	1095.87	0.36753	1095.87	0.37229	1095.87	0.37688	1095.87	0.31771
1096.35	0.31205	1096.35	0.31252	1096.35	0.31371	1096.35	0.31503	1096.35	0.31637	1096.35	0.31758	1096.35	0.3188	1096.35	0.32031	1096.35	0.32229	1096.35	0.32434	1096.35	0.32636	1096.35	0.32838	1096.35	0.38515	1096.35	0.33248	1096.35	0.335	1096.35	0.33839	1096.35	0.34098	1096.35	0.34486	1096.35	0.3484	1096.35	0.35182	1096.35	0.35555	1096.35	0.35987	1096.35	0.3646	1096.35	0.36918	1096.35	0.31349
1096.84	0.30549	1096.84	0.30591	1096.84	0.3071	1096.84	0.30836	1096.84	0.30965	1096.84	0.31081	1096.84	0.31199	1096.84	0.31345	1096.84	0.31542	1096.84	0.31737	1096.84	0.3194	1096.84	0.3214	1096.84	0.37785	1096.84	0.3254	1096.84	0.32793	1096.84	0.33127	1096.84	0.33386	1096.84	0.33769	1096.84	0.34123	1096.84	0.34467	1096.84	0.34834	1096.84	0.35261	1096.84	0.35731	1096.84	0.36189	1096.83	0.30943
1097.32	0.29928	1097.32	0.29966	1097.32	0.30085	1097.32	0.30205	1097.32	0.30329	1097.32	0.3044	1097.32	0.30556	1097.32	0.30697	1097.32	0.30892	1097.32	0.3108	1097.32	0.31284	1097.32	0.31479	1097.32	0.37151	1097.32	0.31873	1097.32	0.32128	1097.32	0.32458	1097.32	0.32716	1097.32	0.33095	1097.32	0.33448	1097.32	0.33795	1097.32	0.34157	1097.32	0.3458	1097.32	0.35045	1097.32	0.35507	1097.32	0.30556
1097.8	0.29344	1097.8	0.2938	1097.8	0.29496	1097.8	0.29613	1097.8	0.29732	1097.8	0.29838	1097.8	0.29953	1097.8	0.30091	1097.8	0.30281	1097.8	0.30465	1097.8	0.30669	1097.8	0.30859	1097.8	0.36603	1097.8	0.31248	1097.8	0.31508	1097.8	0.31832	1097.8	0.3209	1097.8	0.32467	1097.8	0.32818	1097.8	0.33168	1097.8	0.33527	1097.8	0.33946	1097.8	0.34407	1097.8	0.34873	1097.8	0.3019
1098.28	0.28798	1098.28	0.28831	1098.28	0.28945	1098.28	0.29058	1098.28	0.29173	1098.28	0.29275	1098.28	0.2939	1098.28	0.29525	1098.28	0.2971	1098.28	0.29891	1098.28	0.30095	1098.28	0.3028	1098.28	0.36103	1098.28	0.30665	1098.28	0.30932	1098.28	0.31249	1098.28	0.31509	1098.28	0.31884	1098.28	0.32233	1098.28	0.32586	1098.28	0.32942	1098.28	0.33358	1098.28	0.33816	1098.28	0.34285	1098.28	0.29843
1098.76	0.28287	1098.76	0.28317	1098.76	0.28428	1098.76	0.28539	1098.76	0.28649	1098.76	0.28748	1098.76	0.28864	1098.76	0.28997	1098.76	0.29175	1098.76	0.29356	1098.76	0.29559	1098.76	0.2974	1098.76	0.35603	1098.76	0.30123	1098.76	0.30396	1098.76	0.30708	1098.76	0.3097	1098.76	0.31343	1098.76	0.31692	1098.76	0.32045	1098.76	0.32401	1098.76	0.32813	1098.76	0.33269	1098.76	0.3374	1098.76	0.29516
1099.25	0.27809	1099.25	0.27836	1099.25	0.27944	1099.25	0.28052	1099.25	0.2816	1099.25	0.28255	1099.25	0.28373	1099.25	0.28503	1099.25	0.28675	1099.25	0.28858	1099.25	0.29059	1099.25	0.29238	1099.25	0.35075	1099.25	0.2962	1099.25	0.29899	1099.25	0.30206	1099.25	0.30471	1099.25	0.30843	1099.25	0.31189	1099.25	0.31544	1099.25	0.319	1099.25	0.32307	1099.25	0.32763	1099.25	0.33235	1099.25	0.29205
1099.73	0.27365	1099.73	0.27388	1099.73	0.27493	1099.73	0.27598	1099.73	0.27703	1099.73	0.27798	1099.73	0.27915	1099.73	0.28043	1099.73	0.2821	1099.73	0.28396	1099.73	0.28594	1099.73	0.28773	1099.73	0.34525	1099.73	0.29154	1099.73	0.29437	1099.73	0.29741	1099.73	0.30009	1099.73	0.30381	1099.73	0.30725	1099.73	0.31081	1099.73	0.31438	1099.73	0.3184	1099.73	0.32297	1099.73	0.32767	1099.73	0.28909
1100.21	0.26953	1100.21	0.26974	1100.21	0.27075	1100.21	0.27178	1100.21	0.27281	1100.21	0.27375	1100.21	0.27491	1100.21	0.27619	1100.21	0.27782	1100.21	0.27972	1100.21	0.28165	1100.21	0.28346	1100.21	0.33991	1100.21	0.28727	1100.21	0.29012	1100.21	0.29314	1100.21	0.29586	1100.21	0.29956	1100.21	0.30299	1100.21	0.30656	1100.21	0.31015	1100.21	0.31411	1100.21	0.3187	1100.21	0.32338	1100.21	0.28626
1100.69	0.26575	1100.69	0.26596	1100.69	0.26693	1100.69	0.26794	1100.69	0.26895	1100.69	0.2699	1100.69	0.27103	1100.69	0.27232	1100.69	0.27392	1100.69	0.27585	1100.69	0.27774	1100.69	0.27958	1100.69	0.3352	1100.69	0.28339	1100.69	0.28625	1100.69	0.28926	1100.69	0.29201	1100.69	0.2957	1100.69	0.29913	1100.69	0.30269	1100.69	0.30632	1100.69	0.31021	1100.69	0.31484	1100.69	0.31948	1100.69	0.28359
1101.18	0.26233	1101.18	0.26255	1101.18	0.26347	1101.18	0.26448	1101.18	0.26547	1101.18	0.26643	1101.18	0.26752	1101.18	0.26882	1101.18	0.27042	1101.18	0.27237	1101.18	0.27423	1101.18	0.2761	1101.17	0.33139	1101.18	0.27989	1101.18	0.28275	1101.18	0.28578	1101.18	0.28854	1101.18	0.29224	1101.18	0.29566	1101.18	0.29921	1101.18	0.30288	1101.18	0.30672	1101.18	0.31137	1101.18	0.31598	1101.18	0.28111
1101.66	0.25924	1101.66	0.25949	1101.66	0.26035	1101.66	0.26137	1101.66	0.26235	1101.66	0.26332	1101.66	0.26438	1101.66	0.2657	1101.66	0.26729	1101.66	0.26926	1101.66	0.27109	1101.66	0.27298	1101.66	0.32841	1101.66	0.27676	1101.66	0.27962	1101.66	0.28267	1101.66	0.28544	1101.66	0.28914	1101.66	0.29256	1101.66	0.2961	1101.66	0.29981	1101.66	0.3036	1101.66	0.30827	1101.66	0.31285	1101.66	0.27883
1102.14	0.25645	1102.14	0.25675	1102.14	0.25755	1102.14	0.25858	1102.14	0.25955	1102.14	0.26053	1102.14	0.26156	1102.14	0.26291	1102.14	0.26448	1102.14	0.26647	1102.14	0.26829	1102.14	0.27019	1102.14	0.32587	1102.14	0.27396	1102.14	0.27682	1102.14	0.27988	1102.14	0.28267	1102.14	0.28637	1102.14	0.28981	1102.14	0.29332	1102.14	0.29706	1102.14	0.30083	1102.14	0.3055	1102.14	0.31006	1102.14	0.27675
1102.62	0.25394	1102.62	0.25428	1102.62	0.25502	1102.62	0.25607	1102.62	0.25705	1102.62	0.25803	1102.62	0.25903	1102.62	0.2604	1102.62	0.26196	1102.62	0.26396	1102.62	0.26578	1102.62	0.26767	1102.62	0.32331	1102.62	0.27143	1102.62	0.2743	1102.62	0.27738	1102.62	0.28017	1102.62	0.28388	1102.62	0.28733	1102.62	0.29082	1102.62	0.29457	1102.62	0.29835	1102.62	0.303	1102.62	0.30754	1102.62	0.27485
1103.1	0.25166	1103.1	0.25203	1103.1	0.25273	1103.1	0.2538	1103.1	0.25479	1103.1	0.25576	1103.1	0.25675	1103.1	0.25813	1103.1	0.25968	1103.1	0.26169	1103.1	0.26352	1103.1	0.26539	1103.1	0.32042	1103.1	0.26914	1103.1	0.27203	1103.1	0.27511	1103.1	0.2779	1103.1	0.28164	1103.1	0.2851	1103.1	0.28856	1103.1	0.29231	1103.1	0.2961	1103.1	0.30074	1103.1	0.30526	1103.1	0.2731
1103.59	0.2496	1103.59	0.24999	1103.59	0.25066	1103.59	0.25174	1103.59	0.25275	1103.59	0.25372	1103.59	0.25471	1103.59	0.25609	1103.59	0.25761	1103.59	0.25963	1103.59	0.26147	1103.59	0.26333	1103.59	0.31721	1103.59	0.26706	1103.59	0.26998	1103.59	0.27305	1103.59	0.27585	1103.59	0.27961	1103.59	0.28308	1103.59	0.28652	1103.59	0.29025	1103.59	0.29408	1103.59	0.29869	1103.59	0.30319	1103.59	0.27145
1104.07	0.24776	1104.07	0.24816	1104.07	0.2488	1104.07	0.24989	1104.07	0.25093	1104.07	0.25189	1104.07	0.2529	1104.07	0.25426	1104.07	0.25574	1104.07	0.25779	1104.07	0.25964	1104.07	0.26147	1104.07	0.31401	1104.07	0.26521	1104.07	0.26816	1104.07	0.27121	1104.07	0.27401	1104.07	0.27779	1104.07	0.28126	1104.07	0.2847	1104.07	0.2884	1104.07	0.29225	1104.07	0.29685	1104.07	0.30133	1104.07	0.2699
1104.55	0.24615	1104.55	0.24654	1104.55	0.24718	1104.55	0.24826	1104.55	0.24932	1104.55	0.25029	1104.55	0.25132	1104.55	0.25266	1104.55	0.25409	1104.55	0.25616	1104.55	0.25802	1104.55	0.25984	1104.55	0.31125	1104.55	0.26357	1104.55	0.26655	1104.55	0.26959	1104.55	0.27239	1104.55	0.27618	1104.55	0.27965	1104.55	0.28309	1104.55	0.28675	1104.55	0.29064	1104.55	0.29522	1104.55	0.29967	1104.55	0.26844
1105.03	0.24475	1105.03	0.24514	1105.03	0.24578	1105.03	0.24685	1105.03	0.24793	1105.03	0.2489	1105.03	0.24996	1105.03	0.25128	1105.03	0.25265	1105.03	0.25474	1105.03	0.2566	1105.03	0.25842	1105.03	0.30918	1105.03	0.26216	1105.03	0.26516	1105.03	0.26818	1105.03	0.27097	1105.03	0.27478	1105.03	0.27824	1105.03	0.2817	1105.03	0.28531	1105.03	0.28923	1105.03	0.29381	1105.03	0.29821	1105.03	0.26709
1105.51	0.24355	1105.51	0.24394	1105.51	0.24457	1105.51	0.24563	1105.51	0.24673	1105.51	0.2477	1105.51	0.24879	1105.51	0.25009	1105.51	0.25141	1105.51	0.25351	1105.51	0.25537	1105.51	0.25719	1105.51	0.30777	1105.51	0.26095	1105.51	0.26395	1105.51	0.26697	1105.51	0.26973	1105.51	0.27357	1105.51	0.277	1105.51	0.28049	1105.51	0.28406	1105.51	0.288	1105.51	0.29258	1105.51	0.29695	1105.51	0.26585
1106	0.24249	1106	0.24289	1106	0.24353	1106	0.24457	1106	0.24568	1106	0.24664	1106	0.24778	1106	0.24906	1106	0.25032	1106	0.25244	1106	0.25429	1106	0.25613	1106	0.30667	1106	0.2599	1106	0.26289	1106	0.26592	1106	0.26864	1106	0.2725	1106	0.27591	1106	0.27943	1106	0.28297	1106	0.28693	1106	0.29151	1106	0.29585	1106	0.26472
1106.48	0.24155	1106.48	0.24195	1106.48	0.24262	1106.48	0.24364	1106.48	0.24475	1106.48	0.2457	1106.48	0.24687	1106.48	0.24815	1106.48	0.24937	1106.48	0.25149	1106.48	0.25332	1106.48	0.25518	1106.48	0.30546	1106.48	0.25898	1106.48	0.26195	1106.48	0.26498	1106.48	0.26766	1106.48	0.27155	1106.48	0.27493	1106.48	0.27848	1106.48	0.28199	1106.48	0.28596	1106.48	0.29054	1106.48	0.29486	1106.48	0.26368
1106.96	0.24069	1106.96	0.24111	1106.96	0.24181	1106.96	0.24282	1106.96	0.24391	1106.96	0.24485	1106.96	0.24605	1106.96	0.24734	1106.96	0.24852	1106.96	0.25063	1106.96	0.25244	1106.96	0.25434	1106.96	0.30383	1106.96	0.25815	1106.96	0.26108	1106.96	0.26412	1106.96	0.26677	1106.96	0.27068	1106.96	0.27403	1106.96	0.27761	1106.96	0.28111	1106.96	0.28507	1106.96	0.28966	1106.96	0.29398	1106.96	0.26269
1107.44	0.23993	1107.44	0.24036	1107.44	0.24111	1107.44	0.24209	1107.44	0.24317	1107.44	0.24409	1107.44	0.24531	1107.44	0.24661	1107.44	0.24778	1107.44	0.24987	1107.44	0.25166	1107.44	0.25358	1107.44	0.3018	1107.44	0.25741	1107.44	0.2603	1107.44	0.26335	1107.44	0.26597	1107.44	0.2699	1107.44	0.2732	1107.44	0.27682	1107.44	0.28031	1107.44	0.28427	1107.44	0.28886	1107.44	0.29318	1107.44	0.26174
1107.93	0.23928	1107.93	0.23972	1107.93	0.24051	1107.93	0.24147	1107.93	0.24253	1107.93	0.24345	1107.93	0.24467	1107.93	0.24597	1107.93	0.24715	1107.93	0.24923	1107.93	0.251	1107.93	0.25294	1107.93	0.29967	1107.93	0.25677	1107.93	0.25961	1107.93	0.26266	1107.93	0.26528	1107.93	0.26922	1107.93	0.27247	1107.93	0.27613	1107.93	0.27963	1107.93	0.28357	1107.93	0.28815	1107.93	0.29248	1107.93	0.26083
1108.41	0.23875	1108.41	0.2392	1108.41	0.24004	1108.41	0.24097	1108.41	0.24201	1108.41	0.24293	1108.41	0.24415	1108.41	0.24546	1108.41	0.24666	1108.41	0.24871	1108.41	0.25047	1108.41	0.25242	1108.41	0.29788	1108.41	0.25625	1108.41	0.25905	1108.41	0.26209	1108.41	0.26472	1108.41	0.26866	1108.41	0.27186	1108.41	0.27555	1108.41	0.27906	1108.41	0.28298	1108.41	0.28757	1108.41	0.2919	1108.41	0.25997
1108.89	0.23837	1108.89	0.23882	1108.89	0.2397	1108.89	0.24059	1108.89	0.24163	1108.89	0.24256	1108.89	0.24375	1108.89	0.24508	1108.89	0.24631	1108.89	0.24832	1108.89	0.2501	1108.89	0.25203	1108.89	0.29672	1108.89	0.25585	1108.89	0.25862	1108.89	0.26165	1108.89	0.2643	1108.89	0.26823	1108.89	0.27138	1108.89	0.27509	1108.89	0.27863	1108.89	0.28252	1108.89	0.28711	1108.89	0.29144	1108.89	0.2592
1109.37	0.23811	1109.37	0.23857	1109.37	0.23947	1109.37	0.24032	1109.37	0.24136	1109.37	0.24231	1109.37	0.24347	1109.37	0.24481	1109.37	0.24607	1109.37	0.24806	1109.37	0.24986	1109.37	0.25177	1109.37	0.29618	1109.37	0.25557	1109.37	0.25831	1109.37	0.26132	1109.37	0.264	1109.37	0.26791	1109.37	0.27102	1109.37	0.27475	1109.37	0.27832	1109.37	0.28217	1109.37	0.28677	1109.37	0.29109	1109.37	0.25853
1109.85	0.23795	1109.85	0.23841	1109.85	0.23932	1109.85	0.24013	1109.85	0.24118	1109.85	0.24215	1109.85	0.24327	1109.85	0.24463	1109.85	0.24592	1109.85	0.24788	1109.85	0.24972	1109.85	0.2516	1109.85	0.29596	1109.85	0.25537	1109.85	0.25809	1109.85	0.26108	1109.85	0.26379	1109.85	0.26768	1109.85	0.27076	1109.85	0.27448	1109.85	0.2781	1109.85	0.28192	1109.85	0.2865	1109.85	0.29082	1109.85	0.25795
1110.34	0.23785	1110.34	0.23831	1110.34	0.23921	1110.34	0.24	1110.34	0.24106	1110.34	0.24206	1110.34	0.24313	1110.34	0.24451	1110.34	0.24582	1110.34	0.24777	1110.34	0.24964	1110.34	0.25148	1110.34	0.29566	1110.34	0.25523	1110.34	0.25792	1110.34	0.2609	1110.34	0.26364	1110.34	0.2675	1110.34	0.27057	1110.34	0.27427	1110.34	0.27793	1110.34	0.28172	1110.34	0.28628	1110.34	0.2906	1110.34	0.25745
1110.82	0.23779	1110.82	0.23825	1110.82	0.23912	1110.82	0.2399	1110.82	0.24098	1110.82	0.242	1110.82	0.24302	1110.82	0.24442	1110.82	0.24575	1110.82	0.24769	1110.82	0.24959	1110.82	0.2514	1110.82	0.29497	1110.82	0.25513	1110.82	0.2578	1110.82	0.26075	1110.82	0.26353	1110.82	0.26734	1110.82	0.27042	1110.82	0.27409	1110.82	0.27778	1110.82	0.28154	1110.82	0.28608	1110.82	0.2904	1110.82	0.25701
1111.3	0.23777	1111.3	0.23822	1111.3	0.23906	1111.3	0.23985	1111.3	0.24094	1111.3	0.24197	1111.3	0.24296	1111.3	0.24437	1111.3	0.24571	1111.3	0.24765	1111.3	0.24957	1111.3	0.25136	1111.3	0.2939	1111.3	0.25505	1111.3	0.25771	1111.3	0.26065	1111.3	0.26345	1111.3	0.26722	1111.3	0.27031	1111.3	0.27395	1111.3	0.27765	1111.3	0.2814	1111.3	0.2859	1111.3	0.29022	1111.3	0.2566
1111.78	0.23779	1111.78	0.23824	1111.78	0.23905	1111.78	0.23985	1111.78	0.24096	1111.78	0.24199	1111.78	0.24295	1111.78	0.24436	1111.78	0.24571	1111.78	0.24767	1111.78	0.24959	1111.78	0.25135	1111.78	0.29271	1111.78	0.25504	1111.78	0.25767	1111.78	0.26059	1111.78	0.26342	1111.78	0.26714	1111.78	0.27025	1111.78	0.27386	1111.78	0.27756	1111.78	0.2813	1111.78	0.28575	1111.78	0.29009	1111.78	0.25622
1112.26	0.23789	1112.26	0.23834	1112.26	0.23911	1112.26	0.23993	1112.26	0.24106	1112.26	0.24208	1112.26	0.24301	1112.26	0.24442	1112.26	0.24578	1112.26	0.24776	1112.26	0.24967	1112.26	0.25142	1112.26	0.29178	1112.26	0.25509	1112.26	0.25769	1112.26	0.26062	1112.26	0.26346	1112.26	0.26713	1112.26	0.27027	1112.26	0.27386	1112.26	0.27754	1112.26	0.28126	1112.26	0.28567	1112.26	0.29003	1112.27	0.25586
1112.75	0.23806	1112.75	0.2385	1112.75	0.23926	1112.75	0.2401	1112.75	0.24124	1112.75	0.24224	1112.75	0.24317	1112.75	0.24455	1112.75	0.24593	1112.75	0.24793	1112.75	0.24982	1112.75	0.25156	1112.75	0.29141	1112.75	0.25523	1112.75	0.2578	1112.75	0.26073	1112.75	0.26359	1112.75	0.26721	1112.75	0.27036	1112.75	0.27395	1112.75	0.27759	1112.75	0.28131	1112.75	0.28568	1112.75	0.29006	1112.75	0.25554
1113.23	0.2383	1113.23	0.23873	1113.23	0.23948	1113.23	0.24033	1113.23	0.24148	1113.23	0.24246	1113.23	0.24339	1113.23	0.24474	1113.23	0.24615	1113.23	0.24817	1113.23	0.25002	1113.23	0.25177	1113.23	0.2916	1113.23	0.25543	1113.23	0.25798	1113.23	0.26091	1113.23	0.26379	1113.23	0.26736	1113.23	0.27054	1113.23	0.27412	1113.23	0.2777	1113.23	0.28142	1113.23	0.28577	1113.23	0.29016	1113.23	0.25527
1113.71	0.23857	1113.71	0.23898	1113.71	0.23976	1113.71	0.24061	1113.71	0.24176	1113.71	0.24272	1113.71	0.24367	1113.71	0.24498	1113.71	0.24641	1113.71	0.24845	1113.71	0.25027	1113.71	0.25202	1113.71	0.29209	1113.71	0.25569	1113.71	0.2582	1113.71	0.26114	1113.71	0.26403	1113.71	0.26756	1113.71	0.27076	1113.71	0.27435	1113.71	0.27786	1113.71	0.28157	1113.71	0.28593	1113.71	0.29032	1113.71	0.25502
1114.19	0.23886	1114.19	0.23925	1114.19	0.24006	1114.19	0.2409	1114.19	0.24204	1114.19	0.24298	1114.19	0.24395	1114.19	0.24523	1114.19	0.24668	1114.19	0.24873	1114.19	0.25052	1114.19	0.25229	1114.19	0.29249	1114.19	0.25595	1114.19	0.25844	1114.19	0.26139	1114.19	0.26428	1114.19	0.26778	1114.19	0.27101	1114.19	0.27458	1114.19	0.27804	1114.19	0.28173	1114.19	0.28611	1114.19	0.29049	1114.19	0.25479
1114.68	0.23915	1114.68	0.23951	1114.68	0.24036	1114.68	0.24119	1114.68	0.24232	1114.68	0.24324	1114.68	0.24424	1114.68	0.24549	1114.68	0.24694	1114.68	0.249	1114.68	0.25076	1114.68	0.25255	1114.68	0.29253	1114.68	0.25622	1114.68	0.25867	1114.68	0.26163	1114.68	0.26452	1114.68	0.268	1114.68	0.27126	1114.68	0.27481	1114.68	0.27822	1114.68	0.2819	1114.68	0.2863	1114.68	0.29067	1114.68	0.25456
1115.16	0.23944	1115.16	0.23979	1115.16	0.24067	1115.16	0.24149	1115.16	0.2426	1115.16	0.24351	1115.16	0.24453	1115.16	0.24577	1115.16	0.24722	1115.16	0.24927	1115.16	0.251	1115.16	0.25282	1115.16	0.2922	1115.16	0.25649	1115.16	0.25892	1115.16	0.26188	1115.16	0.26476	1115.16	0.26822	1115.16	0.27151	1115.16	0.27503	1115.16	0.2784	1115.16	0.28207	1115.16	0.28651	1115.16	0.29085	1115.16	0.25431
1115.64	0.23978	1115.64	0.24011	1115.64	0.24102	1115.64	0.24182	1115.64	0.24292	1115.64	0.24382	1115.64	0.24486	1115.64	0.24609	1115.64	0.24754	1115.64	0.24957	1115.64	0.25128	1115.64	0.25313	1115.64	0.29175	1115.64	0.25679	1115.64	0.2592	1115.64	0.26216	1115.64	0.26502	1115.64	0.26847	1115.64	0.2718	1115.64	0.27527	1115.64	0.27863	1115.64	0.28228	1115.64	0.28676	1115.64	0.29108	1115.64	0.25406
1116.12	0.24019	1116.12	0.24051	1116.12	0.24145	1116.12	0.24223	1116.12	0.24332	1116.12	0.2442	1116.12	0.24527	1116.12	0.24651	1116.12	0.24792	1116.12	0.24994	1116.12	0.25163	1116.12	0.25351	1116.12	0.29158	1116.12	0.25716	1116.12	0.25956	1116.12	0.26251	1116.12	0.26534	1116.12	0.26878	1116.12	0.27214	1116.12	0.27557	1116.12	0.27893	1116.12	0.28256	1116.12	0.28709	1116.12	0.29137	1116.12	0.25385
1116.61	0.2407	1116.61	0.24104	1116.61	0.24198	1116.61	0.24275	1116.61	0.24383	1116.61	0.2447	1116.61	0.24577	1116.61	0.24702	1116.61	0.24841	1116.61	0.25041	1116.6	0.25207	1116.6	0.25398	1116.61	0.29196	1116.6	0.25763	1116.6	0.26003	1116.61	0.26295	1116.61	0.26575	1116.61	0.26917	1116.61	0.27256	1116.61	0.27594	1116.61	0.27934	1116.61	0.28294	1116.61	0.28751	1116.61	0.29176	1116.6	0.25371
1117.09	0.24132	1117.09	0.24168	1117.09	0.24261	1117.09	0.24337	1117.09	0.24446	1117.09	0.2453	1117.09	0.24638	1117.09	0.24765	1117.09	0.24901	1117.09	0.25098	1117.09	0.25264	1117.09	0.25455	1117.09	0.29295	1117.09	0.2582	1117.09	0.2606	1117.09	0.2635	1117.09	0.26625	1117.09	0.26967	1117.09	0.27306	1117.09	0.27641	1117.09	0.27985	1117.09	0.28344	1117.09	0.28804	1117.09	0.29226	1117.09	0.25367
1117.57	0.24204	1117.57	0.24243	1117.57	0.24335	1117.57	0.24409	1117.57	0.2452	1117.57	0.24601	1117.57	0.24709	1117.57	0.24838	1117.57	0.24971	1117.57	0.25165	1117.57	0.25331	1117.57	0.25521	1117.57	0.2943	1117.57	0.25885	1117.57	0.26127	1117.57	0.26413	1117.57	0.26684	1117.57	0.27026	1117.57	0.27364	1117.57	0.27696	1117.57	0.28045	1117.57	0.28403	1117.57	0.28864	1117.57	0.29283	1117.57	0.25375
1118.05	0.24285	1118.05	0.24326	1118.05	0.24416	1118.05	0.2449	1118.05	0.24602	1118.05	0.24681	1118.05	0.24787	1118.05	0.24917	1118.05	0.25049	1118.05	0.2524	1118.05	0.25407	1118.05	0.25595	1118.05	0.29568	1118.05	0.25956	1118.05	0.262	1118.05	0.26484	1118.05	0.2675	1118.05	0.27092	1118.05	0.27428	1118.05	0.27757	1118.05	0.28112	1118.05	0.28469	1118.05	0.28931	1118.05	0.29347	1118.05	0.25392
1118.53	0.24374	1118.53	0.24415	1118.53	0.24504	1118.53	0.24578	1118.53	0.2469	1118.53	0.24767	1118.53	0.24873	1118.53	0.25002	1118.53	0.25134	1118.53	0.25323	1118.53	0.2549	1118.53	0.25676	1118.53	0.29682	1118.53	0.26033	1118.53	0.26278	1118.53	0.26561	1118.53	0.26822	1118.53	0.27165	1118.53	0.27497	1118.53	0.27824	1118.53	0.28184	1118.53	0.2854	1118.53	0.29002	1118.53	0.29415	1118.53	0.25418
1119.02	0.24471	1119.02	0.24512	1119.02	0.246	1119.02	0.24673	1119.02	0.24786	1119.02	0.24862	1119.02	0.24966	1119.02	0.25094	1119.02	0.25227	1119.02	0.25413	1119.02	0.25582	1119.02	0.25764	1119.02	0.2977	1119.02	0.26115	1119.02	0.26362	1119.02	0.26643	1119.02	0.269	1119.02	0.27245	1119.02	0.27573	1119.02	0.27897	1119.02	0.28261	1119.02	0.28616	1119.02	0.29078	1119.02	0.29489	1119.02	0.2545
1119.5	0.24578	1119.5	0.24617	1119.5	0.24705	1119.5	0.24779	1119.5	0.24891	1119.5	0.24966	1119.5	0.25068	1119.5	0.25195	1119.5	0.25329	1119.5	0.25513	1119.5	0.25683	1119.5	0.25861	1119.5	0.29854	1119.5	0.26206	1119.5	0.26454	1119.5	0.26734	1119.5	0.26988	1119.5	0.27333	1119.5	0.27658	1119.5	0.27979	1119.5	0.28344	1119.5	0.28701	1119.5	0.2916	1119.5	0.29569	1119.5	0.25488
1119.98	0.24697	1119.98	0.24733	1119.98	0.24822	1119.98	0.24897	1119.98	0.25008	1119.98	0.25082	1119.98	0.25182	1119.98	0.25307	1119.98	0.25443	1119.98	0.25626	1119.98	0.25796	1119.98	0.25971	1119.98	0.29969	1119.98	0.26307	1119.98	0.26556	1119.98	0.26836	1119.98	0.27088	1119.98	0.27433	1119.98	0.27755	1119.98	0.28073	1119.98	0.28438	1119.98	0.28796	1119.98	0.29252	1119.98	0.2966	1119.98	0.25534
1120.46	0.2483	1120.46	0.24861	1120.46	0.24952	1120.46	0.25028	1120.46	0.25136	1120.46	0.25211	1120.46	0.2531	1120.46	0.25433	1120.46	0.2557	1120.46	0.25752	1120.46	0.25921	1120.46	0.26095	1120.46	0.30138	1120.46	0.2642	1120.46	0.2667	1120.46	0.2695	1120.46	0.27201	1120.46	0.27546	1120.46	0.27866	1120.46	0.28182	1120.46	0.28544	1120.46	0.28903	1120.46	0.29357	1120.46	0.29763	1120.46	0.2559
1120.94	0.24975	1120.94	0.25003	1120.94	0.25095	1120.94	0.25173	1120.94	0.25277	1120.94	0.25353	1120.94	0.2545	1120.94	0.25571	1120.94	0.25709	1120.94	0.25891	1120.94	0.26057	1120.94	0.26231	1120.94	0.30364	1120.94	0.26547	1120.94	0.26797	1120.94	0.27075	1120.94	0.27327	1120.94	0.27672	1120.94	0.2799	1120.94	0.28304	1120.94	0.28663	1120.94	0.29022	1120.94	0.29474	1120.94	0.29879	1120.94	0.25657
1121.43	0.25131	1121.43	0.25155	1121.43	0.25247	1121.43	0.25327	1121.43	0.25429	1121.43	0.25506	1121.43	0.25601	1121.43	0.2572	1121.43	0.25858	1121.43	0.2604	1121.43	0.26204	1121.43	0.26378	1121.43	0.30623	1121.43	0.26684	1121.43	0.26936	1121.43	0.27211	1121.43	0.27464	1121.43	0.27809	1121.43	0.28125	1121.43	0.28438	1121.43	0.28794	1121.43	0.29153	1121.43	0.29603	1121.43	0.30007	1121.43	0.25733
1121.91	0.25296	1121.91	0.25316	1121.91	0.25407	1121.91	0.2549	1121.91	0.2559	1121.91	0.25667	1121.91	0.25762	1121.91	0.25877	1121.91	0.26015	1121.91	0.26198	1121.91	0.26359	1121.91	0.26532	1121.91	0.3088	1121.91	0.26831	1121.91	0.27084	1121.91	0.27356	1121.91	0.27609	1121.91	0.27955	1121.91	0.28268	1121.91	0.28583	1121.91	0.28934	1121.91	0.29294	1121.91	0.29742	1121.91	0.30146	1121.91	0.25818
1122.39	0.25468	1122.39	0.25486	1122.39	0.25573	1122.39	0.25661	1122.39	0.25758	1122.39	0.25835	1122.39	0.2593	1122.39	0.26041	1122.39	0.26179	1122.39	0.26362	1122.39	0.26522	1122.39	0.26693	1122.39	0.31111	1122.39	0.26987	1122.39	0.2724	1122.39	0.27508	1122.39	0.27761	1122.39	0.28109	1122.39	0.28419	1122.39	0.28735	1122.39	0.29083	1122.39	0.29443	1122.39	0.29889	1122.39	0.30296	1122.39	0.25908
1122.87	0.25648	1122.87	0.25664	1122.87	0.25748	1122.87	0.25839	1122.87	0.25936	1122.87	0.26012	1122.87	0.26107	1122.87	0.26213	1122.87	0.26351	1122.87	0.26534	1122.87	0.26693	1122.87	0.2686	1122.87	0.31315	1122.87	0.27153	1122.87	0.27404	1122.87	0.2767	1122.87	0.27923	1122.87	0.28272	1122.87	0.28578	1122.87	0.28897	1122.87	0.29242	1122.87	0.29602	1122.87	0.30047	1122.87	0.30456	1122.87	0.26003
1123.36	0.25838	1123.36	0.25853	1123.36	0.25932	1123.36	0.26027	1123.36	0.26124	1123.36	0.262	1123.36	0.26295	1123.36	0.26396	1123.36	0.26534	1123.36	0.26717	1123.35	0.26876	1123.35	0.27037	1123.36	0.31515	1123.35	0.27331	1123.35	0.27581	1123.36	0.27844	1123.36	0.28096	1123.36	0.28445	1123.36	0.28748	1123.36	0.2907	1123.36	0.29413	1123.36	0.29773	1123.36	0.30216	1123.36	0.3063	1123.35	0.26101
1123.84	0.26042	1123.84	0.26057	1123.84	0.26129	1123.84	0.26228	1123.84	0.26327	1123.84	0.264	1123.84	0.26497	1123.84	0.26593	1123.84	0.2673	1123.84	0.26913	1123.84	0.27073	1123.84	0.27228	1123.84	0.31746	1123.84	0.27525	1123.84	0.27771	1123.84	0.28034	1123.84	0.28285	1123.84	0.28632	1123.84	0.28934	1123.84	0.29257	1123.84	0.29601	1123.84	0.29961	1123.84	0.30403	1123.84	0.30821	1123.84	0.26204
1124.32	0.26261	1124.32	0.26275	1124.32	0.26343	1124.32	0.26445	1124.32	0.26545	1124.32	0.26617	1124.32	0.26714	1124.32	0.26807	1124.32	0.26942	1124.32	0.27125	1124.32	0.27287	1124.32	0.27435	1124.32	0.32034	1124.32	0.27736	1124.32	0.27979	1124.32	0.28241	1124.32	0.28492	1124.32	0.28836	1124.32	0.29137	1124.32	0.29462	1124.32	0.29806	1124.32	0.30167	1124.32	0.30607	1124.32	0.31031	1124.32	0.26316
1124.8	0.26495	1124.8	0.2651	1124.8	0.26573	1124.8	0.26678	1124.8	0.26779	1124.8	0.26849	1124.8	0.26947	1124.8	0.27038	1124.8	0.27172	1124.8	0.27354	1124.8	0.27518	1124.8	0.2766	1124.8	0.32379	1124.8	0.27965	1124.8	0.28205	1124.8	0.28467	1124.8	0.28718	1124.8	0.29058	1124.8	0.29359	1124.8	0.29684	1124.8	0.30029	1124.8	0.30393	1124.8	0.30831	1124.8	0.31259	1124.8	0.26438
1125.28	0.26744	1125.28	0.2676	1125.28	0.2682	1125.28	0.26925	1125.28	0.27027	1125.28	0.27096	1125.28	0.27195	1125.28	0.27286	1125.28	0.27417	1125.28	0.27598	1125.28	0.27765	1125.28	0.27902	1125.28	0.32758	1125.28	0.28211	1125.28	0.28448	1125.28	0.28711	1125.28	0.28961	1125.28	0.29296	1125.28	0.29599	1125.28	0.29924	1125.28	0.30269	1125.28	0.30636	1125.28	0.31073	1125.28	0.31505	1125.28	0.26571
1125.77	0.27005	1125.77	0.27023	1125.77	0.27082	1125.77	0.27186	1125.77	0.27289	1125.77	0.27357	1125.77	0.27456	1125.77	0.27548	1125.77	0.27677	1125.77	0.27855	1125.77	0.28026	1125.77	0.2816	1125.77	0.33136	1125.77	0.28471	1125.77	0.28706	1125.77	0.28969	1125.77	0.29219	1125.77	0.29549	1125.77	0.29854	1125.77	0.30179	1125.77	0.30524	1125.77	0.30895	1125.77	0.31331	1125.77	0.31765	1125.77	0.26715
1126.25	0.27277	1126.25	0.27297	1126.25	0.27358	1126.25	0.2746	1126.25	0.27564	1126.25	0.2763	1126.25	0.27728	1126.25	0.27825	1126.25	0.2795	1126.25	0.28126	1126.25	0.28299	1126.25	0.28432	1126.25	0.3349	1126.25	0.28744	1126.25	0.28978	1126.25	0.29241	1126.25	0.2949	1126.25	0.29816	1126.25	0.30123	1126.25	0.30448	1126.25	0.30793	1126.25	0.31168	1126.25	0.31602	1126.25	0.32039	1126.25	0.26867
1126.73	0.27562	1126.73	0.27584	1126.73	0.27647	1126.73	0.27747	1126.73	0.27851	1126.73	0.27916	1126.73	0.28013	1126.73	0.28115	1126.73	0.28237	1126.73	0.2841	1126.73	0.28585	1126.73	0.28718	1126.73	0.33819	1126.73	0.2903	1126.73	0.29264	1126.73	0.29526	1126.73	0.29772	1126.73	0.30095	1126.73	0.30406	1126.73	0.3073	1126.73	0.31074	1126.73	0.31454	1126.73	0.31886	1126.73	0.32326	1126.73	0.27026
1127.21	0.27861	1127.21	0.27883	1127.21	0.27952	1127.21	0.28048	1127.21	0.28152	1127.21	0.28217	1127.21	0.28312	1127.21	0.2842	1127.21	0.28539	1127.21	0.28709	1127.21	0.28884	1127.21	0.29018	1127.21	0.34144	1127.21	0.29329	1127.21	0.29564	1127.21	0.29825	1127.21	0.30068	1127.21	0.30389	1127.21	0.30702	1127.21	0.31028	1127.21	0.3137	1127.21	0.31753	1127.21	0.32184	1127.21	0.32629	1127.21	0.27191
1127.69	0.28175	1127.69	0.28198	1127.69	0.28272	1127.69	0.28364	1127.69	0.28468	1127.69	0.28534	1127.69	0.28627	1127.69	0.28741	1127.69	0.28856	1127.69	0.29025	1127.7	0.29197	1127.7	0.29333	1127.69	0.345	1127.7	0.29644	1127.7	0.29879	1127.69	0.30138	1127.69	0.30377	1127.69	0.30698	1127.69	0.31013	1127.69	0.3134	1127.69	0.31681	1127.69	0.32067	1127.69	0.32496	1127.69	0.32946	1127.69	0.27361
1128.18	0.28504	1128.18	0.28529	1128.18	0.28608	1128.18	0.28697	1128.18	0.28799	1128.18	0.28868	1128.18	0.28958	1128.18	0.29077	1128.18	0.29188	1128.18	0.29357	1128.18	0.29527	1128.18	0.29663	1128.18	0.34909	1128.18	0.29973	1128.18	0.3021	1128.18	0.30465	1128.18	0.307	1128.18	0.31023	1128.18	0.31339	1128.18	0.31667	1128.18	0.32008	1128.18	0.32395	1128.18	0.32824	1128.18	0.3328	1128.18	0.27537
1128.66	0.28849	1128.66	0.28874	1128.66	0.28957	1128.66	0.29043	1128.66	0.29145	1128.66	0.29216	1128.66	0.29304	1128.66	0.29428	1128.66	0.29535	1128.66	0.29705	1128.66	0.2987	1128.66	0.30008	1128.66	0.35366	1128.66	0.30316	1128.66	0.30553	1128.66	0.30806	1128.66	0.31037	1128.66	0.31361	1128.66	0.31677	1128.66	0.32008	1128.66	0.32349	1128.66	0.32736	1128.66	0.33165	1128.66	0.33626	1128.66	0.27718
1129.14	0.29205	1129.14	0.2923	1129.14	0.29317	1129.14	0.29401	1129.14	0.29501	1129.14	0.29576	1129.14	0.29661	1129.14	0.29789	1129.14	0.29892	1129.14	0.30064	1129.14	0.30224	1129.14	0.30364	1129.14	0.35843	1129.14	0.3067	1129.14	0.30905	1129.14	0.31156	1129.14	0.31383	1129.14	0.31709	1129.14	0.32025	1129.14	0.32357	1129.14	0.327	1129.14	0.33085	1129.14	0.33516	1129.14	0.33982	1129.14	0.27903
1129.62	0.29568	1129.62	0.29593	1129.62	0.29682	1129.62	0.29766	1129.62	0.29865	1129.62	0.29942	1129.62	0.30025	1129.62	0.30156	1129.62	0.30256	1129.62	0.30429	1129.62	0.30585	1129.62	0.30726	1129.62	0.36303	1129.62	0.31029	1129.62	0.31262	1129.62	0.31511	1129.62	0.31735	1129.62	0.32062	1129.62	0.32376	1129.62	0.3271	1129.62	0.33054	1129.62	0.33439	1129.62	0.33871	1129.62	0.3434	1129.62	0.28088
1130.11	0.29934	1130.11	0.2996	1130.11	0.3005	1130.11	0.30134	1130.11	0.30232	1130.11	0.30311	1130.11	0.30392	1130.11	0.30525	1130.11	0.30622	1130.11	0.30796	1130.11	0.30949	1130.11	0.31091	1130.11	0.36716	1130.11	0.3139	1130.11	0.31619	1130.11	0.31867	1130.11	0.32088	1130.11	0.32416	1130.11	0.32728	1130.11	0.33063	1130.11	0.33408	1130.11	0.33793	1130.11	0.34227	1130.11	0.34697	1130.11	0.28269
1130.59	0.30301	1130.59	0.30327	1130.59	0.30417	1130.59	0.30503	1130.59	0.30601	1130.59	0.30679	1130.59	0.3076	1130.59	0.30893	1130.59	0.30988	1130.59	0.31163	1130.59	0.31312	1130.59	0.31456	1130.59	0.37082	1130.59	0.31749	1130.59	0.31972	1130.59	0.32221	1130.59	0.32439	1130.59	0.32767	1130.59	0.33076	1130.59	0.33411	1130.59	0.33756	1130.59	0.34143	1130.59	0.34578	1130.59	0.35049	1130.59	0.28442
1131.07	0.30668	1131.07	0.30694	1131.07	0.30784	1131.07	0.30872	1131.07	0.3097	1131.07	0.31046	1131.07	0.31126	1131.07	0.31259	1131.07	0.31353	1131.07	0.31527	1131.07	0.31674	1131.07	0.31817	1131.07	0.37425	1131.07	0.32104	1131.07	0.32321	1131.07	0.3257	1131.07	0.32787	1131.07	0.33113	1131.07	0.33418	1131.07	0.33753	1131.07	0.34097	1131.07	0.34487	1131.07	0.34922	1131.07	0.35392	1131.07	0.28602
1131.55	0.31034	1131.55	0.31061	1131.55	0.3115	1131.55	0.3124	1131.55	0.31338	1131.55	0.31412	1131.55	0.3149	1131.55	0.31622	1131.55	0.31716	1131.55	0.3189	1131.55	0.32032	1131.55	0.32175	1131.55	0.37779	1131.55	0.32455	1131.55	0.32665	1131.55	0.32915	1131.55	0.33131	1131.55	0.33453	1131.55	0.33753	1131.55	0.34088	1131.55	0.34429	1131.55	0.34823	1131.55	0.35258	1131.55	0.35725	1131.55	0.2875
1132.03	0.31399	1132.03	0.31426	1132.03	0.31516	1132.03	0.31608	1132.03	0.31705	1132.03	0.31776	1132.03	0.31853	1132.03	0.31981	1132.03	0.32076	1132.03	0.32249	1132.03	0.32387	1132.03	0.32528	1132.03	0.38166	1132.03	0.328	1132.03	0.33003	1132.03	0.33254	1132.03	0.33467	1132.03	0.33784	1132.03	0.3408	1132.03	0.34413	1132.03	0.34751	1132.03	0.35148	1132.03	0.35582	1132.03	0.36047	1132.03	0.28887
1132.52	0.31763	1132.52	0.31791	1132.52	0.31881	1132.52	0.31972	1132.52	0.32068	1132.52	0.32137	1132.52	0.32213	1132.52	0.32336	1132.52	0.32431	1132.52	0.32603	1132.52	0.32736	1132.52	0.32874	1132.52	0.38581	1132.52	0.33138	1132.52	0.33334	1132.52	0.33584	1132.52	0.33795	1132.52	0.34105	1132.52	0.34395	1132.52	0.34727	1132.52	0.35061	1132.52	0.35459	1132.52	0.35893	1132.52	0.36354	1132.52	0.29013
1133	0.32124	1133	0.32152	1133	0.32243	1133	0.32332	1133	0.32426	1133	0.32493	1133	0.32566	1133	0.32683	1133	0.32778	1133	0.32949	1133	0.33076	1133	0.33209	1133	0.38992	1133	0.33466	1133	0.33654	1133	0.33902	1133	0.34109	1133	0.34412	1133	0.34697	1133	0.35026	1133	0.35355	1133	0.35752	1133	0.36186	1133	0.36642	1133	0.29129
1133.48	0.32477	1133.48	0.32507	1133.48	0.32598	1133.48	0.32683	1133.48	0.32775	1133.48	0.3284	1133.48	0.3291	1133.48	0.3302	1133.48	0.33113	1133.48	0.33283	1133.48	0.33403	1133.48	0.33531	1133.48	0.39356	1133.48	0.33779	1133.48	0.3396	1133.48	0.34203	1133.48	0.34405	1133.48	0.34701	1133.48	0.34978	1133.48	0.35303	1133.48	0.35629	1133.48	0.36021	1133.48	0.36455	1133.48	0.36907	1133.48	0.29232
1133.96	0.32821	1133.96	0.32852	1133.96	0.32943	1133.96	0.33021	1133.96	0.3311	1133.96	0.33173	1133.96	0.33241	1133.96	0.33343	1133.96	0.33434	1133.96	0.336	1133.96	0.33714	1133.96	0.33835	1133.96	0.39644	1133.96	0.34074	1133.96	0.34248	1133.96	0.34482	1133.96	0.34679	1133.96	0.34967	1133.96	0.35237	1133.96	0.35556	1133.96	0.35877	1133.96	0.36261	1133.96	0.36697	1133.96	0.37143	1133.96	0.29321
1134.45	0.33152	1134.45	0.33185	1134.45	0.33274	1134.45	0.33345	1134.45	0.3343	1134.45	0.33492	1134.45	0.33556	1134.45	0.33649	1134.45	0.33738	1134.45	0.33899	1134.45	0.34006	1134.45	0.3412	1134.45	0.39858	1134.45	0.34348	1134.45	0.34514	1134.45	0.34738	1134.45	0.34927	1134.45	0.35207	1134.45	0.35469	1134.45	0.3578	1134.45	0.36096	1134.45	0.3647	1134.45	0.36908	1134.45	0.37347	1134.44	0.29391
1134.93	0.3347	1134.93	0.33505	1134.93	0.33591	1134.93	0.33654	1134.93	0.33735	1134.93	0.33793	1134.93	0.33855	1134.93	0.33937	1134.93	0.34025	1134.93	0.34177	1134.93	0.34279	1134.93	0.34384	1134.93	0.40026	1134.93	0.34599	1134.93	0.34758	1134.93	0.34968	1134.93	0.35148	1134.93	0.3542	1134.93	0.35673	1134.93	0.35975	1134.93	0.36286	1134.93	0.36648	1134.93	0.37086	1134.93	0.37519	1134.93	0.29442
1135.41	0.33775	1135.41	0.33811	1135.41	0.33893	1135.41	0.33947	1135.41	0.34023	1135.41	0.34079	1135.41	0.34137	1135.41	0.34208	1135.41	0.34295	1135.41	0.34437	1135.41	0.34532	1135.41	0.34628	1135.41	0.40192	1135.41	0.34828	1135.41	0.34979	1135.41	0.35174	1135.41	0.35345	1135.41	0.35607	1135.41	0.35851	1135.41	0.36142	1135.41	0.36446	1135.41	0.36795	1135.41	0.37234	1135.41	0.37661	1135.41	0.29473
1135.89	0.3407	1135.89	0.34105	1135.89	0.34181	1135.89	0.34228	1135.89	0.34298	1135.89	0.3435	1135.89	0.34404	1135.89	0.34464	1135.89	0.34549	1135.89	0.3468	1135.89	0.34769	1135.89	0.34855	1135.89	0.40383	1135.89	0.35038	1135.89	0.35179	1135.89	0.35359	1135.89	0.35517	1135.89	0.3577	1135.89	0.36004	1135.89	0.36282	1135.89	0.36579	1135.89	0.36916	1135.89	0.37352	1135.89	0.37774	1135.89	0.29488
1136.37	0.34354	1136.37	0.34387	1136.37	0.34457	1136.37	0.34498	1136.37	0.34561	1136.37	0.34609	1136.37	0.34657	1136.37	0.34707	1136.37	0.34789	1136.37	0.34909	1136.37	0.3499	1136.37	0.35066	1136.37	0.40599	1136.37	0.35229	1136.37	0.35359	1136.37	0.35524	1136.37	0.35669	1136.37	0.3591	1136.37	0.36135	1136.37	0.36399	1136.37	0.36688	1136.37	0.37014	1136.37	0.37444	1136.37	0.37862	1136.37	0.2949
1136.86	0.3463	1136.86	0.34658	1136.86	0.34722	1136.86	0.34758	1136.86	0.34813	1136.86	0.34856	1136.86	0.34898	1136.86	0.34939	1136.86	0.35015	1136.86	0.35124	1136.86	0.35197	1136.86	0.35262	1136.86	0.40809	1136.86	0.35403	1136.86	0.35521	1136.86	0.35672	1136.86	0.35803	1136.86	0.36031	1136.86	0.36245	1136.86	0.36495	1136.86	0.36776	1136.86	0.3709	1136.86	0.37513	1136.86	0.37927	1136.86	0.2948
1137.34	0.34898	1137.34	0.3492	1137.34	0.34977	1137.34	0.3501	1137.34	0.35055	1137.34	0.35093	1137.34	0.35129	1137.34	0.35161	1137.34	0.35229	1137.34	0.35327	1137.34	0.35392	1137.34	0.35445	1137.34	0.40974	1137.34	0.35562	1137.34	0.35666	1137.34	0.35804	1137.34	0.35919	1137.34	0.36135	1137.34	0.36337	1137.34	0.36572	1137.34	0.36843	1137.34	0.37148	1137.34	0.3756	1137.34	0.3797	1137.34	0.29461
[truncated: 5,938 more rows]
[truncated: 110 more columns]
