# Supplementary material for: Ultrarobust subzero healable materials enabled by polyphenol nano-assemblies
Source: Nat Commun. 2023 Feb 13;14:814. doi: 10.1038/s41467-023-36461-9 (PMC9925762; doi:10.1038/s41467-023-36461-9)
Supplement: Supplementary file 6 — Supplementary Data 4 [file 41467_2023_36461_MOESM6_ESM.xlsx]

## Sheet: PDES-PEGDA
Freq. [Hz]	Temp. [°C]	Eps''
10000000	-60	0.0042338
7142860	-60	0.00452604
5102040	-60	0.00134441
3644320	-60	0.00203371
2603080	-60	0.00465458
1859340	-60	0.00395709
1328100	-60	0.00436695
948645	-60	0.00483195
677604	-60	0.00496505
484003	-60	0.00528753
345716	-60	0.00579817
246940	-60	0.00649573
176386	-60	0.0055395
125990	-60	0.00574423
89992.8	-60	0.00594308
64280.5	-60	0.00617241
45914.7	-60	0.00551051
32796.2	-60	0.00558953
23425.8	-60	0.00570305
16732.8	-60	0.00582402
11952	-60	0.00596327
8537.12	-60	0.00611906
6097.94	-60	0.00630597
4355.67	-60	0.00647265
3111.19	-60	0.00663764
2222.28	-60	0.00684578
1587.34	-60	0.00706693
1133.82	-60	0.00729372
809.869	-60	0.00756683
578.478	-60	0.00784413
413.199	-60	0.00807158
295.142	-60	0.00834896
210.816	-60	0.00865839
150.583	-60	0.00893723
107.559	-60	0.00932197
76.8279	-60	0.00965754
54.877	-60	0.00997369
39.1979	-60	0.0103612
27.9985	-60	0.0107212
19.9989	-60	0.0111398
14.285	-60	0.0115393
10.2035	-60	0.011957
7.28824	-60	0.012441
5.20588	-60	0.0129634
3.71849	-60	0.0135088
2.65606	-60	0.0142237
1.89719	-60	0.0150866
1.35513	-60	0.0162236
0.967953	-60	0.0176477
0.691395	-60	0.0195504
0.493854	-60	0.0219951
0.352753	-60	0.0250739
0.251966	-60	0.0288138
0.179976	-60	0.0331012
0.128554	-60	0.0376693
0.1	-60	0.040686
10000000	-50	0.0059807
7142860	-50	0.00517467
5102040	-50	0.00183765
3644320	-50	0.00280829
2603080	-50	0.005466
1859340	-50	0.00489016
1328100	-50	0.00532843
948645	-50	0.0058077
677604	-50	0.00598891
484003	-50	0.00632737
345716	-50	0.00685095
246940	-50	0.00754172
176386	-50	0.00678449
125990	-50	0.00703545
89992.8	-50	0.00729018
64280.5	-50	0.00757713
45914.7	-50	0.0071202
32796.2	-50	0.00744367
23425.8	-50	0.00744462
16732.8	-50	0.00767432
11952	-50	0.00793764
8537.12	-50	0.0082145
6097.94	-50	0.00854307
4355.67	-50	0.00882967
3111.19	-50	0.0091958
2222.28	-50	0.00958483
1587.34	-50	0.010002
1133.82	-50	0.0104277
809.869	-50	0.0109417
578.478	-50	0.0114823
413.199	-50	0.0119984
295.142	-50	0.0125986
210.816	-50	0.0132903
150.583	-50	0.0139499
107.559	-50	0.014897
76.8279	-50	0.015907
54.877	-50	0.0171426
39.1979	-50	0.0184693
27.9985	-50	0.0201648
19.9989	-50	0.02229
14.285	-50	0.0248419
10.2035	-50	0.0279056
7.28824	-50	0.0314636
5.20588	-50	0.0353004
3.71849	-50	0.0391882
2.65606	-50	0.0429554
1.89719	-50	0.046296
1.35513	-50	0.049357
0.967953	-50	0.0523249
0.691395	-50	0.055697
0.493854	-50	0.0586907
0.352753	-50	0.0607062
0.251966	-50	0.0601816
0.179976	-50	0.0566405
0.128554	-50	0.0502074
0.1	-50	0.0446288
10000000	-40	0.00686139
7142860	-40	0.00614606
5102040	-40	0.00321454
3644320	-40	0.00430081
2603080	-40	0.00689026
1859340	-40	0.00641396
1328100	-40	0.00687937
948645	-40	0.00738945
677604	-40	0.00761738
484003	-40	0.00800903
345716	-40	0.00857724
246940	-40	0.00931191
176386	-40	0.00885764
125990	-40	0.0092166
89992.8	-40	0.00959971
64280.5	-40	0.0100171
45914.7	-40	0.00975555
32796.2	-40	0.0101276
23425.8	-40	0.0105597
16732.8	-40	0.0110391
11952	-40	0.0115824
8537.12	-40	0.0121748
6097.94	-40	0.0128531
4355.67	-40	0.0135659
3111.19	-40	0.0144081
2222.28	-40	0.015356
1587.34	-40	0.0164415
1133.82	-40	0.017682
809.869	-40	0.0192082
578.478	-40	0.0209995
413.199	-40	0.0231186
295.142	-40	0.0256532
210.816	-40	0.0286851
150.583	-40	0.0322513
107.559	-40	0.0359936
76.8279	-40	0.040023
54.877	-40	0.0438259
39.1979	-40	0.0472563
27.9985	-40	0.0502428
19.9989	-40	0.052934
14.285	-40	0.055615
10.2035	-40	0.0584303
7.28824	-40	0.0607215
5.20588	-40	0.061002
3.71849	-40	0.0582928
2.65606	-40	0.0524643
1.89719	-40	0.0447583
1.35513	-40	0.0364682
0.967953	-40	0.0289166
0.691395	-40	0.0226102
0.493854	-40	0.0175402
0.352753	-40	0.0134905
0.251966	-40	0.010281
0.179976	-40	0.00775391
0.128554	-40	0.00577934
0.1	-40	0.00459616
10000000	-30	0.00895715
7142860	-30	0.00817109
5102040	-30	0.00530429
3644320	-30	0.00635623
2603080	-30	0.0088479
1859340	-30	0.00848537
1328100	-30	0.00904714
948645	-30	0.0096125
677604	-30	0.0099488
484003	-30	0.0104951
345716	-30	0.0111826
246940	-30	0.0120266
176386	-30	0.012022
125990	-30	0.0125968
89992.8	-30	0.0132369
64280.5	-30	0.0139796
45914.7	-30	0.014142
32796.2	-30	0.0149751
23425.8	-30	0.0159443
16732.8	-30	0.0169971
11952	-30	0.0183191
8537.12	-30	0.0198467
6097.94	-30	0.021632
4355.67	-30	0.0237696
3111.19	-30	0.0263548
2222.28	-30	0.0293285
1587.34	-30	0.0327459
1133.82	-30	0.0364539
809.869	-30	0.0404888
578.478	-30	0.0443637
413.199	-30	0.0477604
295.142	-30	0.0505802
210.816	-30	0.0530133
150.583	-30	0.0553514
107.559	-30	0.0577875
76.8279	-30	0.0601107
54.877	-30	0.0609688
39.1979	-30	0.0592214
27.9985	-30	0.0542638
19.9989	-30	0.0468489
14.285	-30	0.038537
10.2035	-30	0.0304076
7.28824	-30	0.0233385
5.20588	-30	0.0175852
3.71849	-30	0.0130354
2.65606	-30	0.00956803
1.89719	-30	0.00697411
1.35513	-30	0.00506651
0.967953	-30	0.00367258
0.691395	-30	0.00265711
0.493854	-30	0.00191822
0.352753	-30	0.0013827
0.251966	-30	0.000997052
0.179976	-30	0.000719004
0.128554	-30	0.000517835
0.1	-30	0.000405465
10000000	-20	0.011624
7142860	-20	0.0107462
5102040	-20	0.00794818
3644320	-20	0.00897126
2603080	-20	0.0113409
1859340	-20	0.011155
1328100	-20	0.0118347
948645	-20	0.0125583
677604	-20	0.0131135
484003	-20	0.0138496
345716	-20	0.0147666
246940	-20	0.0159269
176386	-20	0.0165726
125990	-20	0.0177564
89992.8	-20	0.0190288
64280.5	-20	0.0205022
45914.7	-20	0.0217742
32796.2	-20	0.023764
23425.8	-20	0.0261542
16732.8	-20	0.0288949
11952	-20	0.0320813
8537.12	-20	0.0356466
6097.94	-20	0.0394946
4355.67	-20	0.0432508
3111.19	-20	0.0467189
2222.28	-20	0.0495608
1587.34	-20	0.0517796
1133.82	-20	0.0533867
809.869	-20	0.0550413
578.478	-20	0.0565674
413.199	-20	0.0577412
295.142	-20	0.0573632
210.816	-20	0.0546682
150.583	-20	0.0492147
107.559	-20	0.0419203
76.8279	-20	0.0338119
54.877	-20	0.0262683
39.1979	-20	0.0198662
27.9985	-20	0.0147207
19.9989	-20	0.0107903
14.285	-20	0.00785123
10.2035	-20	0.00569286
7.28824	-20	0.00411706
5.20588	-20	0.00297057
3.71849	-20	0.00214098
2.65606	-20	0.00154207
1.89719	-20	0.00111248
1.35513	-20	0.000801469
0.967953	-20	0.000576824
0.691395	-20	0.000429451
0.493854	-20	0.000310107
0.352753	-20	0.000223769
0.251966	-20	0.000161339
0.179976	-20	0.00011633
0.128554	-20	8.39417e-05
0.1	-20	6.57526e-05
10000000	-10	0.0140687
7142860	-10	0.0133827
5102040	-10	0.0111243
3644320	-10	0.0124043
2603080	-10	0.0146403
1859340	-10	0.014737
1328100	-10	0.015628
948645	-10	0.0166294
677604	-10	0.0175777
484003	-10	0.0187738
345716	-10	0.0202274
246940	-10	0.0219654
176386	-10	0.0239894
125990	-10	0.0261376
89992.8	-10	0.0286081
64280.5	-10	0.0314823
45914.7	-10	0.0345028
32796.2	-10	0.0379861
23425.8	-10	0.0415217
16732.8	-10	0.0446973
11952	-10	0.0471729
8537.12	-10	0.0486497
6097.94	-10	0.0491665
4355.67	-10	0.0490728
3111.19	-10	0.0489366
2222.28	-10	0.0491613
1587.34	-10	0.0494975
1133.82	-10	0.0491333
809.869	-10	0.0470143
578.478	-10	0.0426593
413.199	-10	0.0366153
295.142	-10	0.0297132
210.816	-10	0.023161
150.583	-10	0.0175458
107.559	-10	0.0130145
76.8279	-10	0.00953596
54.877	-10	0.00693711
39.1979	-10	0.0050245
27.9985	-10	0.00362959
19.9989	-10	0.00261445
14.285	-10	0.0018808
10.2035	-10	0.00135377
7.28824	-10	0.000973865
5.20588	-10	0.000700378
3.71849	-10	0.000499151
2.65606	-10	0.000357953
1.89719	-10	0.000258205
1.35513	-10	0.000189463
0.967953	-10	0.000137668
0.691395	-10	9.94875e-05
0.493854	-10	7.17434e-05
0.352753	-10	5.17429e-05
0.251966	-10	3.73465e-05
0.179976	-10	2.69713e-05
0.128554	-10	1.95316e-05
0.1	-10	1.54116e-05
10000000	0	0.0174528
7142860	0	0.0167643
5102040	0	0.0148749
3644320	0	0.0163412
2603080	0	0.0185388
1859340	0	0.0190295
1328100	0	0.0202971
948645	0	0.0216935
677604	0	0.0231842
484003	0	0.0250265
345716	0	0.027216
246940	0	0.0297426
176386	0	0.0330985
125990	0	0.0360791
89992.8	0	0.0390903
64280.5	0	0.0419042
45914.7	0	0.0441169
32796.2	0	0.0454968
23425.8	0	0.0458266
16732.8	0	0.045204
11952	0	0.0441965
8537.12	0	0.0433595
6097.94	0	0.0430086
4355.67	0	0.0429455
3111.19	0	0.0425134
2222.28	0	0.0408759
1587.34	0	0.03761
1133.82	0	0.0326931
809.869	0	0.0270254
578.478	0	0.0213963
413.199	0	0.0164556
295.142	0	0.0123466
210.816	0	0.00913968
150.583	0	0.00668914
107.559	0	0.00487149
76.8279	0	0.00353307
54.877	0	0.00255205
39.1979	0	0.00183769
27.9985	0	0.00132413
19.9989	0	0.000952907
14.285	0	0.000685218
10.2035	0	0.000493734
7.28824	0	0.00035468
5.20588	0	0.000254641
3.71849	0	0.000182853
2.65606	0	0.000131229
1.89719	0	9.41511e-05
1.35513	0	6.75986e-05
0.967953	0	4.85565e-05
0.691395	0	3.48989e-05
0.493854	0	2.51299e-05
0.352753	0	1.81216e-05
0.251966	0	1.31129e-05
0.179976	0	9.50832e-06
0.128554	0	6.93561e-06
0.1	0	5.52284e-06
10000000	10	0.0209693
7142860	10	0.020318
5102040	10	0.0187769
3644320	10	0.0205246
2603080	10	0.0228129
1859340	10	0.0237331
1328100	10	0.0254295
948645	10	0.0273356
677604	10	0.0294082
484003	10	0.0318129
345716	10	0.034448
246940	10	0.0371522
176386	10	0.0405246
125990	10	0.0425405
89992.8	10	0.0437007
64280.5	10	0.0438302
45914.7	10	0.0430013
32796.2	10	0.0415595
23425.8	10	0.0400736
16732.8	10	0.0389071
11952	10	0.0382027
8537.12	10	0.037721
6097.94	10	0.0369307
4355.67	10	0.0353558
3111.19	10	0.0324452
2222.28	10	0.0284463
1587.34	10	0.0238708
1133.82	10	0.0192833
809.869	10	0.0150622
578.478	10	0.0114936
413.199	10	0.00860748
295.142	10	0.00637025
210.816	10	0.00467754
150.583	10	0.00341472
107.559	10	0.0024798
76.8279	10	0.00179258
54.877	10	0.00129491
39.1979	10	0.00093376
27.9985	10	0.000671891
19.9989	10	0.000483862
14.285	10	0.000347563
10.2035	10	0.000249567
7.28824	10	0.000179069
5.20588	10	0.00012843
3.71849	10	9.21028e-05
2.65606	10	6.60207e-05
1.89719	10	4.73343e-05
1.35513	10	3.39677e-05
0.967953	10	2.44002e-05
0.691395	10	1.75401e-05
0.493854	10	1.263e-05
0.352753	10	9.11792e-06
0.251966	10	6.60129e-06
0.179976	10	4.7982e-06
0.128554	10	3.50221e-06
0.1	10	2.79462e-06
10000000	20	0.0245683
7142860	20	0.0239535
5102040	20	0.0227992
3644320	20	0.0247612
2603080	20	0.0270557
1859340	20	0.0283238
1328100	20	0.0302972
948645	20	0.0324411
677604	20	0.0346193
484003	20	0.0368856
345716	20	0.0389573
246940	20	0.0405006
176386	20	0.0420956
125990	20	0.0417571
89992.8	20	0.0404672
64280.5	20	0.0385766
45914.7	20	0.0366108
32796.2	20	0.0348668
23425.8	20	0.0335093
16732.8	20	0.0323798
11952	20	0.031297
8537.12	20	0.0297596
6097.94	20	0.0275893
4355.67	20	0.0247394
3111.19	20	0.0213899
2222.28	20	0.0178456
1587.34	20	0.0143728
1133.82	20	0.011277
809.869	20	0.00865115
578.478	20	0.00652663
413.199	20	0.00486178
295.142	20	0.00358627
210.816	20	0.0026229
150.583	20	0.00190586
107.559	20	0.00138001
76.8279	20	0.000995949
54.877	20	0.000717068
39.1979	20	0.000517642
27.9985	20	0.00037089
19.9989	20	0.00026558
14.285	20	0.000190278
10.2035	20	0.000136388
7.28824	20	9.7721e-05
5.20588	20	6.99912e-05
3.71849	20	5.01555e-05
2.65606	20	3.5931e-05
1.89719	20	2.57372e-05
1.35513	20	1.84464e-05
0.967953	20	1.32329e-05
0.691395	20	9.50299e-06
0.493854	20	6.8309e-06
0.352753	20	4.91747e-06
0.251966	20	3.54673e-06
0.179976	20	2.565e-06
0.128554	20	1.86077e-06
0.1	20	1.47434e-06
10000000	30	0.0282259
7142860	30	0.0276373
5102040	30	0.0268434
3644320	30	0.0289198
2603080	30	0.0310299
1859340	30	0.03234
1328100	30	0.0341786
948645	30	0.0359528
677604	30	0.0374967
484003	30	0.038662
345716	30	0.0391833
246940	30	0.0388611
176386	30	0.0383909
125990	30	0.0366376
89992.8	30	0.034649
64280.5	30	0.0327187
45914.7	30	0.0310365
32796.2	30	0.0295371
23425.8	30	0.0279528
16732.8	30	0.0261103
11952	30	0.0238778
8537.12	30	0.0212527
6097.94	30	0.0182948
4355.67	30	0.0152584
3111.19	30	0.0123065
2222.28	30	0.00966324
1587.34	30	0.00741519
1133.82	30	0.00558947
809.869	30	0.00415277
578.478	30	0.00304854
413.199	30	0.00221915
295.142	30	0.00160494
210.816	30	0.00115738
150.583	30	0.000832341
107.559	30	0.000597189
76.8279	30	0.000430141
54.877	30	0.000307973
39.1979	30	0.000220418
27.9985	30	0.000157694
19.9989	30	0.000112805
14.285	30	8.06922e-05
10.2035	30	5.77438e-05
7.28824	30	4.13182e-05
5.20588	30	2.9563e-05
3.71849	30	2.11589e-05
2.65606	30	1.5143e-05
1.89719	30	1.0841e-05
1.35513	30	7.76216e-06
0.967953	30	5.5591e-06
0.691395	30	3.98456e-06
0.493854	30	2.85741e-06
0.352753	30	2.05016e-06
0.251966	30	1.47224e-06
0.179976	30	1.05793e-06
0.128554	30	7.62023e-07
0.1	30	5.98578e-07
10000000	40	0.0321043
7142860	40	0.031545
5102040	40	0.03104
3644320	40	0.033166
2603080	40	0.0349907
1859340	40	0.036097
1328100	40	0.0374112
948645	40	0.0384202
677604	40	0.0388677
484003	40	0.0386682
345716	40	0.0377224
246940	40	0.0361689
176386	40	0.0347385
125990	40	0.032653
89992.8	40	0.0306538
64280.5	40	0.0285344
45914.7	40	0.0263293
32796.2	40	0.0238708
23425.8	40	0.0211679
16732.8	40	0.0181865
11952	40	0.0151412
8537.12	40	0.0121814
6097.94	40	0.00952085
4355.67	40	0.00726189
3111.19	40	0.0054401
2222.28	40	0.00401604
1587.34	40	0.00293221
1133.82	40	0.00212502
809.869	40	0.00153161
578.478	40	0.00110185
413.199	40	0.000790756
295.142	40	0.000566773
210.816	40	0.000407717
150.583	40	0.000291778
107.559	40	0.000208705
76.8279	40	0.000149242
54.877	40	0.000106704
39.1979	40	7.62876e-05
27.9985	40	5.45383e-05
19.9989	40	3.89956e-05
14.285	40	2.78848e-05
10.2035	40	1.9942e-05
7.28824	40	1.42634e-05
5.20588	40	1.02031e-05
3.71849	40	7.30073e-06
2.65606	40	5.2242e-06
1.89719	40	3.73876e-06
1.35513	40	2.6763e-06
0.967953	40	1.91615e-06
0.691395	40	1.37217e-06
0.493854	40	9.82831e-07
0.352753	40	7.04012e-07
0.251966	40	5.04552e-07
0.179976	40	3.61796e-07
0.128554	40	2.59524e-07
0.1	40	2.02659e-07
10000000	50	0.0363557
7142860	50	0.0357525
5102040	50	0.0354261
3644320	50	0.0374469
2603080	50	0.0387549
1859340	50	0.0392385
1328100	50	0.0397221
948645	50	0.0395352
677604	50	0.0386592
484003	50	0.0371224
345716	50	0.0350631
246940	50	0.0328071
176386	50	0.0304484
125990	50	0.0277494
89992.8	50	0.0247462
64280.5	50	0.0215495
45914.7	50	0.0181704
32796.2	50	0.0149693
23425.8	50	0.0119026
16732.8	50	0.00919802
11952	50	0.00694619
8537.12	50	0.00515478
6097.94	50	0.00377747
4355.67	50	0.00274428
3111.19	50	0.00198226
2222.28	50	0.00142643
1587.34	50	0.00102401
1133.82	50	0.000734
809.869	50	0.000525316
578.478	50	0.000375862
413.199	50	0.000268817
295.142	50	0.000192203
210.816	50	0.000137401
150.583	50	9.82314e-05
107.559	50	7.02009e-05
76.8279	50	5.01765e-05
54.877	50	3.58656e-05
39.1979	50	2.56345e-05
27.9985	50	1.83252e-05
19.9989	50	1.31013e-05
14.285	50	9.36675e-06
10.2035	50	6.69859e-06
7.28824	50	4.79119e-06
5.20588	50	3.42723e-06
3.71849	50	2.45206e-06
2.65606	50	1.75476e-06
1.89719	50	1.25591e-06
1.35513	50	8.99069e-07
0.967953	50	6.43788e-07
0.691395	50	4.61033e-07
0.493854	50	3.30234e-07
0.352753	50	2.36612e-07
0.251966	50	1.6953e-07
0.179976	50	1.21471e-07
0.128554	50	8.70541e-08
0.1	50	6.79719e-08
10000000	60	0.0411588
7142860	60	0.0403214
5102040	60	0.039892
3644320	60	0.0412956
2603080	60	0.0416636
1859340	60	0.0409848
1328100	60	0.0400345
948645	60	0.0383272
677604	60	0.0360064
484003	60	0.0332794
345716	60	0.0303012
246940	60	0.0268049
176386	60	0.0231296
125990	60	0.0193952
89992.8	60	0.0157775
64280.5	60	0.0124533
45914.7	60	0.00956873
32796.2	60	0.00719584
23425.8	60	0.00532364
16732.8	60	0.00389009
11952	60	0.00281995
8537.12	60	0.00203383
6097.94	60	0.00146214
4355.67	60	0.00104895
3111.19	60	0.000751521
2222.28	60	0.00053794
1587.34	60	0.000384814
1133.82	60	0.000274807
809.869	60	0.00019638
578.478	60	0.000140374
413.199	60	0.000100329
295.142	60	7.17063e-05
210.816	60	5.12489e-05
150.583	60	3.66325e-05
107.559	60	2.61821e-05
76.8279	60	1.8715e-05
54.877	60	1.33786e-05
39.1979	60	9.56475e-06
27.9985	60	6.83881e-06
19.9989	60	4.89019e-06
14.285	60	3.49731e-06
10.2035	60	2.50161e-06
7.28824	60	1.78968e-06
5.20588	60	1.28065e-06
3.71849	60	9.16543e-07
2.65606	60	6.5616e-07
1.89719	60	4.69783e-07
1.35513	60	3.36447e-07
0.967953	60	2.40987e-07
0.691395	60	1.72667e-07
0.493854	60	1.23732e-07
0.352753	60	8.8685e-08
0.251966	60	6.35529e-08
0.179976	60	4.55607e-08
0.128554	60	3.26804e-08
0.1	60	2.55113e-08

## Sheet: PDES-EAN-a
Freq. [Hz]	Temp. [°C]	Eps''
10000000	-60	0.00503606
7142860	-60	0.00541168
5102040	-60	0.00218069
3644320	-60	0.0027327
2603080	-60	0.00513967
1859340	-60	0.00444794
1328100	-60	0.00489855
948645	-60	0.00537462
677604	-60	0.00552439
484003	-60	0.00585414
345716	-60	0.00635456
246940	-60	0.00701006
176386	-60	0.00610072
125990	-60	0.00626923
89992.8	-60	0.00643665
64280.5	-60	0.00662607
45914.7	-60	0.00598487
32796.2	-60	0.00602393
23425.8	-60	0.00608987
16732.8	-60	0.00615848
11952	-60	0.00626093
8537.12	-60	0.00635038
6097.94	-60	0.00647249
4355.67	-60	0.0065979
3111.19	-60	0.0067081
2222.28	-60	0.00685681
1587.34	-60	0.00702538
1133.82	-60	0.00719242
809.869	-60	0.00740333
578.478	-60	0.00762253
413.199	-60	0.00780148
295.142	-60	0.00801527
210.816	-60	0.00825013
150.583	-60	0.00835872
107.559	-60	0.00868731
76.8279	-60	0.00894399
54.877	-60	0.00906229
39.1979	-60	0.00929578
27.9985	-60	0.00944142
19.9989	-60	0.00955838
14.285	-60	0.00968621
10.2035	-60	0.00974643
7.28824	-60	0.00980093
5.20588	-60	0.00978835
3.71849	-60	0.00973275
2.65606	-60	0.00972776
1.89719	-60	0.00970019
1.35513	-60	0.00974679
0.967953	-60	0.00984778
0.691395	-60	0.0100797
0.493854	-60	0.0102404
0.352753	-60	0.0106081
0.251966	-60	0.0110329
0.179976	-60	0.011599
0.128554	-60	0.0122673
0.1	-60	0.0129599
10000000	-50	0.00738593
7142860	-50	0.00598039
5102040	-50	0.00283428
3644320	-50	0.00354112
2603080	-50	0.00585119
1859340	-50	0.00541665
1328100	-50	0.00591664
948645	-50	0.00635038
677604	-50	0.00653824
484003	-50	0.00688696
345716	-50	0.00735675
246940	-50	0.00800518
176386	-50	0.00719153
125990	-50	0.0073757
89992.8	-50	0.00759886
64280.5	-50	0.00780494
45914.7	-50	0.00722437
32796.2	-50	0.00731145
23425.8	-50	0.00744232
16732.8	-50	0.00758192
11952	-50	0.00774604
8537.12	-50	0.00790572
6097.94	-50	0.00811791
4355.67	-50	0.00829114
3111.19	-50	0.00854267
2222.28	-50	0.0087909
1587.34	-50	0.00906371
1133.82	-50	0.00931623
809.869	-50	0.00961116
578.478	-50	0.0098941
413.199	-50	0.0101489
295.142	-50	0.0104018
210.816	-50	0.0106763
150.583	-50	0.0108974
107.559	-50	0.0111583
76.8279	-50	0.0113769
54.877	-50	0.0115985
39.1979	-50	0.0117401
27.9985	-50	0.011909
19.9989	-50	0.0120856
14.285	-50	0.0123147
10.2035	-50	0.0125587
7.28824	-50	0.0128913
5.20588	-50	0.013239
3.71849	-50	0.0137133
2.65606	-50	0.014372
1.89719	-50	0.0151428
1.35513	-50	0.0161424
0.967953	-50	0.0174013
0.691395	-50	0.019009
0.493854	-50	0.0208217
0.352753	-50	0.0229881
0.251966	-50	0.0255847
0.179976	-50	0.0287314
0.128554	-50	0.0327472
0.1	-50	0.0362787
10000000	-40	0.00825461
7142860	-40	0.00735674
5102040	-40	0.00440794
3644320	-40	0.00511058
2603080	-40	0.00738792
1859340	-40	0.00681209
1328100	-40	0.00724772
948645	-40	0.00767878
677604	-40	0.00784887
484003	-40	0.00818446
345716	-40	0.00864881
246940	-40	0.00927474
176386	-40	0.00869791
125990	-40	0.0089293
89992.8	-40	0.00917531
64280.5	-40	0.00945714
45914.7	-40	0.00908285
32796.2	-40	0.00928902
23425.8	-40	0.00953445
16732.8	-40	0.00980458
11952	-40	0.0101131
8537.12	-40	0.0104278
6097.94	-40	0.0107786
4355.67	-40	0.0111069
3111.19	-40	0.0114972
2222.28	-40	0.0118742
1587.34	-40	0.0122779
1133.82	-40	0.0126418
809.869	-40	0.0130769
578.478	-40	0.013478
413.199	-40	0.0138585
295.142	-40	0.0142669
210.816	-40	0.0146751
150.583	-40	0.0152164
107.559	-40	0.0156385
76.8279	-40	0.0162432
54.877	-40	0.0168999
39.1979	-40	0.0177666
27.9985	-40	0.0188404
19.9989	-40	0.0200845
14.285	-40	0.0216376
10.2035	-40	0.0234877
7.28824	-40	0.0257602
5.20588	-40	0.0285549
3.71849	-40	0.0320299
2.65606	-40	0.0365629
1.89719	-40	0.0423882
1.35513	-40	0.0494099
0.967953	-40	0.0575113
0.691395	-40	0.06554
0.493854	-40	0.0715117
0.352753	-40	0.0734129
0.251966	-40	0.0703061
0.179976	-40	0.0628474
0.128554	-40	0.053183
0.1	-40	0.0455488
10000000	-30	0.0102017
7142860	-30	0.0088978
5102040	-30	0.00611213
3644320	-30	0.00674779
2603080	-30	0.00859815
1859340	-30	0.00832122
1328100	-30	0.00885536
948645	-30	0.0093722
677604	-30	0.00963682
484003	-30	0.0100457
345716	-30	0.0105569
246940	-30	0.0111913
176386	-30	0.0109531
125990	-30	0.0113188
89992.8	-30	0.0116797
64280.5	-30	0.0121088
45914.7	-30	0.0120093
32796.2	-30	0.0123874
23425.8	-30	0.012861
16732.8	-30	0.0132889
11952	-30	0.0137809
8537.12	-30	0.0143494
6097.94	-30	0.0148467
4355.67	-30	0.0154537
3111.19	-30	0.0160304
2222.28	-30	0.0166802
1587.34	-30	0.0173274
1133.82	-30	0.0180266
809.869	-30	0.0188638
578.478	-30	0.0197708
413.199	-30	0.0207905
295.142	-30	0.0220578
210.816	-30	0.023457
150.583	-30	0.0250481
107.559	-30	0.0271814
76.8279	-30	0.0296654
54.877	-30	0.0327865
39.1979	-30	0.0368284
27.9985	-30	0.0417509
19.9989	-30	0.047806
14.285	-30	0.0547483
10.2035	-30	0.0615495
7.28824	-30	0.0670515
5.20588	-30	0.0690531
3.71849	-30	0.0666093
2.65606	-30	0.0601274
1.89719	-30	0.0513794
1.35513	-30	0.0418855
0.967953	-30	0.0330465
0.691395	-30	0.0253978
0.493854	-30	0.0191515
0.352753	-30	0.0141949
0.251966	-30	0.0104124
0.179976	-30	0.00757464
0.128554	-30	0.00550204
0.1	-30	0.00434525
10000000	-20	0.0125589
7142860	-20	0.0110589
5102040	-20	0.00826772
3644320	-20	0.00912473
2603080	-20	0.0109628
1859340	-20	0.010834
1328100	-20	0.011245
948645	-20	0.0116798
677604	-20	0.0121064
484003	-20	0.0125979
345716	-20	0.0132124
246940	-20	0.0139929
176386	-20	0.0140942
125990	-20	0.0146945
89992.8	-20	0.0152907
64280.5	-20	0.0159394
45914.7	-20	0.0161743
32796.2	-20	0.0168666
23425.8	-20	0.0175185
16732.8	-20	0.0182357
11952	-20	0.0190139
8537.12	-20	0.0198559
6097.94	-20	0.0208078
4355.67	-20	0.0219188
3111.19	-20	0.0230144
2222.28	-20	0.0243805
1587.34	-20	0.0258219
1133.82	-20	0.027547
809.869	-20	0.0297092
578.478	-20	0.0323029
413.199	-20	0.0353167
295.142	-20	0.038939
210.816	-20	0.0433023
150.583	-20	0.0486055
107.559	-20	0.0544081
76.8279	-20	0.0600181
54.877	-20	0.0640748
39.1979	-20	0.0649519
27.9985	-20	0.0615929
19.9989	-20	0.0545113
14.285	-20	0.0454985
10.2035	-20	0.0361347
7.28824	-20	0.0278024
5.20588	-20	0.020945
3.71849	-20	0.0155276
2.65606	-20	0.0114058
1.89719	-20	0.00831893
1.35513	-20	0.00604387
0.967953	-20	0.00437821
0.691395	-20	0.00316052
0.493854	-20	0.00227864
0.352753	-20	0.00164113
0.251966	-20	0.00118264
0.179976	-20	0.000853064
0.128554	-20	0.000615437
0.1	-20	0.000483869
10000000	-10	0.015879
7142860	-10	0.0145975
5102040	-10	0.0117858
3644320	-10	0.0122661
2603080	-10	0.0139634
1859340	-10	0.0138904
1328100	-10	0.0144875
948645	-10	0.015074
677604	-10	0.0155591
484003	-10	0.0162169
345716	-10	0.0169898
246940	-10	0.017881
176386	-10	0.0185727
125990	-10	0.0193459
89992.8	-10	0.0201387
64280.5	-10	0.021
45914.7	-10	0.0216333
32796.2	-10	0.0225718
23425.8	-10	0.0236106
16732.8	-10	0.0247533
11952	-10	0.026031
8537.12	-10	0.0274818
6097.94	-10	0.0291441
4355.67	-10	0.0310245
3111.19	-10	0.0331677
2222.28	-10	0.035665
1587.34	-10	0.038599
1133.82	-10	0.0419712
809.869	-10	0.045959
578.478	-10	0.0501481
413.199	-10	0.0541078
295.142	-10	0.0570328
210.816	-10	0.0578731
150.583	-10	0.0558129
107.559	-10	0.050869
76.8279	-10	0.043651
54.877	-10	0.0356535
39.1979	-10	0.0280669
27.9985	-10	0.0215206
19.9989	-10	0.0161644
14.285	-10	0.0119925
10.2035	-10	0.00881243
7.28824	-10	0.00644502
5.20588	-10	0.00468984
3.71849	-10	0.0033985
2.65606	-10	0.00245428
1.89719	-10	0.00176873
1.35513	-10	0.00127332
0.967953	-10	0.000915303
0.691395	-10	0.000657734
0.493854	-10	0.000491009
0.352753	-10	0.000353271
0.251966	-10	0.000254055
0.179976	-10	0.000182956
0.128554	-10	0.000131999
0.1	-10	0.000103842
10000000	0	0.0198873
7142860	0	0.0182282
5102040	0	0.015507
3644320	0	0.0160933
2603080	0	0.0176146
1859340	0	0.0176646
1328100	0	0.0183874
948645	0	0.0191253
677604	0	0.0198168
484003	0	0.0206686
345716	0	0.0216149
246940	0	0.0226397
176386	0	0.0238085
125990	0	0.0247799
89992.8	0	0.0257931
64280.5	0	0.0268928
45914.7	0	0.0279583
32796.2	0	0.0292718
23425.8	0	0.0307542
16732.8	0	0.0323745
11952	0	0.0341962
8537.12	0	0.0362191
6097.94	0	0.0385394
4355.67	0	0.0411617
3111.19	0	0.0439674
2222.28	0	0.0468147
1587.34	0	0.0492906
1133.82	0	0.0508387
809.869	0	0.0508392
578.478	0	0.04885
413.199	0	0.0449819
295.142	0	0.0393672
210.816	0	0.0329687
150.583	0	0.0266446
107.559	0	0.0209257
76.8279	0	0.0160331
54.877	0	0.0120915
39.1979	0	0.00899754
27.9985	0	0.00663664
19.9989	0	0.00485789
14.285	0	0.00353041
10.2035	0	0.00255524
7.28824	0	0.00184197
5.20588	0	0.00132584
3.71849	0	0.000952682
2.65606	0	0.000683678
1.89719	0	0.000488255
1.35513	0	0.000357288
0.967953	0	0.000258915
0.691395	0	0.000186717
0.493854	0	0.000134441
0.352753	0	9.6759e-05
0.251966	0	6.97119e-05
0.179976	0	5.03175e-05
0.128554	0	3.63959e-05
0.1	0	2.87289e-05
10000000	10	0.0237224
7142860	10	0.0218562
5102040	10	0.019422
3644320	10	0.020214
2603080	10	0.0215696
1859340	10	0.0217731
1328100	10	0.0225652
948645	10	0.0234089
677604	10	0.0241676
484003	10	0.025094
345716	10	0.026081
246940	10	0.0271025
176386	10	0.0285629
125990	10	0.0295893
89992.8	10	0.0306635
64280.5	10	0.0318393
45914.7	10	0.0330757
32796.2	10	0.0344974
23425.8	10	0.036085
16732.8	10	0.0378212
11952	10	0.0397324
8537.12	10	0.0417346
6097.94	10	0.0436052
4355.67	10	0.0450007
3111.19	10	0.0454486
2222.28	10	0.0444689
1587.34	10	0.0419967
1133.82	10	0.0378885
809.869	10	0.0327269
578.478	10	0.0271909
413.199	10	0.021847
295.142	10	0.0170277
210.816	10	0.0129795
150.583	10	0.0097178
107.559	10	0.00718294
76.8279	10	0.0052573
54.877	10	0.00381754
39.1979	10	0.00275736
27.9985	10	0.00198354
19.9989	10	0.00142562
14.285	10	0.00102267
10.2035	10	0.000733319
7.28824	10	0.000528128
5.20588	10	0.000378045
3.71849	10	0.000270603
2.65606	10	0.000193615
1.89719	10	0.000138522
1.35513	10	9.91294e-05
0.967953	10	7.09777e-05
0.691395	10	5.08427e-05
0.493854	10	3.64445e-05
0.352753	10	2.61499e-05
0.251966	10	1.87918e-05
0.179976	10	1.35269e-05
0.128554	10	9.75731e-06
0.1	10	7.68281e-06
10000000	20	0.0267693
7142860	20	0.0250433
5102040	20	0.0229796
3644320	20	0.024096
2603080	20	0.0254737
1859340	20	0.0258906
1328100	20	0.0268507
948645	20	0.0278216
677604	20	0.0287422
484003	20	0.0297597
345716	20	0.0308194
246940	20	0.0318873
176386	20	0.0335864
125990	20	0.0346911
89992.8	20	0.0358692
64280.5	20	0.0371598
45914.7	20	0.0385935
32796.2	20	0.0401521
23425.8	20	0.0417171
16732.8	20	0.0430268
11952	20	0.0437652
8537.12	20	0.0435049
6097.94	20	0.0419514
4355.67	20	0.0387309
3111.19	20	0.0341548
2222.28	20	0.0288316
1587.34	20	0.0234183
1133.82	20	0.018332
809.869	20	0.0139866
578.478	20	0.0104483
413.199	20	0.00769896
295.142	20	0.00561771
210.816	20	0.00407319
150.583	20	0.0029368
107.559	20	0.00211043
76.8279	20	0.0015156
54.877	20	0.00108664
39.1979	20	0.000778495
27.9985	20	0.000559849
19.9989	20	0.000400124
14.285	20	0.000286295
10.2035	20	0.000204929
7.28824	20	0.000146626
5.20588	20	0.000104874
3.71849	20	7.50297e-05
2.65606	20	5.36619e-05
1.89719	20	3.83861e-05
1.35513	20	2.74682e-05
0.967953	20	1.96628e-05
0.691395	20	1.4085e-05
0.493854	20	1.00977e-05
0.352753	20	7.24573e-06
0.251966	20	5.20548e-06
0.179976	20	3.74594e-06
0.128554	20	2.70007e-06
0.1	20	2.12201e-06
10000000	30	0.0307884
7142860	30	0.029021
5102040	30	0.0272342
3644320	30	0.0285592
2603080	30	0.0298825
1859340	30	0.0304701
1328100	30	0.0315174
948645	30	0.0325675
677604	30	0.0335907
484003	30	0.0346692
345716	30	0.0357774
246940	30	0.0368737
176386	30	0.0386764
125990	30	0.0398289
89992.8	30	0.0409872
64280.5	30	0.0420593
45914.7	30	0.0429462
32796.2	30	0.0432002
23425.8	30	0.0424862
16732.8	30	0.0404541
11952	30	0.0368101
8537.12	30	0.0319375
6097.94	30	0.026476
4355.67	30	0.0210906
3111.19	30	0.0162171
2222.28	30	0.0121766
1587.34	30	0.00898581
1133.82	30	0.00656352
809.869	30	0.00475918
578.478	30	0.00343096
413.199	30	0.00246461
295.142	30	0.00176872
210.816	30	0.00126817
150.583	30	0.000908378
107.559	30	0.000653499
76.8279	30	0.000467472
54.877	30	0.000334327
39.1979	30	0.000239046
27.9985	30	0.000170914
19.9989	30	0.000122199
14.285	30	8.73655e-05
10.2035	30	6.24806e-05
7.28824	30	4.46835e-05
5.20588	30	3.1954e-05
3.71849	30	2.28571e-05
2.65606	30	1.63483e-05
1.89719	30	1.16962e-05
1.35513	30	8.3696e-06
0.967953	30	5.99232e-06
0.691395	30	4.29163e-06
0.493854	30	3.07603e-06
0.352753	30	2.20633e-06
0.251966	30	1.58408e-06
0.179976	30	1.13899e-06
0.128554	30	8.20648e-07
0.1	30	6.44295e-07
10000000	40	0.035285
7142860	40	0.033473
5102040	40	0.0319804
3644320	40	0.0334482
2603080	40	0.034681
1859340	40	0.035369
1328100	40	0.0364494
948645	40	0.037575
677604	40	0.0386466
484003	40	0.0397326
345716	40	0.0407521
246940	40	0.0416792
176386	40	0.0431094
125990	40	0.0435413
89992.8	40	0.0433629
64280.5	40	0.042354
45914.7	40	0.0399644
32796.2	40	0.0360829
23425.8	40	0.0311059
16732.8	40	0.0255254
11952	40	0.0201266
8537.12	40	0.0153377
6097.94	40	0.011427
4355.67	40	0.0083835
3111.19	40	0.00609652
2222.28	40	0.00440855
1587.34	40	0.00317138
1133.82	40	0.00227502
809.869	40	0.0016316
578.478	40	0.00116857
413.199	40	0.000836504
295.142	40	0.000602027
210.816	40	0.000430581
150.583	40	0.00030791
107.559	40	0.000220159
76.8279	40	0.000157398
54.877	40	0.000112526
39.1979	40	8.04439e-05
27.9985	40	5.75104e-05
19.9989	40	4.11163e-05
14.285	40	2.93978e-05
10.2035	40	2.10239e-05
7.28824	40	1.50366e-05
5.20588	40	1.07546e-05
3.71849	40	7.69459e-06
2.65606	40	5.50571e-06
1.89719	40	3.93982e-06
1.35513	40	2.8205e-06
0.967953	40	2.01993e-06
0.691395	40	1.44737e-06
0.493854	40	1.03751e-06
0.352753	40	7.4419e-07
0.251966	40	5.34389e-07
0.179976	40	3.8422e-07
0.128554	40	2.76589e-07
0.1	40	2.1686e-07
10000000	50	0.0412867
7142860	50	0.038998
5102040	50	0.0374516
3644320	50	0.0389326
2603080	50	0.0399523
1859340	50	0.040528
1328100	50	0.0415546
948645	50	0.0425089
677604	50	0.0433794
484003	50	0.0440597
345716	50	0.0443252
246940	50	0.0440222
176386	50	0.0433088
125990	50	0.0411211
89992.8	50	0.0372242
64280.5	50	0.0320812
45914.7	50	0.0261861
32796.2	50	0.0206193
23425.8	50	0.015797
16732.8	50	0.011751
11952	50	0.00860957
8537.12	50	0.00624858
6097.94	50	0.00450856
4355.67	50	0.00324151
3111.19	50	0.00232543
2222.28	50	0.00166592
1587.34	50	0.00119242
1133.82	50	0.000852121
809.869	50	0.000609135
578.478	50	0.000435523
413.199	50	0.000311362
295.142	50	0.000222588
210.816	50	0.000159126
150.583	50	0.000113747
107.559	50	8.1331e-05
76.8279	50	5.81482e-05
54.877	50	4.15739e-05
39.1979	50	2.97275e-05
27.9985	50	2.12573e-05
19.9989	50	1.52022e-05
14.285	50	1.08733e-05
10.2035	50	7.77939e-06
7.28824	50	5.56604e-06
5.20588	50	3.98303e-06
3.71849	50	2.8506e-06
2.65606	50	2.04056e-06
1.89719	50	1.46121e-06
1.35513	50	1.04649e-06
0.967953	50	7.49762e-07
0.691395	50	5.37463e-07
0.493854	50	3.85585e-07
0.352753	50	2.76753e-07
0.251966	50	1.98867e-07
0.179976	50	1.43084e-07
0.128554	50	1.03127e-07
0.1	50	8.09695e-08
10000000	60	0.0462809
7142860	60	0.0439363
5102040	60	0.0425549
3644320	60	0.0439449
2603080	60	0.0447703
1859340	60	0.045063
1328100	60	0.0457266
948645	60	0.0460415
677604	60	0.0459033
484003	60	0.0450041
345716	60	0.0434484
246940	60	0.0400121
176386	60	0.0351926
125990	60	0.029385
89992.8	60	0.0234354
64280.5	60	0.0180098
45914.7	60	0.0134779
32796.2	60	0.00991543
23425.8	60	0.00721657
16732.8	60	0.00521293
11952	60	0.00374964
8537.12	60	0.00269053
6097.94	60	0.00192773
4355.67	60	0.00138001
3111.19	60	0.000987352
2222.28	60	0.000706137
1587.34	60	0.000504884
1133.82	60	0.000360498
809.869	60	0.000257611
578.478	60	0.00018416
413.199	60	0.000131654
295.142	60	9.41221e-05
210.816	60	6.72932e-05
150.583	60	4.81147e-05
107.559	60	3.44058e-05
76.8279	60	2.46039e-05
54.877	60	1.7596e-05
39.1979	60	1.25864e-05
27.9985	60	9.00398e-06
19.9989	60	6.44203e-06
14.285	60	4.60994e-06
10.2035	60	3.30015e-06
7.28824	60	2.36279e-06
5.20588	60	1.69192e-06
3.71849	60	1.21183e-06
2.65606	60	8.68257e-07
1.89719	60	6.22306e-07
1.35513	60	4.4629e-07
0.967953	60	3.20057e-07
0.691395	60	2.29671e-07
0.493854	60	1.64887e-07
0.352753	60	1.18464e-07
0.251966	60	8.52189e-08
0.179976	60	6.13856e-08
0.128554	60	4.42764e-08
0.1	60	3.476e-08

## Sheet: PDES-EAN-b
Freq. [Hz]	Temp. [°C]	Eps''
10000000	-60	0.00766721
7142860	-60	0.00685344
5102040	-60	0.00462989
3644320	-60	0.0041314
2603080	-60	0.00424077
1859340	-60	0.0022037
1328100	-60	0.00239687
948645	-60	0.00271233
677604	-60	0.00284052
484003	-60	0.00300364
345716	-60	0.00326139
246940	-60	0.00346539
176386	-60	0.00334881
125990	-60	0.00349878
89992.8	-60	0.00363588
64280.5	-60	0.00385241
45914.7	-60	0.00385643
32796.2	-60	0.00398261
23425.8	-60	0.00411423
16732.8	-60	0.00431075
11952	-60	0.00449698
8537.12	-60	0.00469139
6097.94	-60	0.00488814
4355.67	-60	0.00509612
3111.19	-60	0.00529558
2222.28	-60	0.00552628
1587.34	-60	0.00576029
1133.82	-60	0.00597852
809.869	-60	0.00623038
578.478	-60	0.00651716
413.199	-60	0.0067772
295.142	-60	0.00703288
210.816	-60	0.00730562
150.583	-60	0.00759774
107.559	-60	0.0079253
76.8279	-60	0.00830123
54.877	-60	0.00877568
39.1979	-60	0.00927257
27.9985	-60	0.00997393
19.9989	-60	0.0104312
14.285	-60	0.0108352
10.2035	-60	0.0108142
7.28824	-60	0.0106402
5.20588	-60	0.0102182
3.71849	-60	0.00983262
2.65606	-60	0.00957873
1.89719	-60	0.00933695
1.35513	-60	0.00917075
0.967953	-60	0.00923031
0.691395	-60	0.00935506
0.493854	-60	0.00958004
0.352753	-60	0.00987897
0.251966	-60	0.0102445
0.179976	-60	0.0107315
0.128554	-60	0.0113867
0.1	-60	0.0119346
10000000	-50	0.00822861
7142860	-50	0.00717795
5102040	-50	0.00516875
3644320	-50	0.0047913
2603080	-50	0.00501398
1859340	-50	0.00305246
1328100	-50	0.00336896
948645	-50	0.00366816
677604	-50	0.003878
484003	-50	0.00411665
345716	-50	0.00438967
246940	-50	0.00467516
176386	-50	0.00463396
125990	-50	0.00486611
89992.8	-50	0.00508757
64280.5	-50	0.00536421
45914.7	-50	0.00541454
32796.2	-50	0.00563566
23425.8	-50	0.00587467
16732.8	-50	0.00612139
11952	-50	0.00637773
8537.12	-50	0.00663968
6097.94	-50	0.00690782
4355.67	-50	0.00716937
3111.19	-50	0.00744531
2222.28	-50	0.00771547
1587.34	-50	0.00798453
1133.82	-50	0.00822962
809.869	-50	0.00851033
578.478	-50	0.00878171
413.199	-50	0.00905723
295.142	-50	0.00934079
210.816	-50	0.0095978
150.583	-50	0.00990521
107.559	-50	0.0103707
76.8279	-50	0.0108109
54.877	-50	0.0113133
39.1979	-50	0.0117072
27.9985	-50	0.011873
19.9989	-50	0.0118558
14.285	-50	0.0115965
10.2035	-50	0.0113084
7.28824	-50	0.0111059
5.20588	-50	0.0110346
3.71849	-50	0.0112364
2.65606	-50	0.0115499
1.89719	-50	0.0120935
1.35513	-50	0.0127969
0.967953	-50	0.0136244
0.691395	-50	0.014732
0.493854	-50	0.0159349
0.352753	-50	0.0173204
0.251966	-50	0.0188183
0.179976	-50	0.0205605
0.128554	-50	0.0223702
0.1	-50	0.023742
10000000	-40	0.00955912
7142860	-40	0.00834889
5102040	-40	0.00641941
3644320	-40	0.00612359
2603080	-40	0.00634051
1859340	-40	0.00452429
1328100	-40	0.00489096
948645	-40	0.00524831
677604	-40	0.00550225
484003	-40	0.00580903
345716	-40	0.0061417
246940	-40	0.00649708
176386	-40	0.00657005
125990	-40	0.00687661
89992.8	-40	0.00718238
64280.5	-40	0.00751072
45914.7	-40	0.0076667
32796.2	-40	0.00795583
23425.8	-40	0.0082543
16732.8	-40	0.00854462
11952	-40	0.00882683
8537.12	-40	0.0090996
6097.94	-40	0.00937369
4355.67	-40	0.00962215
3111.19	-40	0.00984404
2222.28	-40	0.0100693
1587.34	-40	0.0102608
1133.82	-40	0.0104417
809.869	-40	0.0107026
578.478	-40	0.0109449
413.199	-40	0.0112716
295.142	-40	0.0116638
210.816	-40	0.0120105
150.583	-40	0.0124697
107.559	-40	0.0132386
76.8279	-40	0.0139999
54.877	-40	0.0146614
39.1979	-40	0.0151656
27.9985	-40	0.0155431
19.9989	-40	0.0159059
14.285	-40	0.0164796
10.2035	-40	0.0171357
7.28824	-40	0.0180839
5.20588	-40	0.0192803
3.71849	-40	0.0207006
2.65606	-40	0.0222354
1.89719	-40	0.0238205
1.35513	-40	0.0252762
0.967953	-40	0.026271
0.691395	-40	0.0266299
0.493854	-40	0.0259893
0.352753	-40	0.0243194
0.251966	-40	0.0217279
0.179976	-40	0.0185284
0.128554	-40	0.0151514
0.1	-40	0.0127693
10000000	-30	0.010965
7142860	-30	0.00985501
5102040	-30	0.00803729
3644320	-30	0.00779011
2603080	-30	0.00802884
1859340	-30	0.00644412
1328100	-30	0.00687117
948645	-30	0.00728404
677604	-30	0.00760283
484003	-30	0.00799168
345716	-30	0.00841081
246940	-30	0.00882105
176386	-30	0.00904774
125990	-30	0.00938572
89992.8	-30	0.00976886
64280.5	-30	0.0101341
45914.7	-30	0.0103629
32796.2	-30	0.0106769
23425.8	-30	0.0109761
16732.8	-30	0.011244
11952	-30	0.011503
8537.12	-30	0.0117662
6097.94	-30	0.0120367
4355.67	-30	0.0122897
3111.19	-30	0.0125625
2222.28	-30	0.0129112
1587.34	-30	0.0132585
1133.82	-30	0.0136944
809.869	-30	0.0143039
578.478	-30	0.0150086
413.199	-30	0.015771
295.142	-30	0.0168614
210.816	-30	0.0181072
150.583	-30	0.0195677
107.559	-30	0.0212671
76.8279	-30	0.0227292
54.877	-30	0.0240908
39.1979	-30	0.0251572
27.9985	-30	0.0259297
19.9989	-30	0.0266914
14.285	-30	0.0265868
10.2035	-30	0.0260532
7.28824	-30	0.0245579
5.20588	-30	0.0221659
3.71849	-30	0.0193302
2.65606	-30	0.0161384
1.89719	-30	0.012914
1.35513	-30	0.0100535
0.967953	-30	0.00763324
0.691395	-30	0.00570061
0.493854	-30	0.00419304
0.352753	-30	0.00305014
0.251966	-30	0.00221228
0.179976	-30	0.00159863
0.128554	-30	0.00115228
0.1	-30	0.00090233
10000000	-20	0.0129219
7142860	-20	0.0119308
5102040	-20	0.0102921
3644320	-20	0.0101339
2603080	-20	0.0103658
1859340	-20	0.00895401
1328100	-20	0.00945801
948645	-20	0.00994092
677604	-20	0.0103444
484003	-20	0.0107949
345716	-20	0.0112581
246940	-20	0.011713
176386	-20	0.0120548
125990	-20	0.012471
89992.8	-20	0.012863
64280.5	-20	0.0132848
45914.7	-20	0.0136268
32796.2	-20	0.0139693
23425.8	-20	0.0144069
16732.8	-20	0.0148312
11952	-20	0.0153731
8537.12	-20	0.015893
6097.94	-20	0.0166126
4355.67	-20	0.017254
3111.19	-20	0.0180358
2222.28	-20	0.0188912
1587.34	-20	0.0199348
1133.82	-20	0.0211013
809.869	-20	0.0219855
578.478	-20	0.023695
413.199	-20	0.0248881
295.142	-20	0.0257523
210.816	-20	0.0263028
150.583	-20	0.0261696
107.559	-20	0.0253765
76.8279	-20	0.0234351
54.877	-20	0.0208427
39.1979	-20	0.0178034
27.9985	-20	0.0146091
19.9989	-20	0.0116572
14.285	-20	0.00901428
10.2035	-20	0.00685777
7.28824	-20	0.00509975
5.20588	-20	0.00374182
3.71849	-20	0.00273323
2.65606	-20	0.00198278
1.89719	-20	0.00143013
1.35513	-20	0.00102652
0.967953	-20	0.000741205
0.691395	-20	0.000530978
0.493854	-20	0.000382113
0.352753	-20	0.000274703
0.251966	-20	0.000196675
0.179976	-20	0.00014049
0.128554	-20	0.000100983
0.1	-20	7.91372e-05
10000000	-10	0.0151003
7142860	-10	0.0142336
5102040	-10	0.0127663
3644320	-10	0.0126935
2603080	-10	0.0129307
1859340	-10	0.0117117
1328100	-10	0.012277
948645	-10	0.0128475
677604	-10	0.0133107
484003	-10	0.0143356
345716	-10	0.0150181
246940	-10	0.0153093
176386	-10	0.0158016
125990	-10	0.015931
89992.8	-10	0.0166786
64280.5	-10	0.0170562
45914.7	-10	0.017772
32796.2	-10	0.0184663
23425.8	-10	0.0189532
16732.8	-10	0.0197635
11952	-10	0.0207904
8537.12	-10	0.0217985
6097.94	-10	0.0232543
4355.67	-10	0.0242303
3111.19	-10	0.0250801
2222.28	-10	0.0256949
1587.34	-10	0.0252413
1133.82	-10	0.0256489
809.869	-10	0.024521
578.478	-10	0.0221422
413.199	-10	0.0199625
295.142	-10	0.0172824
210.816	-10	0.013852
150.583	-10	0.0113328
107.559	-10	0.00858047
76.8279	-10	0.00659731
54.877	-10	0.00468967
39.1979	-10	0.00368213
27.9985	-10	0.00273192
19.9989	-10	0.00192005
14.285	-10	0.0014161
10.2035	-10	0.00100725
7.28824	-10	0.000747212
5.20588	-10	0.00052565
3.71849	-10	0.000381649
2.65606	-10	0.000268286
1.89719	-10	0.00019122
1.35513	-10	0.000135844
0.967953	-10	9.47992e-05
0.691395	-10	7.30323e-05
0.493854	-10	5.22241e-05
0.352753	-10	3.70042e-05
0.251966	-10	2.62844e-05
0.179976	-10	1.847e-05
0.128554	-10	1.30008e-05
0.1	-10	1.03844e-05
10000000	0	0.0185477
7142860	0	0.0180178
5102040	0	0.0165493
3644320	0	0.0164928
2603080	0	0.0164847
1859340	0	0.0153437
1328100	0	0.0157572
948645	0	0.01641
677604	0	0.0172679
484003	0	0.0179373
345716	0	0.0183771
246940	0	0.018857
176386	0	0.0196472
125990	0	0.0203251
89992.8	0	0.0208267
64280.5	0	0.0217614
45914.7	0	0.0226995
32796.2	0	0.0234605
23425.8	0	0.024504
16732.8	0	0.0249668
11952	0	0.0259634
8537.12	0	0.0255918
6097.94	0	0.0259503
4355.67	0	0.0240233
3111.19	0	0.0228514
2222.28	0	0.0199306
1587.34	0	0.0166175
1133.82	0	0.0134768
809.869	0	0.0102707
578.478	0	0.00860655
413.199	0	0.00612046
295.142	0	0.00484201
210.816	0	0.00335682
150.583	0	0.00257878
107.559	0	0.00184538
76.8279	0	0.00138214
54.877	0	0.000938252
39.1979	0	0.000703464
27.9985	0	0.000497514
19.9989	0	0.000340875
14.285	0	0.000244201
10.2035	0	0.0001749
7.28824	0	0.000125218
5.20588	0	8.96236e-05
3.71849	0	6.41406e-05
2.65606	0	4.59045e-05
1.89719	0	3.2858e-05
1.35513	0	2.35309e-05
0.967953	0	1.68604e-05
0.691395	0	1.20709e-05
0.493854	0	8.65295e-06
0.352753	0	6.20404e-06
0.251966	0	4.45407e-06
0.179976	0	3.18933e-06
0.128554	0	2.28805e-06
0.1	0	1.79398e-06
10000000	10	0.0214749
7142860	10	0.0204717
5102040	10	0.0193592
3644320	10	0.0194512
2603080	10	0.0194683
1859340	10	0.0186891
1328100	10	0.0194799
948645	10	0.0201269
677604	10	0.0208445
484003	10	0.0216047
345716	10	0.0223269
246940	10	0.0232183
176386	10	0.0240705
125990	10	0.0249369
89992.8	10	0.0256296
64280.5	10	0.026114
45914.7	10	0.0263152
32796.2	10	0.0257008
23425.8	10	0.0246186
16732.8	10	0.0228541
11952	10	0.02049
8537.12	10	0.017735
6097.94	10	0.0148535
4355.67	10	0.012064
3111.19	10	0.00952259
2222.28	10	0.00734609
1587.34	10	0.00556208
1133.82	10	0.00414492
809.869	10	0.00305511
578.478	10	0.00223027
413.199	10	0.00179294
295.142	10	0.00118481
210.816	10	0.000859144
150.583	10	0.000614292
107.559	10	0.000436795
76.8279	10	0.000312045
54.877	10	0.000248027
39.1979	10	0.0001862
27.9985	10	0.000120205
19.9989	10	8.97777e-05
14.285	10	6.00009e-05
10.2035	10	4.27322e-05
7.28824	10	3.05666e-05
5.20588	10	2.14812e-05
3.71849	10	1.74531e-05
2.65606	10	1.18878e-05
1.89719	10	8.59687e-06
1.35513	10	6.07754e-06
0.967953	10	4.0466e-06
0.691395	10	2.90082e-06
0.493854	10	2.08109e-06
0.352753	10	1.49387e-06
0.251966	10	1.07346e-06
0.179976	10	7.71671e-07
0.128554	10	5.56643e-07
0.1	10	4.55121e-07
10000000	20	0.0245078
7142860	20	0.0231493
5102040	20	0.0218709
3644320	20	0.0220664
2603080	20	0.0222568
1859340	20	0.021794
1328100	20	0.0226545
948645	20	0.0235571
677604	20	0.0244797
484003	20	0.0254332
345716	20	0.0262928
246940	20	0.0269777
176386	20	0.0273897
125990	20	0.0272182
89992.8	20	0.0263588
64280.5	20	0.0248156
45914.7	20	0.0223975
32796.2	20	0.0195515
23425.8	20	0.0164897
16732.8	20	0.0134615
11952	20	0.0106709
8537.12	20	0.0082618
6097.94	20	0.0062692
4355.67	20	0.00468041
3111.19	20	0.00345272
2222.28	20	0.00252564
1587.34	20	0.00183353
1133.82	20	0.00132497
809.869	20	0.000954359
578.478	20	0.000685677
413.199	20	0.000491849
295.142	20	0.000353749
210.816	20	0.000253308
150.583	20	0.000181306
107.559	20	0.000129737
76.8279	20	9.28314e-05
54.877	20	6.6427e-05
39.1979	20	4.75309e-05
27.9985	20	3.40088e-05
19.9989	20	2.43345e-05
14.285	20	1.74157e-05
10.2035	20	1.24655e-05
7.28824	20	8.92363e-06
5.20588	20	6.39021e-06
3.71849	20	4.57689e-06
2.65606	20	3.27946e-06
1.89719	20	2.35114e-06
1.35513	20	1.68653e-06
0.967953	20	1.21025e-06
0.691395	20	8.69116e-07
0.493854	20	6.24539e-07
0.352753	20	4.4943e-07
0.251966	20	3.23988e-07
0.179976	20	2.34131e-07
0.128554	20	1.69659e-07
0.1	20	1.33681e-07
10000000	30	0.0270943
7142860	30	0.0259521
5102040	30	0.0249115
3644320	30	0.0253223
2603080	30	0.0257976
1859340	30	0.0256355
1328100	30	0.0266757
948645	30	0.027653
677604	30	0.0284215
484003	30	0.0288231
345716	30	0.0286414
246940	30	0.0276813
176386	30	0.0259564
125990	30	0.0233596
89992.8	30	0.020213
64280.5	30	0.0168489
45914.7	30	0.0135358
32796.2	30	0.0106599
23425.8	30	0.00816697
16732.8	30	0.00613967
11952	30	0.00455091
8537.12	30	0.00333771
6097.94	30	0.00242888
4355.67	30	0.0017579
3111.19	30	0.00126705
2222.28	30	0.000910693
1587.34	30	0.000653277
1133.82	30	0.000467669
809.869	30	0.000334891
578.478	30	0.00023962
413.199	30	0.000171437
295.142	30	0.000122641
210.816	30	8.77363e-05
150.583	30	6.27665e-05
107.559	30	4.49027e-05
76.8279	30	3.21259e-05
54.877	30	2.29882e-05
39.1979	30	1.6451e-05
27.9985	30	1.17753e-05
19.9989	30	8.43033e-06
14.285	30	6.03669e-06
10.2035	30	4.32395e-06
7.28824	30	3.09886e-06
5.20588	30	2.22178e-06
3.71849	30	1.59437e-06
2.65606	30	1.1452e-06
1.89719	30	8.22423e-07
1.35513	30	5.91703e-07
0.967953	30	4.26713e-07
0.691395	30	3.0805e-07
0.493854	30	2.22599e-07
0.352753	30	1.60977e-07
0.251966	30	1.16494e-07
0.179976	30	8.43223e-08
0.128554	30	6.10728e-08
0.1	30	4.8062e-08
10000000	40	0.029774
7142860	40	0.0287825
5102040	40	0.0281941
3644320	40	0.0289558
2603080	40	0.0296024
1859340	40	0.0296012
1328100	40	0.0303342
948645	40	0.0305227
677604	40	0.029902
484003	40	0.0284716
345716	40	0.025848
246940	40	0.0224832
176386	40	0.0187194
125990	40	0.0150849
89992.8	40	0.0117923
64280.5	40	0.00899744
45914.7	40	0.00673794
32796.2	40	0.00497952
23425.8	40	0.00364241
16732.8	40	0.00264336
11952	40	0.00190846
8537.12	40	0.00137327
6097.94	40	0.000985855
4355.67	40	0.000706708
3111.19	40	0.000506035
2222.28	40	0.000362103
1587.34	40	0.000259005
1133.82	40	0.000184996
809.869	40	0.000132309
578.478	40	9.46218e-05
413.199	40	6.76754e-05
295.142	40	4.841e-05
210.816	40	3.46352e-05
150.583	40	2.47852e-05
107.559	40	1.7738e-05
76.8279	40	1.26975e-05
54.877	40	9.09091e-06
39.1979	40	6.51109e-06
27.9985	40	4.66525e-06
19.9989	40	3.34389e-06
14.285	40	2.39863e-06
10.2035	40	1.7216e-06
7.28824	40	1.237e-06
5.20588	40	8.89501e-07
3.71849	40	6.40349e-07
2.65606	40	4.62479e-07
1.89719	40	3.33134e-07
1.35513	40	2.40496e-07
0.967953	40	1.74031e-07
0.691395	40	1.25964e-07
0.493854	40	9.11356e-08
0.352753	40	6.58903e-08
0.251966	40	4.76165e-08
0.179976	40	3.43852e-08
0.128554	40	2.4848e-08
0.1	40	1.94985e-08
10000000	50	0.0326214
7142860	50	0.0321161
5102040	50	0.0319608
3644320	50	0.0329065
2603080	50	0.0333064
1859340	50	0.0326903
1328100	50	0.0319658
948645	50	0.03024
677604	50	0.0270993
484003	50	0.0231554
345716	50	0.0189413
246940	50	0.014934
176386	50	0.011409
125990	50	0.00856121
89992.8	50	0.00633258
64280.5	50	0.00462671
45914.7	50	0.00335739
32796.2	50	0.00242594
23425.8	50	0.00174685
16732.8	50	0.00125353
11952	50	0.000898066
8537.12	50	0.000642802
6097.94	50	0.000459799
4355.67	50	0.000328786
3111.19	50	0.000235065
2222.28	50	0.000168063
1587.34	50	0.000120163
1133.82	50	8.59541e-05
809.869	50	6.11894e-05
578.478	50	4.37755e-05
413.199	50	3.13252e-05
295.142	50	2.24225e-05
210.816	50	1.60549e-05
150.583	50	1.15002e-05
107.559	50	8.2379e-06
76.8279	50	5.90418e-06
54.877	50	4.2337e-06
39.1979	50	3.03809e-06
27.9985	50	2.18143e-06
19.9989	50	1.56757e-06
14.285	50	1.12788e-06
10.2035	50	8.11206e-07
7.28824	50	5.8474e-07
5.20588	50	4.21927e-07
3.71849	50	3.04289e-07
2.65606	50	2.20204e-07
1.89719	50	1.59224e-07
1.35513	50	1.14718e-07
0.967953	50	8.28449e-08
0.691395	50	5.98584e-08
0.493854	50	4.3243e-08
0.352753	50	3.11751e-08
0.251966	50	2.24901e-08
0.179976	50	1.62318e-08
0.128554	50	1.1721e-08
0.1	50	9.2034e-09
10000000	60	0.0367353
7142860	60	0.0362933
5102040	60	0.0361175
3644320	60	0.0365955
2603080	60	0.0357922
1859340	60	0.0338676
1328100	60	0.0305047
948645	60	0.0260673
677604	60	0.0212802
484003	60	0.0166786
345716	60	0.0126826
246940	60	0.00943941
176386	60	0.00692475
125990	60	0.00503131
89992.8	60	0.00363422
64280.5	60	0.00261568
45914.7	60	0.00187888
32796.2	60	0.00134847
23425.8	60	0.000966771
16732.8	60	0.000691783
11952	60	0.000494714
8537.12	60	0.000353717
6097.94	60	0.000252878
4355.67	60	0.000180783
3111.19	60	0.000129246
2222.28	60	9.24012e-05
1587.34	60	6.59255e-05
1133.82	60	4.65181e-05
809.869	60	3.22836e-05
578.478	60	2.22345e-05
413.199	60	1.52504e-05
295.142	60	1.05881e-05
210.816	60	7.44067e-06
150.583	60	5.25558e-06
107.559	60	3.72758e-06
76.8279	60	2.65336e-06
54.877	60	1.89343e-06
39.1979	60	1.35286e-06
27.9985	60	9.6825e-07
19.9989	60	6.93892e-07
14.285	60	4.98073e-07
10.2035	60	3.57073e-07
7.28824	60	2.56892e-07
5.20588	60	1.85252e-07
3.71849	60	1.33288e-07
2.65606	60	9.62451e-08
1.89719	60	6.95678e-08
1.35513	60	5.0052e-08
0.967953	60	3.59767e-08
0.691395	60	2.58709e-08
0.493854	60	1.86141e-08
0.352753	60	1.33959e-08
0.251966	60	9.64241e-09
0.179976	60	6.94835e-09
0.128554	60	5.01533e-09
0.1	60	3.93376e-09

## Sheet: PDES-EAN-c
Freq. [Hz]	Temp. [°C]	Eps''
10000000	-60	0.00386934
7142860	-60	0.00385805
5102040	-60	0.000905231
3644320	-60	0.0018231
2603080	-60	0.00392347
1859340	-60	0.0034681
1328100	-60	0.00390024
948645	-60	0.00432282
677604	-60	0.00447667
484003	-60	0.004768
345716	-60	0.00518613
246940	-60	0.00573839
176386	-60	0.00501568
125990	-60	0.00516799
89992.8	-60	0.00531071
64280.5	-60	0.00547831
45914.7	-60	0.00493299
32796.2	-60	0.00496507
23425.8	-60	0.00501307
16732.8	-60	0.00507195
11952	-60	0.00515171
8537.12	-60	0.0052279
6097.94	-60	0.00533027
4355.67	-60	0.00541244
3111.19	-60	0.00551972
2222.28	-60	0.00564501
1587.34	-60	0.00577967
1133.82	-60	0.00591142
809.869	-60	0.00605372
578.478	-60	0.00618089
413.199	-60	0.00627986
295.142	-60	0.00642344
210.816	-60	0.00656702
150.583	-60	0.00675464
107.559	-60	0.0068456
76.8279	-60	0.00697864
54.877	-60	0.00706524
39.1979	-60	0.00713606
27.9985	-60	0.00717123
19.9989	-60	0.00718518
14.285	-60	0.00724971
10.2035	-60	0.0071761
7.28824	-60	0.00717946
5.20588	-60	0.00712298
3.71849	-60	0.00705206
2.65606	-60	0.0070973
1.89719	-60	0.00708722
1.35513	-60	0.0070713
0.967953	-60	0.00706628
0.691395	-60	0.00720539
0.493854	-60	0.007415
0.352753	-60	0.00773289
0.251966	-60	0.00817302
0.179976	-60	0.00879077
0.128554	-60	0.00944402
0.1	-60	0.010075
10000000	-50	0.00474969
7142860	-50	0.00383191
5102040	-50	0.000922497
3644320	-50	0.0019729
2603080	-50	0.00410952
1859340	-50	0.00382808
1328100	-50	0.00435502
948645	-50	0.00486649
677604	-50	0.00512337
484003	-50	0.00546668
345716	-50	0.00592033
246940	-50	0.0064771
176386	-50	0.00588044
125990	-50	0.00605781
89992.8	-50	0.00623637
64280.5	-50	0.00643184
45914.7	-50	0.00596699
32796.2	-50	0.00604212
23425.8	-50	0.00614699
16732.8	-50	0.00625604
11952	-50	0.00639275
8537.12	-50	0.00653144
6097.94	-50	0.00669023
4355.67	-50	0.0068211
3111.19	-50	0.00700791
2222.28	-50	0.0071968
1587.34	-50	0.00739289
1133.82	-50	0.00757795
809.869	-50	0.00779759
578.478	-50	0.00800035
413.199	-50	0.00817046
295.142	-50	0.00834889
210.816	-50	0.00852765
150.583	-50	0.00867146
107.559	-50	0.00883561
76.8279	-50	0.00898585
54.877	-50	0.0091715
39.1979	-50	0.00923317
27.9985	-50	0.00936808
19.9989	-50	0.00954944
14.285	-50	0.00976311
10.2035	-50	0.0100379
7.28824	-50	0.0103842
5.20588	-50	0.0107667
3.71849	-50	0.0112869
2.65606	-50	0.0119417
1.89719	-50	0.0127026
1.35513	-50	0.0136516
0.967953	-50	0.0148509
0.691395	-50	0.0162238
0.493854	-50	0.0178526
0.352753	-50	0.0198308
0.251966	-50	0.0217855
0.179976	-50	0.0242395
0.128554	-50	0.0271124
0.1	-50	0.0292863
10000000	-40	0.00859041
7142860	-40	0.00690992
5102040	-40	0.00413994
3644320	-40	0.00499104
2603080	-40	0.00650911
1859340	-40	0.0062281
1328100	-40	0.00654887
948645	-40	0.00682156
677604	-40	0.00696459
484003	-40	0.00721114
345716	-40	0.0075573
246940	-40	0.00798619
176386	-40	0.00774997
125990	-40	0.00795079
89992.8	-40	0.00814811
64280.5	-40	0.00838682
45914.7	-40	0.00821154
32796.2	-40	0.00840415
23425.8	-40	0.00862845
16732.8	-40	0.00886869
11952	-40	0.00913854
8537.12	-40	0.00942972
6097.94	-40	0.00974153
4355.67	-40	0.0100504
3111.19	-40	0.0103846
2222.28	-40	0.010741
1587.34	-40	0.0111038
1133.82	-40	0.0114599
809.869	-40	0.0118722
578.478	-40	0.0122792
413.199	-40	0.0126893
295.142	-40	0.0131465
210.816	-40	0.0136417
150.583	-40	0.0141583
107.559	-40	0.014765
76.8279	-40	0.0154893
54.877	-40	0.0163324
39.1979	-40	0.017314
27.9985	-40	0.0184589
19.9989	-40	0.0198409
14.285	-40	0.0214621
10.2035	-40	0.0233174
7.28824	-40	0.0254977
5.20588	-40	0.0278894
3.71849	-40	0.0305584
2.65606	-40	0.033219
1.89719	-40	0.0358106
1.35513	-40	0.038083
0.967953	-40	0.0397343
0.691395	-40	0.0406351
0.493854	-40	0.0404977
0.352753	-40	0.0394785
0.251966	-40	0.037607
0.179976	-40	0.0349368
0.128554	-40	0.0315871
0.1	-40	0.0286622
10000000	-30	0.00840161
7142860	-30	0.0074989
5102040	-30	0.00531927
3644320	-30	0.00648242
2603080	-30	0.00807593
1859340	-30	0.00799142
1328100	-30	0.0084272
948645	-30	0.00878931
677604	-30	0.00902863
484003	-30	0.009357
345716	-30	0.00976219
246940	-30	0.0103027
176386	-30	0.0103547
125990	-30	0.0106943
89992.8	-30	0.0110665
64280.5	-30	0.0114747
45914.7	-30	0.0115874
32796.2	-30	0.0120125
23425.8	-30	0.0125512
16732.8	-30	0.0130035
11952	-30	0.0135432
8537.12	-30	0.014135
6097.94	-30	0.0147625
4355.67	-30	0.0154326
3111.19	-30	0.0161425
2222.28	-30	0.0169446
1587.34	-30	0.0177702
1133.82	-30	0.0186286
809.869	-30	0.019669
578.478	-30	0.0208028
413.199	-30	0.0221078
295.142	-30	0.0235457
210.816	-30	0.0252339
150.583	-30	0.0271499
107.559	-30	0.0292284
76.8279	-30	0.0315776
54.877	-30	0.033931
39.1979	-30	0.0362821
27.9985	-30	0.0381988
19.9989	-30	0.0395723
14.285	-30	0.04008
10.2035	-30	0.0396267
7.28824	-30	0.0382105
5.20588	-30	0.0360801
3.71849	-30	0.0331102
2.65606	-30	0.0295481
1.89719	-30	0.0255519
1.35513	-30	0.0213189
0.967953	-30	0.0172239
0.691395	-30	0.0135282
0.493854	-30	0.010364
0.352753	-30	0.00778143
0.251966	-30	0.00579023
0.179976	-30	0.00426837
0.128554	-30	0.00312869
0.1	-30	0.00247068
10000000	-20	0.0107901
7142860	-20	0.00987492
5102040	-20	0.0078009
3644320	-20	0.00894496
2603080	-20	0.0104804
1859340	-20	0.0106213
1328100	-20	0.0111492
948645	-20	0.0116326
677604	-20	0.0120296
484003	-20	0.0125423
345716	-20	0.0131545
246940	-20	0.0138485
176386	-20	0.0144154
125990	-20	0.0150516
89992.8	-20	0.0157181
64280.5	-20	0.0164738
45914.7	-20	0.0170647
32796.2	-20	0.0179042
23425.8	-20	0.0188452
16732.8	-20	0.0198134
11952	-20	0.0208332
8537.12	-20	0.0219452
6097.94	-20	0.023178
4355.67	-20	0.0245019
3111.19	-20	0.0259581
2222.28	-20	0.0275862
1587.34	-20	0.0293515
1133.82	-20	0.0312733
809.869	-20	0.0332793
578.478	-20	0.0352817
413.199	-20	0.0371149
295.142	-20	0.0385592
210.816	-20	0.0393414
150.583	-20	0.0392231
107.559	-20	0.0381306
76.8279	-20	0.0361792
54.877	-20	0.0333212
39.1979	-20	0.0298759
27.9985	-20	0.0260805
19.9989	-20	0.0220525
14.285	-20	0.0181217
10.2035	-20	0.0144182
7.28824	-20	0.0111823
5.20588	-20	0.00849118
3.71849	-20	0.00635402
2.65606	-20	0.00469267
1.89719	-20	0.00344233
1.35513	-20	0.00250545
0.967953	-20	0.00181644
0.691395	-20	0.0013129
0.493854	-20	0.00094792
0.352753	-20	0.000683671
0.251966	-20	0.000492761
0.179976	-20	0.000354965
0.128554	-20	0.000425651
0.1	-20	0.000379484
10000000	-10	0.0134857
7142860	-10	0.012667
5102040	-10	0.0109186
3644320	-10	0.0122709
2603080	-10	0.0137854
1859340	-10	0.0141118
1328100	-10	0.0148169
948645	-10	0.0155478
677604	-10	0.0161781
484003	-10	0.0169821
345716	-10	0.0179039
246940	-10	0.0189087
176386	-10	0.0201286
125990	-10	0.0211833
89992.8	-10	0.0222949
64280.5	-10	0.023488
45914.7	-10	0.0246504
32796.2	-10	0.0260176
23425.8	-10	0.0274691
16732.8	-10	0.0290009
11952	-10	0.0306423
8537.12	-10	0.0323752
6097.94	-10	0.0341701
4355.67	-10	0.0359124
3111.19	-10	0.0374466
2222.28	-10	0.0385801
1587.34	-10	0.0390643
1133.82	-10	0.038679
809.869	-10	0.0373055
578.478	-10	0.03505
413.199	-10	0.0318805
295.142	-10	0.0281762
210.816	-10	0.024214
150.583	-10	0.0201919
107.559	-10	0.0164042
76.8279	-10	0.012942
54.877	-10	0.00997452
39.1979	-10	0.00754201
27.9985	-10	0.00561994
19.9989	-10	0.00414269
14.285	-10	0.00302619
10.2035	-10	0.00219506
7.28824	-10	0.00158865
5.20588	-10	0.00114669
3.71849	-10	0.000825423
2.65606	-10	0.000593453
1.89719	-10	0.000422947
1.35513	-10	0.000310444
0.967953	-10	0.000225548
0.691395	-10	0.000162863
0.493854	-10	0.000117305
0.352753	-10	8.44003e-05
0.251966	-10	6.06841e-05
0.179976	-10	4.36592e-05
0.128554	-10	3.14221e-05
0.1	-10	2.46234e-05
10000000	0	0.0169404
7142860	0	0.0161532
5102040	0	0.0147268
3644320	0	0.0162742
2603080	0	0.0178354
1859340	0	0.0184376
1328100	0	0.0194449
948645	0	0.0205044
677604	0	0.0215325
484003	0	0.0227379
345716	0	0.024052
246940	0	0.025435
176386	0	0.0273263
125990	0	0.0287978
89992.8	0	0.0303121
64280.5	0	0.0318935
45914.7	0	0.0335113
32796.2	0	0.0351465
23425.8	0	0.0367002
16732.8	0	0.0379989
11952	0	0.038891
8537.12	0	0.0391653
6097.94	0	0.038593
4355.67	0	0.0370393
3111.19	0	0.0345829
2222.28	0	0.0311955
1587.34	0	0.0272744
1133.82	0	0.0231588
809.869	0	0.0191123
578.478	0	0.0153069
413.199	0	0.011971
295.142	0	0.0091543
210.816	0	0.00688094
150.583	0	0.0051055
107.559	0	0.0037492
76.8279	0	0.00272941
54.877	0	0.00197528
39.1979	0	0.00142621
27.9985	0	0.00102647
19.9989	0	0.00073756
14.285	0	0.000530821
10.2035	0	0.000381101
7.28824	0	0.000273404
5.20588	0	0.000196101
3.71849	0	0.000140608
2.65606	0	0.0001008
1.89719	0	7.22535e-05
1.35513	0	5.18153e-05
0.967953	0	3.71533e-05
0.691395	0	2.66507e-05
0.493854	0	1.91402e-05
0.352753	0	1.37517e-05
0.251966	0	9.88711e-06
0.179976	0	7.11385e-06
0.128554	0	5.1235e-06
0.1	0	4.01848e-06
10000000	10	0.0208732
7142860	10	0.0201602
5102040	10	0.0191091
3644320	10	0.0209732
2603080	10	0.0226868
1859340	10	0.023649
1328100	10	0.025037
948645	10	0.0264791
677604	10	0.0279412
484003	10	0.0294882
345716	10	0.031108
246940	10	0.0327213
176386	10	0.0349492
125990	10	0.03648
89992.8	10	0.0378522
64280.5	10	0.0389365
45914.7	10	0.0396399
32796.2	10	0.0396415
23425.8	10	0.0387741
16732.8	10	0.0369445
11952	10	0.0340162
8537.12	10	0.0302973
6097.94	10	0.0261305
4355.67	10	0.021818
3111.19	10	0.0177139
2222.28	10	0.0139665
1587.34	10	0.0107665
1133.82	10	0.00814077
809.869	10	0.00606566
578.478	10	0.00446733
413.199	10	0.00325988
295.142	10	0.00236339
210.816	10	0.00170475
150.583	10	0.00122756
107.559	10	0.000882235
76.8279	10	0.000633007
54.877	10	0.000456799
39.1979	10	0.000327331
27.9985	10	0.000234454
19.9989	10	0.000167901
14.285	10	0.000120255
10.2035	10	8.61392e-05
7.28824	10	6.16979e-05
5.20588	10	4.42007e-05
3.71849	10	3.16759e-05
2.65606	10	2.26948e-05
1.89719	10	1.62653e-05
1.35513	10	1.16609e-05
0.967953	10	8.36684e-06
0.691395	10	6.00679e-06
0.493854	10	4.31573e-06
0.352753	10	3.10369e-06
0.251966	10	2.23533e-06
0.179976	10	1.61137e-06
0.128554	10	1.16268e-06
0.1	10	9.12984e-07
10000000	20	0.0252182
7142860	20	0.0246637
5102040	20	0.024067
3644320	20	0.0263024
2603080	20	0.0281897
1859340	20	0.0295005
1328100	20	0.0311928
948645	20	0.0328785
677604	20	0.034533
484003	20	0.0361372
345716	20	0.0376057
246940	20	0.03881
176386	20	0.0402184
125990	20	0.0403867
89992.8	20	0.0397352
64280.5	20	0.0380978
45914.7	20	0.035574
32796.2	20	0.0319685
23425.8	20	0.0277626
16732.8	20	0.0233001
11952	20	0.0189494
8537.12	20	0.0149443
6097.94	20	0.0115137
4355.67	20	0.00869608
3111.19	20	0.00647146
2222.28	20	0.00475775
1587.34	20	0.00347144
1133.82	20	0.00251484
809.869	20	0.00181274
578.478	20	0.00130472
413.199	20	0.000936968
295.142	20	0.000671885
210.816	20	0.000483843
150.583	20	0.000346488
107.559	20	0.000248075
76.8279	20	0.000177564
54.877	20	0.000127095
39.1979	20	9.09527e-05
27.9985	20	6.51008e-05
19.9989	20	4.65923e-05
14.285	20	3.33568e-05
10.2035	20	2.38851e-05
7.28824	20	1.71061e-05
5.20588	20	1.22528e-05
3.71849	20	8.77926e-06
2.65606	20	6.29133e-06
1.89719	20	4.51067e-06
1.35513	20	3.23484e-06
0.967953	20	2.32172e-06
0.691395	20	1.66708e-06
0.493854	20	1.19822e-06
0.352753	20	8.62099e-07
0.251966	20	6.20787e-07
0.179976	20	4.47421e-07
0.128554	20	3.23092e-07
0.1	20	2.53767e-07
10000000	30	0.0309381
7142860	30	0.0303645
5102040	30	0.0299827
3644320	30	0.0321811
2603080	30	0.0340412
1859340	30	0.0354015
1328100	30	0.037126
948645	30	0.0385171
677604	30	0.0397449
484003	30	0.040738
345716	30	0.040562
246940	30	0.0397691
176386	30	0.038417
125990	30	0.0357745
89992.8	30	0.0319378
64280.5	30	0.0274671
45914.7	30	0.0226672
32796.2	30	0.018214
23425.8	30	0.0143002
16732.8	30	0.0109036
11952	30	0.00815991
8537.12	30	0.00602449
6097.94	30	0.0044027
4355.67	30	0.00319494
3111.19	30	0.00230766
2222.28	30	0.00166118
1587.34	30	0.001193
1133.82	30	0.000855665
809.869	30	0.000612748
578.478	30	0.000438688
413.199	30	0.000313988
295.142	30	0.000224603
210.816	30	0.000160682
150.583	30	0.000114962
107.559	30	8.2221e-05
76.8279	30	5.88072e-05
54.877	30	4.20636e-05
39.1979	30	3.00923e-05
27.9985	30	2.15325e-05
19.9989	30	1.54197e-05
14.285	30	1.10297e-05
10.2035	30	7.89734e-06
7.28824	30	5.65448e-06
5.20588	30	4.04982e-06
3.71849	30	2.90186e-06
2.65606	30	2.08008e-06
1.89719	30	1.49152e-06
1.35513	30	1.06977e-06
0.967953	30	7.67902e-07
0.691395	30	5.51408e-07
0.493854	30	3.96176e-07
0.352753	30	2.84861e-07
0.251966	30	2.04991e-07
0.179976	30	1.47599e-07
0.128554	30	1.06431e-07
0.1	30	8.35003e-08
10000000	40	0.0333998
7142860	40	0.032906
5102040	40	0.033288
3644320	40	0.0351448
2603080	40	0.0365877
1859340	40	0.037392
1328100	40	0.0381846
948645	40	0.0384028
677604	40	0.0379191
484003	40	0.0366439
345716	40	0.0344747
246940	40	0.0311037
176386	40	0.0269945
125990	40	0.0225322
89992.8	40	0.0181496
64280.5	40	0.0141747
45914.7	40	0.0107974
32796.2	40	0.00807222
23425.8	40	0.00595123
16732.8	40	0.00434085
11952	40	0.00314401
8537.12	40	0.00226684
6097.94	40	0.00162941
4355.67	40	0.00116897
3111.19	40	0.000837597
2222.28	40	0.000599635
1587.34	40	0.000429013
1133.82	40	0.000306473
809.869	40	0.000219056
578.478	40	0.000156614
413.199	40	0.000111968
295.142	40	8.00567e-05
210.816	40	5.72382e-05
150.583	40	4.0929e-05
107.559	40	2.92656e-05
76.8279	40	2.09296e-05
54.877	40	1.4969e-05
39.1979	40	1.07079e-05
27.9985	40	7.65999e-06
19.9989	40	5.48081e-06
14.285	40	3.92228e-06
10.2035	40	2.80781e-06
7.28824	40	2.01041e-06
5.20588	40	1.43985e-06
3.71849	40	1.03144e-06
2.65606	40	7.39253e-07
1.89719	40	5.29955e-07
1.35513	40	3.80056e-07
0.967953	40	2.72708e-07
0.691395	40	1.95728e-07
0.493854	40	1.40511e-07
0.352753	40	1.00946e-07
0.251966	40	7.26247e-08
0.179976	40	5.21882e-08
0.128554	40	3.75705e-08
0.1	40	2.94512e-08
10000000	50	0.0620059
7142860	50	0.053819
5102040	50	0.048273
3644320	50	0.0466339
2603080	50	0.0489478
1859340	50	0.0462218
1328100	50	0.0377496
948645	50	0.0359305
677604	50	0.0327499
484003	50	0.0287183
345716	50	0.024234
246940	50	0.0197013
176386	50	0.0154743
125990	50	0.0118615
89992.8	50	0.00889182
64280.5	50	0.00656601
45914.7	50	0.00479909
32796.2	50	0.00348398
23425.8	50	0.00252463
16732.8	50	0.00181835
11952	50	0.00130434
8537.12	50	0.000934481
6097.94	50	0.00066886
4355.67	50	0.000477911
3111.19	50	0.000341713
2222.28	50	0.000244429
1587.34	50	0.000182809
1133.82	50	0.000125257
809.869	50	8.91322e-05
578.478	50	6.37147e-05
413.199	50	4.69637e-05
295.142	50	3.52801e-05
210.816	50	2.5783e-05
150.583	50	1.86722e-05
107.559	50	1.37923e-05
76.8279	50	9.687e-06
54.877	50	6.99103e-06
39.1979	50	4.39832e-06
27.9985	50	3.13585e-06
19.9989	50	2.24291e-06
14.285	50	1.78004e-06
10.2035	50	1.1467e-06
7.28824	50	8.30111e-07
5.20588	50	5.93273e-07
3.71849	50	4.26846e-07
2.65606	50	3.03228e-07
1.89719	50	2.17211e-07
1.35513	50	1.55749e-07
0.967953	50	1.1154e-07
0.691395	50	8.36119e-08
0.493854	50	7.08619e-08
0.352753	50	5.17835e-08
0.251966	50	4.23271e-08
0.179976	50	4.00342e-08
0.128554	50	2.54517e-08
0.1	50	1.42628e-08
10000000	60	0.0528059
7142860	60	0.0477931
5102040	60	0.0445034
3644320	60	0.0429414
2603080	60	0.0401789
1859340	60	0.0369126
1328100	60	0.0329174
948645	60	0.0282767
677604	60	0.0234449
484003	60	0.0187433
345716	60	0.0145297
246940	60	0.0109897
176386	60	0.00816176
125990	60	0.005983
89992.8	60	0.00434796
64280.5	60	0.00314227
45914.7	60	0.0022634
32796.2	60	0.00162724
23425.8	60	0.00116832
16732.8	60	0.000836704
11952	60	0.000598721
8537.12	60	0.000428208
6097.94	60	0.000306155
4355.67	60	0.000218839
3111.19	60	0.000156416
2222.28	60	0.000111801
1587.34	60	7.99082e-05
1133.82	60	5.70347e-05
809.869	60	4.05584e-05
578.478	60	2.89827e-05
413.199	60	2.07204e-05
295.142	60	1.48105e-05
210.816	60	1.05828e-05
150.583	60	7.56908e-06
107.559	60	5.41248e-06
76.8279	60	3.87135e-06
54.877	60	2.76799e-06
39.1979	60	1.98065e-06
27.9985	60	1.41676e-06
19.9989	60	1.01318e-06
14.285	60	7.25478e-07
10.2035	60	5.20009e-07
7.28824	60	3.71632e-07
5.20588	60	2.66215e-07
3.71849	60	1.90933e-07
2.65606	60	1.36977e-07
1.89719	60	9.82594e-08
1.35513	60	7.05339e-08
0.967953	60	5.06438e-08
0.691395	60	3.63568e-08
0.493854	60	2.60854e-08
0.352753	60	1.87569e-08
0.251966	60	1.35039e-08
0.179976	60	9.73027e-09
0.128554	60	6.99007e-09
0.1	60	5.48793e-09
