# Supplementary material for: Ultrarobust subzero healable materials enabled by polyphenol nano-assemblies
Source: Nat Commun. 2023 Feb 13;14:814. doi: 10.1038/s41467-023-36461-9 (PMC9925762; doi:10.1038/s41467-023-36461-9)
Supplement: Supplementary file 7 — Supplementary Data 5 [file 41467_2023_36461_MOESM7_ESM.xlsx]

## Sheet: PDES-PEGDA
Original		Healed at -20 ℃		Healed at 25 ℃		Healed at 50 ℃
Strain	Strength	Strain	Strength	Strain	Strength	Strain	Strength
mm/mm	MPa	mm/mm	MPa	mm/mm	MPa	mm/mm	MPa
0.0001301	-0.01992	0.0001	0.24338	1e-05	0.13651	9e-05	0.04271
0.00104	0.00414	0.01419	5.30018	0.00481	1.42695	0.00499	1.06382
0.00286	0.11603	0.03227	6.65999	0.00755	2.88493	0.00774	2.12479
0.00442	0.46887	0.04914	7.04859	0.00999	4.3509	0.01018	3.14316
0.00533	0.85472	0.06583	7.20889	0.01241	5.8198	0.013	4.26943
0.00637	0.94808			0.01479	7.16895	0.01614	5.34251
0.00728	0.99413			0.01749	8.47639	0.01991	6.37713
0.00845	1.05943			0.0212	9.74163	0.02426	7.38061
0.00963	1.10017			0.02656	11.0116	0.02986	8.37613
0.01067	1.12176			0.03279	12.282	0.03669	9.38679
0.01171	1.14523			0.03585	10.6633	0.04377	10.3804
0.01262	1.18858					0.05347	11.3947
0.01366	1.3154					0.07016	12.2817
0.01483	1.51327					0.08583	13.2777
0.01574	1.79893					0.10249	13.8218
0.01678	2.09493					0.11916	13.0195
0.01782	2.28075
0.01899	2.37825
0.02003	2.51559
0.02094	2.62918
0.02211	2.74989
0.02315	2.86231
0.02419	2.98599
0.02523	3.10597
0.02641	3.2255
0.02732	3.3516
0.02836	3.47401
0.02953	3.58167
0.03044	3.68025
0.03148	3.78125
0.03252	3.92327
0.03356	4.07455
0.0346	4.20884
0.03551	4.34959
0.03668	4.53766
0.03785	4.69407
0.03889	4.85804
0.0398	5.16474
0.04084	5.43798
0.04188	5.62911
0.04292	6.00435
0.04397	6.32958
0.04501	6.54004
0.04618	6.51989
0.04722	6.43931
0.04826	6.47501
0.0493	6.54985
0.05034	6.59833
0.05138	6.59751
0.05242	6.60876
0.05346	6.62468
0.0545	6.6048
0.05554	6.6035
0.05658	6.64483
0.05762	6.76274
0.05866	6.79575
0.0597	6.84674
0.06075	6.96034
0.06179	7.13843
0.06283	7.28989
0.06387	7.55891
0.06491	7.92749
0.06595	8.4121
0.06712	8.93987
0.06816	9.47674
0.0692	10.0051
0.07024	10.534
0.07115	11.1155
0.07219	11.6555
0.07336	12.1761
0.07427	12.7384
0.07531	13.3243
0.07648	13.8805
0.07752	14.4426
0.07857	15.0594
0.07961	15.6892
0.08052	16.2689
0.08169	16.8579
0.0826	17.4514
0.08377	18.0336
0.08481	18.6166
0.08585	19.2234
0.08689	19.8218
0.08793	20.4193
0.08897	20.9913
0.09001	21.6221
0.09105	22.2192

## Sheet: PDES-EAN-a
Original		Healed at -20 ℃		Healed at 25 ℃		Healed at 50 ℃
Strain	Strength	Strain	Strength	Strain	Strength	Strain	Strength
mm/mm	MPa	mm/mm	MPa	mm/mm	MPa	mm/mm	MPa
0	0.08466	2e-05	0.06486	1e-05	0.27172	5e-05	0.10863
0.01036	1.41419	0.01209	1.67219	0.00241	1.75624	0.00687	2.63988
0.02337	2.76161	0.03047	3.15706	0.00397	3.35966	0.02596	4.27575
0.04058	3.73751	0.04738	4.12984	0.00539	4.92171	0.04303	4.72535
0.05732	4.74974	0.06409	5.39496	0.007	6.47119	0.05975	5.19321
0.07399	5.97988	0.08075	6.86133	0.00967	7.98046	0.07642	5.66754
0.08867	7.32786	0.09709	8.4776	0.01536	9.4718	0.09309	6.15972
0.102	8.68177	0.11242	10.1132	0.02281	10.9696	0.10976	6.65355
0.11366	10.0291	0.12908	11.6735	0.03116	12.2349	0.12642	7.16994
0.12733	11.3759	0.14576	12.7817	0.03949	13.219	0.14309	7.73679
0.144	12.4993	0.16242	13.4726	0.04783	13.9685	0.15976	8.3798
0.16067	13.2169	0.17909	13.9165	0.05617	14.5501	0.17643	9.07474
0.17734	13.6592	0.19576	14.4097	0.0645	14.9554	0.19309	9.81654
0.194	13.9948	0.21242	14.7594	0.07284	15.2618	0.20976	10.6119
0.21067	14.2469	0.22908	14.9342	0.08117	15.4785	0.22642	11.4155
0.22733	14.3715	0.24575	14.9995	0.0895	15.6243	0.24309	12.1741
0.244	14.3906	0.26242	15.0346	0.09783	15.7329	0.25976	12.8133
0.26067	14.3035	0.27909	15.0295	0.10616	15.7999	0.27643	13.304
0.27733	14.1654	0.29575	15.071	0.1145	15.8651	0.29308	13.6337
0.29399	14.3101	0.31242	15.1041	0.12283	15.9007	0.30976	13.8664
0.31067	14.3591	0.32908	15.1156	0.13117	15.9126	0.32642	13.9933
0.32733	14.322	0.34576	15.0738	0.13951	15.9255	0.34309	14.0563
0.344	14.2519	0.36242	15.0051	0.14784	15.9214	0.35975	14.0849
0.36067	14.1663	0.37909	14.9242	0.15617	15.9159	0.37642	14.1038
0.37734	14.073	0.39575	14.8312	0.16451	15.9082	0.39309	14.0852
0.394	13.9759	0.41242	14.7444	0.17283	15.8974	0.40976	14.0764
0.41067	13.8774	0.42909	14.6492	0.18117	15.8874	0.42643	14.0373
0.42734	13.7892	0.44575	14.5663	0.1895	15.8649	0.44309	13.9987
0.444	13.6982	0.46242	14.4911	0.19783	15.8464	0.45976	13.9832
0.46067	13.6195	0.47909	14.4396	0.20616	15.8287	0.47643	13.9676
0.47734	13.5586	0.49576	14.3733	0.2145	15.8029	0.49309	13.9383
0.494	13.4849	0.51242	14.3079	0.22283	15.7811	0.50975	13.9014
0.51067	13.416	0.52909	14.2628	0.23117	15.7496	0.52643	13.8847
0.52734	13.364	0.54575	14.2132	0.2395	15.7242	0.54309	13.8533
0.544	13.3017	0.56241	14.1791	0.24784	15.6995	0.55975	13.8387
0.56066	13.2597	0.57909	14.1526	0.25617	15.6637	0.57642	13.8247
0.57733	13.2199	0.59575	14.1279	0.2645	15.631	0.59309	13.8124
0.59399	13.1756	0.61242	14.1087	0.27283	15.6036	0.60975	13.7983
0.61067	13.148	0.62909	14.1031	0.28116	15.5854	0.62643	13.7915
0.62734	13.1229	0.64575	14.0941	0.2895	15.5593	0.64309	13.7805
0.644	13.0907	0.66242	14.1052	0.29784	15.5321	0.65975	13.7774
0.66066	13.0818	0.67909	14.1116	0.30617	15.5089	0.67642	13.7766
0.67734	13.0636	0.69575	14.1343	0.31451	15.4852	0.69309	13.7786
0.694	13.0549	0.71242	14.1596	0.32283	15.4564	0.70976	13.7891
0.71067	13.0539	0.72909	14.1882	0.33117	15.4368	0.72643	13.7994
0.72734	13.0501	0.74575	14.2267	0.3395	15.4073	0.74308	13.8001
0.74399	13.0463	0.76241	14.2724	0.34784	15.3931	0.75975	13.8166
0.76065	13.0545	0.77909	14.3325	0.35617	15.3662	0.77643	13.8405
0.77734	13.0735	0.79576	14.398	0.3645	15.346	0.7931	13.874
0.79401	13.095	0.81242	14.4663	0.37284	15.3292	0.80976	13.8958
0.81066	13.1132	0.82909	14.548	0.38116	15.3088	0.82642	13.9289
0.82734	13.1381	0.84575	14.6327	0.3895	15.2902	0.84309	13.9625
0.844	13.176	0.86242	14.7301	0.39784	15.2766	0.85976	14.004
0.86066	13.2075	0.87909	14.8209	0.40617	15.2633	0.87642	14.0512
0.87733	13.2413	0.89576	14.9169	0.4145	15.2447	0.89309	14.0803
0.894	13.275	0.91242	15.0327	0.42283	15.2331	0.90975	14.1296
0.91067	13.3226	0.92908	15.1538	0.43116	15.2192	0.92642	14.1793
0.92733	13.3691	0.94575	15.287	0.43951	15.2162	0.94309	14.2397
0.94401	13.4228	0.96242	15.4177	0.44784	15.2095	0.95976	14.289
0.96067	13.4797	0.97909	15.5659	0.45617	15.1999	0.97642	14.3572
0.97734	13.539	0.99575	15.6979	0.4645	15.1987	0.99309	14.4178
0.994	13.6004	1.01242	15.8544	0.47283	15.1899	1.00976	14.4832
1.01067	13.6628	1.02909	16.0113	0.48117	15.1946	1.02642	14.5543
1.02733	13.7328	1.04575	16.1702	0.4895	15.1846	1.04309	14.6275
1.044	13.8055	1.06242	16.3329	0.49784	15.1915	1.05975	14.7058
1.06067	13.8792	1.07908	16.4964	0.50617	15.1872	1.07642	14.782
1.07733	13.9603	1.09575	16.6854	0.5145	15.1897	1.09309	14.8661
1.094	14.0419	1.11242	16.8855	0.52283	15.1901	1.10976	14.9547
1.11067	14.1332	1.12909	17.0862	0.53117	15.2016	1.12642	15.0384
1.12733	14.2158	1.14576	17.2994	0.5395	15.2102	1.1431	15.1273
1.14401	14.3032	1.16242	17.5144	0.54784	15.2184	1.15976	15.2184
1.16067	14.3986	1.17909	17.7343	0.55617	15.2253	1.17643	15.3099
1.17733	14.4907	1.19575	17.9539	0.5645	15.24	1.19309	15.4054
1.194	14.5868	1.21242	18.1813	0.57283	15.2522	1.20975	15.505
1.21067	14.6828	1.22908	18.4079	0.58116	15.2583	1.22642	15.6031
1.22733	14.7882	1.24575	18.6394	0.5895	15.2762	1.24309	15.7035
1.244	14.8859	1.26242	18.8792	0.59784	15.294	1.25976	15.8012
1.26067	14.9916	1.27908	19.1315	0.60617	15.3105	1.27642	15.9053
1.27732	15.103	1.29575	19.4039	0.6145	15.3332	1.29309	16.0221
1.294	15.218	1.31242	19.6742	0.62283	15.3459	1.30976	16.119
1.31067	15.3383	1.32909	19.9481	0.63117	15.3654	1.32643	16.2379
1.32734	15.4629	1.34576	20.2251	0.6395	15.3852	1.34309	16.3417
1.344	15.5828	1.36242	20.506	0.64783	15.4142	1.35975	16.4535
1.36067	15.7051	1.37908	20.7932	0.65617	15.4356	1.37642	16.5744
1.37733	15.8354	1.39575	21.0751	0.6645	15.4603	1.39309	16.6862
1.394	15.961	1.41242	21.3714	0.67283	15.483	1.40975	16.8156
1.41066	16.0853	1.42909	21.6591	0.68117	15.5137	1.42643	16.9409
1.42733	16.2178	1.44575	21.9541	0.68949	15.5426	1.44309	17.0658
1.444	16.3521	1.46242	22.2516	0.69784	15.5743	1.45976	17.1931
1.46067	16.4881	1.47909	22.5542	0.70617	15.6014	1.47642	17.3253
1.47734	16.6203	1.49576	22.8485	0.7145	15.6325	1.49309	17.4527
1.494	16.7477	1.51242	23.1486	0.72283	15.6682	1.50976	17.5894
1.51067	16.8849	1.52909	23.4536	0.73116	15.6945	1.52643	17.7193
1.52734	17.0334	1.54575	23.7642	0.73949	15.7372	1.54309	17.8571
1.544	17.1837	1.56242	24.0776	0.74783	15.7707	1.55975	17.9972
1.56066	17.3403	1.57909	24.3973	0.75617	15.81	1.57642	18.1387
1.57733	17.498	1.59575	24.7096	0.7645	15.8425	1.59309	18.2762
1.594	17.6518	1.61242	25.0232	0.77284	15.8861	1.60976	18.4146
1.61067	17.8101	1.62909	25.3294	0.78117	15.9255	1.62642	18.5623
1.62733	17.9652	1.64575	25.6322	0.7895	15.9699	1.64309	18.7003
1.64399	18.1237	1.66242	25.9222	0.79783	16.0118	1.65975	18.842
1.66066	18.2869	1.67909	26.1833	0.80617	16.0658	1.67643	18.9952
1.67734	18.4403	1.69576	26.3753	0.8145	16.1103	1.6931	19.1393
1.69401	18.6043	1.69909	24.5218	0.82284	16.1585	1.70975	19.2927
1.71066	18.7633	1.69976	22.2215	0.83116	16.2067	1.72642	19.4407
1.72732	18.9188	1.70042	19.5001	0.8395	16.2556	1.74309	19.6048
1.744	19.09	1.70109	16.6222	0.84784	16.314	1.75976	19.75
1.76067	19.2484			0.85617	16.3613	1.77643	19.9145
1.77734	19.4143			0.8645	16.4116	1.79309	20.0718
1.794	19.5832			0.87283	16.4649	1.80975	20.2311
1.81066	19.7482			0.88117	16.5156	1.82642	20.3823
1.82733	19.9231			0.8895	16.5739	1.84309	20.5419
1.844	20.0959			0.89783	16.631	1.85976	20.7044
1.86067	20.2665			0.90617	16.6941	1.87642	20.8717
1.87733	20.4368			0.9145	16.7598	1.89309	21.033
1.894	20.6135			0.92283	16.8171	1.90976	21.2035
1.91067	20.7919			0.93117	16.8801	1.92643	21.372
1.92734	20.9661			0.9395	16.9444	1.94309	21.5327
1.944	21.149			0.94783	17.0093	1.95976	21.6803
1.96067	21.3291			0.95617	17.0768	1.97643	21.8193
1.97734	21.5101			0.9645	17.1398	1.99309	21.9638
1.994	21.6907			0.97284	17.2128	2.00975	22.1341
2.01066	21.8684			0.98117	17.2757	2.02642	22.3225
2.02732	22.0604			0.9895	17.3473	2.04309	22.4983
2.044	22.2485			0.99783	17.4153	2.05976	22.6839
2.06068	22.4418			1.00617	17.49	2.07642	22.8501
2.07733	22.6286			1.0145	17.5586	2.09309	23.0364
2.094	22.8257			1.02284	17.6333	2.10976	23.2299
2.11066	23.0178			1.03116	17.7083	2.12643	23.4223
2.12734	23.2111			1.0395	17.7829	2.1431	23.605
2.144	23.4021			1.04782	17.8577	2.15976	23.7856
2.16067	23.5922			1.05617	17.9396	2.17642	23.9677
2.17732	23.7871			1.06451	18.0263	2.19309	24.1494
2.194	23.9849			1.07284	18.1036	2.20976	24.3339
2.21067	24.1753			1.08117	18.1878	2.22643	24.5081
2.22734	24.37			1.0895	18.2701	2.24309	24.6851
2.244	24.5523			1.09783	18.3594	2.25975	24.8626
2.26066	24.7501			1.10617	18.4486	2.27642	25.0448
2.27733	24.9489			1.1145	18.529	2.29309	25.2392
2.294	25.1438			1.12284	18.6198	2.30976	25.4091
2.31067	25.3427			1.13117	18.699	2.32642	25.5836
2.32733	25.5325			1.1395	18.7894	2.34308	25.7579
2.34399	25.7253			1.14783	18.8834	2.35976	25.9246
2.36067	25.924			1.15617	18.9751	2.37643	26.0907
2.37734	26.1199			1.1645	19.0657	2.39309	26.2599
2.394	26.3118			1.17283	19.16	2.40975	26.4332
2.41067	26.5118			1.18116	19.2545	2.42643	26.5888
2.42734	26.7084			1.1895	19.3473	2.44309	26.7533
2.444	26.9085			1.19783	19.4435	2.45975	26.9219
2.46066	27.1048			1.20617	19.536	2.47642	27.0776
2.47733	27.3022			1.21451	19.6354	2.49309	27.2385
2.494	27.5021			1.22284	19.7305	2.50976	27.3965
2.51067	27.6969			1.23117	19.8347	2.52643	27.5549
2.52734	27.9008			1.2395	19.9322	2.54309	27.7186
2.54399	28.1094			1.24783	20.0357	2.55975	27.8706
2.56066	28.3191			1.25616	20.1354	2.57643	28.025
2.57734	28.5212			1.2645	20.2423	2.59309	28.1466
2.594	28.7235			1.27284	20.3495	2.60976	28.2437
2.61066	28.9256			1.28117	20.4566	2.61309	24.7997
2.62733	29.1314			1.2895	20.5652	2.61376	22.1671
2.64399	29.3335			1.29783	20.6711	2.61442	19.2943
2.66067	29.536			1.30616	20.7874	2.61509	16.425
2.67734	29.7338			1.3145	20.901
2.694	29.9404			1.32284	21.0119
2.71066	30.1275			1.33117	21.1278
2.72734	30.32			1.3395	21.2328
2.73233	28.9304			1.34783	21.3496
2.733	26.4443			1.35616	21.4658
2.73334	24.9889			1.3645	21.5838
2.73367	23.4117			1.37284	21.6945
2.734	21.7556			1.38117	21.8065
2.73433	20.076			1.3895	21.9252
2.73467	18.4011			1.39783	22.0462
2.735	16.7452			1.40617	22.1624
				1.4145	22.2881
				1.42284	22.4107
				1.43117	22.5328
				1.4395	22.657
				1.44783	22.7854
				1.45617	22.9073
				1.4645	23.0331
				1.47284	23.1611
				1.48117	23.2844
				1.4895	23.4154
				1.49783	23.5428
				1.50617	23.6676
				1.5145	23.8022
				1.52284	23.929
				1.53117	24.0643
				1.53949	24.1884
				1.54783	24.3253
				1.55616	24.4629
				1.5645	24.5925
				1.57284	24.7333
				1.58117	24.8597
				1.5895	24.9911
				1.59784	25.124
				1.60617	25.2614
				1.61449	25.3895
				1.62284	25.5236
				1.63117	25.6551
				1.6395	25.7914
				1.64783	25.92
				1.65617	26.0556
				1.6645	26.1886
				1.67284	26.3179
				1.68117	26.4528
				1.6895	26.5797
				1.69783	26.7142
				1.70616	26.8411
				1.71449	26.9687
				1.72283	27.1061
				1.73117	27.2345
				1.7395	27.3664
				1.74784	27.4944
				1.75617	27.6264
				1.7645	27.7533
				1.77284	27.8682
				1.78117	27.9638
				1.7895	28.0147
				1.79517	25.7283
				1.7955	23.6043
				1.79583	21.1832
				1.79616	18.7086
				1.7965	16.3147

## Sheet: PDES-EAN-b
Original		Healed at -20 ℃		Healed at 25 ℃		Healed at 50 ℃
Strain	Strength	Strain	Strength	Strain	Strength	Strain	Strength
%	MPa	%	MPa	%	MPa	%	MPa
0	0.02586	0	0.03421	0	0.02164	0	0.70751
0.257	1.6227	0.257	1.6396	0.257	1.62885	1.211	1.40215
0.397	3.38713	0.396	3.39127	0.396	3.40075	2.65	2.20166
0.517	5.32386	0.517	5.2114	0.517	5.28783	3.998	3.10605
0.61	7.03327	0.609	6.83597	0.61	6.959	5.333	4.1153
0.704	8.76362	0.704	8.56104	0.704	8.66194	6.667	5.22943
0.829	10.7798	0.797	10.1758	0.829	10.6577	8	6.44842
0.984	12.5898	0.922	11.9365	0.984	12.4657	9.333	7.76634
1.256	14.2245	1.106	13.6808	1.226	14.0556	10.667	9.29924
2.627	15.1188	2.496	15.2335	2.601	15.2989	12	10.9535
3.921	15.4429	3.792	15.552	3.895	15.632	13.333	12.5612
5.205	15.6098	5.077	15.736	5.179	15.7967	14.666	14.0432
6.487	15.7273	6.359	15.8787	6.462	15.9097	16	15.2599
7.769	15.8138	7.641	15.986	7.744	15.9946	17.334	16.1451
9.052	15.8788	8.923	16.0629	9.026	16.0605	25.334	16.6657
10.333	15.935	10.205	16.1271	10.307	16.1118	26.667	16.6365
11.615	15.9712	11.487	16.1754	11.59	16.1449	27.999	16.6512
12.898	16.0021	12.769	16.2069	12.872	16.179	29.334	16.6527
14.18	16.0247	14.051	16.2292	14.154	16.1942	30.667	16.5103
15.462	16.0415	15.334	16.2499	15.436	16.2084	32	16.4412
16.744	16.0549	16.616	16.2656	16.718	16.2162	33.333	16.2211
18.026	16.0585	17.898	16.2785	18	16.2267	34.667	16.1357
19.308	16.0608	19.179	16.2867	19.282	16.2312	36	16.0526
20.59	16.0633	20.461	16.2907	20.564	16.2253	37.333	15.9745
21.872	16.0663	21.744	16.3048	21.846	16.2265	38.667	15.9003
23.154	16.0692	23.026	16.3051	23.128	16.2244	40	15.8311
24.436	16.068	24.308	16.311	24.41	16.2247	41.334	15.7647
25.718	16.0711	25.59	16.3142	25.692	16.2174	42.667	15.7033
27	16.0749	26.872	16.3189	26.974	16.2169	44	15.6446
28.282	16.0814	28.154	16.3244	28.257	16.2206	45.333	15.5876
29.564	16.0837	29.436	16.3326	29.538	16.2163	46.667	15.5394
30.846	16.0874	30.718	16.3285	30.82	16.2102	48	15.4955
32.128	16.0864	31.999	16.3322	32.102	16.2049	49.333	15.4539
33.41	16.0943	33.282	16.3322	33.385	16.2032	50.667	15.4145
34.692	16.0974	34.564	16.3346	34.667	16.2026	52	15.3776
35.974	16.0999	35.846	16.3423	35.949	16.2007	53.334	15.3435
37.256	16.1026	37.128	16.3476	37.231	16.2004	54.667	15.3123
38.538	16.1117	38.41	16.3568	38.512	16.1952	56	15.2823
39.821	16.1178	39.692	16.3589	39.795	16.2027	57.333	15.2517
41.103	16.1283	40.975	16.3712	41.077	16.2041	58.668	15.2244
42.385	16.1356	42.257	16.38	42.359	16.2028	60.001	15.1987
43.666	16.1469	43.538	16.3913	43.641	16.2056	61.333	15.1739
44.948	16.1525	44.82	16.3981	44.923	16.2098	62.667	15.1525
46.231	16.1671	46.103	16.408	46.205	16.2142	64	15.1328
47.513	16.1768	47.384	16.4183	47.487	16.214	65.333	15.1135
48.795	16.1853	48.667	16.4271	48.769	16.2261	66.667	15.0979
50.077	16.204	49.949	16.4421	50.051	16.2349	68	15.0731
51.359	16.2124	51.231	16.4503	51.333	16.2448	69.333	15.0624
52.641	16.2311	52.513	16.4668	52.616	16.2527	70.667	15.0529
53.923	16.2466	53.795	16.4821	53.897	16.2599	72	15.0427
55.205	16.2632	55.077	16.4947	55.18	16.2683	73.334	15.0469
56.487	16.2812	56.359	16.5153	56.462	16.2776	74.667	15.06
57.769	16.2999	57.641	16.5272	57.744	16.288	76	15.0704
59.051	16.3182	58.923	16.5446	59.025	16.2991	77.333	15.0814
60.333	16.3358	60.205	16.5661	60.307	16.3137	78.667	15.092
61.615	16.3588	61.487	16.5874	61.59	16.3305	80	15.1063
62.898	16.3842	62.77	16.6172	62.872	16.3437	81.333	15.1236
64.18	16.4118	64.052	16.6358	64.154	16.3613	82.667	15.1406
65.462	16.4374	65.333	16.6542	65.436	16.3786	84	15.1594
66.743	16.4648	66.615	16.6845	66.717	16.3949	85.333	15.1793
68.025	16.4876	67.898	16.7132	68	16.4165	86.667	15.2003
69.308	16.5176	69.18	16.7374	69.282	16.4293	88	15.2219
70.59	16.5477	70.462	16.7611	70.564	16.4449	89.333	15.2473
71.871	16.5707	71.743	16.7884	71.846	16.4643	90.666	15.2738
73.153	16.604	73.025	16.8215	73.128	16.485	92	15.3013
74.436	16.6362	74.308	16.848	74.41	16.5075	93.333	15.3271
75.718	16.6677	75.59	16.8816	75.693	16.5271	94.666	15.3552
77	16.7016	76.872	16.9132	76.975	16.5527	96	15.3844
78.282	16.7325	78.154	16.9401	78.256	16.5741	97.334	15.4145
79.564	16.7711	79.436	16.9771	79.538	16.603	98.667	15.4441
80.846	16.8068	80.718	17.0069	80.82	16.6237	100	15.4758
82.128	16.8397	82	17.0386	82.103	16.6494	101.334	15.5091
83.41	16.871	83.282	17.0785	83.385	16.6766	102.667	15.5425
84.692	16.9158	84.564	17.1073	84.666	16.7063	104	15.5753
85.974	16.9519	85.846	17.1457	85.949	16.7354	105.333	15.6111
87.257	16.9955	87.129	17.1814	87.231	16.764	106.666	15.6475
88.539	17.0304	88.411	17.217	88.513	16.7947	108	15.6842
89.821	17.0739	89.693	17.2572	89.795	16.8288	109.334	15.7236
91.103	17.1149	90.975	17.2943	91.077	16.8581	110.666	15.765
92.385	17.1598	92.257	17.3288	92.359	16.8901	112.001	15.8059
93.667	17.206	93.539	17.371	93.641	16.9223	113.333	15.8485
94.948	17.2487	94.82	17.4104	94.923	16.9559	114.666	15.8944
96.231	17.2971	96.103	17.4518	96.205	16.9871	116	15.9401
97.513	17.3393	97.385	17.4909	97.487	17.0288	117.334	15.9869
98.795	17.3955	98.667	17.5393	98.77	17.0643	118.666	16.0313
100.077	17.4437	99.949	17.58	100.051	17.1012	120	16.0765
101.359	17.4931	101.231	17.6286	101.333	17.1375	121.334	16.1242
102.641	17.5445	102.513	17.6769	102.615	17.1734	122.666	16.1716
103.924	17.6012	103.795	17.7238	103.898	17.2194	124	16.2199
105.205	17.6514	105.077	17.7738	105.18	17.2645	125.333	16.2715
106.487	17.7103	106.359	17.8275	106.461	17.3041	126.667	16.3223
107.769	17.7696	107.641	17.8751	107.743	17.3507	128	16.3751
109.051	17.827	108.923	17.9243	109.026	17.3999	129.333	16.4297
110.334	17.8828	110.205	17.9809	110.308	17.4426	130.666	16.4871
111.616	17.9472	111.487	18.0312	111.59	17.4887	132	16.543
112.898	18.0091	112.769	18.0863	112.872	17.5415	133.333	16.5996
114.18	18.075	114.051	18.142	114.154	17.5879	134.666	16.6564
115.462	18.1411	115.333	18.2011	115.436	17.6432	136	16.7146
116.744	18.212	116.616	18.2568	116.718	17.6933	137.333	16.7732
118.026	18.2785	117.897	18.3164	118	17.7468	138.667	16.8326
119.308	18.347	119.179	18.3766	119.282	17.7997	140	16.8931
120.59	18.422	120.461	18.4333	120.564	17.8569	141.333	16.9548
121.872	18.4945	121.743	18.4971	121.846	17.9144	142.667	17.0184
123.154	18.571	123.025	18.5616	123.128	17.9713	144	17.082
124.436	18.6449	124.308	18.6266	124.41	18.031	145.333	17.1469
125.718	18.7267	125.59	18.6883	125.692	18.085	146.667	17.2132
127	18.8061	126.872	18.7531	126.974	18.1464	148	17.2802
128.282	18.8816	128.154	18.8213	128.256	18.2063	149.333	17.3471
129.564	18.9666	129.435	18.8885	129.538	18.2696	150.667	17.4147
130.846	19.0469	130.718	18.9593	130.821	18.3349	152	17.4823
132.128	19.1332	132	19.029	132.103	18.3968	153.333	17.5501
133.41	19.2153	133.282	19.0986	133.384	18.4588	154.667	17.6204
134.692	19.2975	134.564	19.1737	134.667	18.5239	156	17.6894
135.974	19.3855	135.846	19.2479	135.949	18.6002	157.333	17.7586
137.256	19.469	137.128	19.318	137.231	18.6627	158.666	17.8278
138.539	19.5588	138.411	19.3881	138.513	18.7297	160	17.8946
139.821	19.6466	139.693	19.4642	139.795	18.8027	161.334	17.9627
141.103	19.7467	140.974	19.5419	141.077	18.8764	162.667	18.0331
142.384	19.8383	142.256	19.6165	142.359	18.9539	164	18.1039
143.667	19.9314	143.539	19.6943	143.641	19.0281	165.334	18.1766
144.949	20.0199	144.82	19.7717	144.923	19.1033	166.667	18.2506
146.231	20.1218	146.102	19.8465	146.205	19.1794	168	18.3277
147.513	20.2129	147.384	19.9277	147.487	19.2579	169.334	18.4047
148.795	20.3083	148.666	20.0021	148.769	19.3368	170.666	18.4836
150.077	20.4146	149.949	20.0822	150.051	19.4156	172	18.5614
151.359	20.513	151.231	20.1684	151.334	19.4987	173.333	18.6381
152.641	20.6181	152.513	20.2522	152.616	19.5784	174.667	18.7154
153.923	20.7185	153.794	20.3349	153.897	19.6661	176	18.7932
155.205	20.8249	155.077	20.4242	155.179	19.751	177.333	18.8705
156.487	20.9334	156.359	20.5171	156.461	19.8339	178.666	18.9528
157.769	21.0371	157.641	20.6038	157.743	19.9166	180	19.0333
159.051	21.1364	158.923	20.697	159.026	20.0082	181.334	19.1173
160.333	21.2413	160.205	20.7904	160.308	20.1008	182.666	19.2012
161.615	21.3411	161.487	20.8827	161.589	20.1879	184	19.2867
162.898	21.4422	162.769	20.9712	162.872	20.2746	185.333	19.3709
164.179	21.5457	164.051	21.0694	164.154	20.361	186.667	19.4539
165.462	21.6413	165.334	21.1656	165.436	20.4556	188	19.5371
166.744	21.7428	166.616	21.2585	166.718	20.5466	189.334	19.619
168.026	21.8438	167.898	21.3575	168	20.64	190.667	19.7048
169.307	21.9478	169.179	21.454	169.282	20.7337	192	19.7899
170.589	22.0481	170.461	21.5524	170.564	20.8237	193.333	19.8753
171.872	22.1491	171.744	21.6536	171.846	20.9233	194.667	19.9624
173.154	22.2565	173.026	21.7447	173.128	21.0202	196	20.0485
174.436	22.3559	174.308	21.8366	174.41	21.115	197.333	20.1359
175.718	22.4572	175.59	21.9285	175.692	21.2091	198.667	20.2244
177	22.5638	176.872	22.022	176.974	21.3096	200	20.3142
178.282	22.6691	178.154	22.1165	178.256	21.4116	201.334	20.4049
179.565	22.7733	179.437	22.2073	179.539	21.5106	202.667	20.4964
180.846	22.8704	180.718	22.3019	180.821	21.6123	204	20.59
182.128	22.9729	181.999	22.4003	182.102	21.712	205.333	20.6849
183.41	23.0738	183.282	22.4889	183.384	21.8147	206.666	20.7823
184.693	23.1716	184.565	22.5865	184.667	21.9161	208	20.8782
185.975	23.2685	185.846	22.6795	185.949	22.02	209.333	20.9717
187.257	23.3708	187.129	22.7746	187.231	22.1212	210.667	21.0634
188.538	23.4772	188.41	22.8726	188.512	22.2178	212	21.1556
189.82	23.5774	189.692	22.9685	189.795	22.3182	213.333	21.2497
191.103	23.6757	190.974	23.0636	191.077	22.4178	214.667	21.3433
192.384	23.7741	192.256	23.1597	192.359	22.5167	216	21.4384
193.666	23.8682	193.538	23.2509	193.641	22.6133	217.333	21.5337
194.948	23.9558	194.82	23.3456	194.923	22.71	218.667	21.629
196.231	24.053	196.103	23.4428	196.205	22.8134	220	21.7268
197.513	24.1476	197.384	23.5447	197.487	22.9045	221.333	21.825
198.795	24.2411	198.667	23.6406	198.769	23.0019	222.667	21.9227
200.077	24.3373	199.949	23.7378	200.051	23.0967	224	22.0186
201.359	24.4316	201.231	23.8389	201.333	23.193	225.333	22.1134
202.641	24.5218	202.513	23.9414	202.615	23.2847	226.667	22.2085
203.923	24.6182	203.795	24.0429	203.897	23.3739	228	22.305
205.205	24.7091	205.077	24.1397	205.179	23.4659	229.333	22.402
206.487	24.8036	206.359	24.2368	206.461	23.5526	230.666	22.4981
207.769	24.8988	207.641	24.3292	207.744	23.6409	232	22.5956
209.051	24.9847	208.923	24.4235	209.026	23.7318	233.333	22.693
210.333	25.0723	210.205	24.5121	210.308	23.8184	234.667	22.7884
211.615	25.1609	211.487	24.6002	211.59	23.913	236	22.8859
212.898	25.2545	212.77	24.6789	212.872	24.0054	237.333	22.9807
214.18	25.3465	214.052	24.7599	214.155	24.0995	238.667	23.0758
215.462	25.4257	215.334	24.8397	215.436	24.1883	240	23.1707
216.743	25.5138	216.615	24.9137	216.718	24.2757	241.334	23.2663
218.025	25.594	217.897	24.9885	218	24.3652	242.666	23.3618
219.308	25.6767	219.18	25.0582	219.282	24.4514	244	23.4594
220.59	25.7536	220.462	25.1263	220.565	24.5472	245.333	23.5562
221.872	25.8249	221.744	25.2057	221.846	24.6294	246.667	23.6548
223.154	25.8974	223.026	25.2757	223.128	24.7208	248	23.7511
224.436	25.967	224.308	25.3291	224.41	24.8054	249.333	23.8478
225.718	26.0286	225.59	25.3819	225.692	24.8945	250.667	23.943
227.001	26.0973	226.872	25.4332	226.975	24.9892	252	24.0386
228.282	26.1634	228.154	25.4816	228.257	25.0732	253.334	24.1336
229.564	26.2292	229.436	25.5134	229.539	25.1663	254.667	24.228
230.846	26.289	230.718	25.5578	230.82	25.2558	256	24.3232
232.128	26.3546	232	25.5948	232.103	25.3434	257.333	24.4194
233.41	26.4246	233.282	25.6445	233.385	25.4365	258.667	24.5158
234.693	26.4884	234.564	25.6953	234.667	25.5256	260	24.616
235.975	26.553	235.846	25.7408	235.949	25.6159	261.334	24.7152
237.256	26.6196	237.128	25.7818	237.231	25.696	262.667	24.815
238.539	26.6804	238.41	25.826	238.513	25.7818	264	24.9119
239.82	26.7461	239.692	25.8676	239.795	25.8625	265.334	25.0087
241.103	26.8104	240.974	25.8984	241.077	25.9427	266.666	25.1071
242.385	26.8744	242.256	25.9361	242.359	26.0206	268	25.2056
243.667	26.9424	243.538	25.9772	243.641	26.1027	269.334	25.3034
244.949	27.0089	244.82	26.0235	244.923	26.1789	270.667	25.4018
246.231	27.0808	246.102	26.0768	246.205	26.259	272	25.4992
247.513	27.1517	247.385	26.1185	247.487	26.3335	273.333	25.5974
248.795	27.219	248.667	26.1518	248.769	26.4073	274.667	25.6923
250.077	27.3002	249.949	26.1858	250.051	26.4826	276	25.7885
251.359	27.3839	251.23	26.1825	251.333	26.5568	277.334	25.8818
252.641	27.4657	252.512	25.9314	252.615	26.6277	278.666	25.9728
253.923	27.5494	253.795	24.6822	253.898	26.6988	280	26.0646
255.205	27.631	254.256	23.0537	255.179	26.7727	281.334	26.1578
256.487	27.7072	254.385	21.0308	256.462	26.8376	282.667	26.2544
257.769	27.7858	254.462	19.4488	257.744	26.9107	284	26.3536
259.051	27.8574	254.564	17.4588	259.026	26.9832	285.333	26.4547
260.333	27.9273	254.667	15.8669	260.308	27.057	286.667	26.5592
261.615	27.9984	254.846	14.2054	261.59	27.1186	288	26.6647
262.898	28.0708	256.128	14.0004	262.872	27.1896	289.334	26.7704
264.179	28.1468			264.154	27.2481	290.667	26.8669
265.461	28.2108			265.436	27.3019	292.001	26.9623
266.744	28.281			266.718	27.358	293.333	27.054
268.025	28.3388			268	27.4112	294.667	27.1447
269.308	28.4012			269.282	27.4633	296	27.2421
270.59	28.4715			270.564	27.5084	297.333	27.3359
271.872	28.5429			271.846	27.5309	298.666	27.4123
273.154	28.6123			273.128	27.5556	300	27.4871
274.436	28.6828			274.41	27.5698	301.333	27.5465
275.718	28.7606			275.692	27.5695	302.667	27.5923
277	28.8359			276.974	27.542	304	27.633
278.282	28.9112			278.256	27.4623	305.333	27.7006
279.564	28.9856			279.538	27.2671	306.667	27.8018
280.846	29.0501			280.179	25.5943	308	27.9209
282.128	29.1174			280.333	23.6653	309.333	28.0555
283.411	29.1923			280.41	21.7503	310.667	28.241
284.692	29.255			280.487	19.7244	312	28.4284
285.974	29.3218			280.564	17.8549	313.333	29.0253
287.256	29.3816			280.64	16.2816	314.666	29.5567
288.539	29.4395			280.769	14.4242	316	29.7444
289.821	29.4921					317.334	29.3972
291.102	29.5452					318.667	28.256
292.384	29.6036					320	25.9595
293.667	29.6605					321.333	23.288
294.949	29.7274					322.667	19.9413
296.231	29.7945					324	15.9194
297.513	29.8601					325.334
298.795	29.9234					326.666
300.077	29.9867					328
301.359	30.0459					329.334
302.641	30.1143					330.667
303.923	30.184					332
305.205	30.2492					333.334
306.487	30.3221					334.666
307.769	30.3917					336
309.051	30.4608					337.334
310.333	30.5217					338.667
311.615	30.5727					338.933
312.897	29.6017					339.013
313.231	27.8888					339.094
313.384	26.2571					339.2
313.461	24.4584					339.334
313.538	22.2172					339.387
313.615	19.9643
313.692	17.9528
313.769	16.3023
313.871	14.7087
314.128	13.1202

## Sheet: PDES-EAN-c
Original		Healed at -20 ℃		Healed at 25 ℃		Healed at 50 ℃
Strain	Strength	Strain	Strength	Strain	Strength	Strain	Strength
mm/mm	MPa	mm/mm	MPa	mm/mm	MPa	mm/mm	MPa
1e-05	0.11772	7e-05	0.09666	3e-05	0.08025	3e-05	0.10648
0.01201	2.40064	0.0065	2.21346	0.00722	2.03165	0.00566	2.65706
0.03039	2.63688	0.02563	3.08471	0.02627	2.65407	0.02487	4.06717
0.0473	2.81311	0.04272	3.23702	0.04333	2.87886	0.04199	4.28394
0.064	3.04913	0.05944	3.45469	0.06005	3.22797	0.05872	4.49085
0.08066	3.2951	0.07611	3.75957	0.07672	3.81025	0.0754	4.72826
0.09733	3.56228	0.09278	4.18731	0.09339	4.27375	0.09207	4.9419
0.11399	3.82719	0.10945	4.84754	0.11006	4.61186	0.10873	5.20813
0.13067	4.09392	0.12611	5.54177	0.12672	4.85006	0.12539	5.47089
0.14734	4.37853	0.14278	6.03034	0.14339	5.03058	0.14207	5.77068
0.164	4.6637	0.15946	6.34529	0.16006	5.18437	0.15874	6.08183
0.18066	4.93874	0.17612	6.55538	0.17673	5.32043	0.1754	6.36867
0.19733	5.18899	0.19279	6.73538	0.19339	5.43757	0.19207	6.64838
0.214	5.41793	0.20944	6.8814	0.21006	5.53387	0.20874	6.91767
0.23066	5.60582	0.22611	7.01373	0.22672	5.6284	0.2254	7.17497
0.24733	5.76252	0.24277	7.11611	0.24339	5.70024	0.24207	7.3939
0.26401	5.89064	0.25945	7.20218	0.26006	5.76473	0.25874	7.58082
0.28067	5.99541	0.27612	7.27348	0.27672	5.81399	0.2754	7.71687
0.29733	6.08327	0.29278	7.33823	0.29338	5.86328	0.29206	7.84542
0.314	6.14856	0.30944	7.38742	0.31006	5.90503	0.30873	7.93886
0.33066	6.20223	0.32611	7.43198	0.32672	5.93611	0.3254	8.02609
0.34733	6.25621	0.34278	7.4616	0.34339	5.96407	0.34207	8.08929
0.364	6.28936	0.35945	7.49042	0.36006	5.98493	0.35874	8.14695
0.38067	6.31985	0.37611	7.50433	0.37672	6.01083	0.3754	8.18993
0.39732	6.35301	0.39277	7.51887	0.39339	6.02968	0.39206	8.22439
0.41401	6.38084	0.40945	7.53666	0.41006	6.04104	0.40873	8.25548
0.43067	6.39324	0.42612	7.5355	0.42673	6.05222	0.4254	8.28071
0.44733	6.41076	0.44278	7.54255	0.44339	6.07106	0.44207	8.30457
0.464	6.43077	0.45944	7.54263	0.46006	6.08221	0.45873	8.32804
0.48066	6.45018	0.47612	7.55361	0.47672	6.09828	0.4754	8.34712
0.49734	6.46551	0.49278	7.54495	0.4934	6.11492	0.49207	8.36803
0.51401	6.47524	0.50945	7.55217	0.51006	6.12485	0.50874	8.38606
0.53067	6.49164	0.52611	7.55288	0.52672	6.13801	0.5254	8.3859
0.54733	6.49995	0.54278	7.55065	0.54339	6.14709	0.54207	8.40631
0.564	6.51708	0.55945	7.55197	0.56006	6.16342	0.55873	8.41345
0.58067	6.53372	0.57611	7.55711	0.57672	6.17931	0.57539	8.42432
0.59733	6.53622	0.59277	7.55105	0.59338	6.18994	0.59206	8.43522
0.614	6.5575	0.60944	7.56249	0.61006	6.20737	0.60873	8.44452
0.63067	6.57522	0.62612	7.5641	0.62673	6.21808	0.6254	8.46352
0.64733	6.58402	0.64278	7.56126	0.64339	6.23121	0.64206	8.46812
0.664	6.60251	0.65944	7.56185	0.66005	6.25153	0.65873	8.47734
0.68067	6.62477	0.67611	7.5665	0.67672	6.26596	0.6754	8.48775
0.69734	6.63277	0.69279	7.56652	0.69339	6.28835	0.69207	8.49826
0.714	6.65759	0.70945	7.57475	0.71006	6.30886	0.70874	8.50765
0.73067	6.67789	0.72611	7.57683	0.72673	6.32971	0.7254	8.51803
0.74733	6.68943	0.74278	7.58401	0.74338	6.34974	0.74206	8.53297
0.76399	6.70669	0.75944	7.58767	0.76005	6.36988	0.75873	8.54474
0.78067	6.73406	0.77612	7.59921	0.77673	6.39764	0.7754	8.56053
0.79734	6.75336	0.79279	7.61109	0.79339	6.43002	0.79207	8.56975
0.814	6.77759	0.80944	7.61606	0.81006	6.44092	0.80873	8.59585
0.83067	6.80328	0.82611	7.63408	0.82673	6.47449	0.8254	8.60804
0.84733	6.8303	0.84278	7.64779	0.84339	6.50019	0.84207	8.62064
0.86399	6.85664	0.85945	7.66446	0.86006	6.5304	0.85873	8.63401
0.88067	6.882	0.87611	7.67586	0.87673	6.56048	0.8754	8.65417
0.89734	6.91414	0.89278	7.69701	0.89339	6.58544	0.89207	8.66826
0.914	6.94	0.90944	7.7118	0.91005	6.62344	0.90873	8.68823
0.93066	6.97062	0.92611	7.72802	0.92673	6.65346	0.9254	8.70867
0.94734	7.00268	0.94279	7.75052	0.94339	6.69031	0.94207	8.73033
0.964	7.03637	0.95945	7.77268	0.96006	6.72347	0.95874	8.75304
0.98067	7.06983	0.97611	7.79263	0.97673	6.76106	0.9754	8.78135
0.99733	7.10456	0.99279	7.81473	0.99339	6.79825	0.99207	8.80079
1.014	7.13778	1.00945	7.83928	1.01006	6.83528	1.00874	8.82303
1.03067	7.17976	1.02611	7.85762	1.02672	6.87173	1.0254	8.84913
1.04733	7.21795	1.04278	7.89076	1.04338	6.90536	1.04207	8.88817
1.064	7.25717	1.05945	7.91362	1.06005	6.95345	1.05874	8.90692
1.08066	7.29304	1.07611	7.94638	1.07673	6.99294	1.0754	8.94006
1.09733	7.33267	1.09278	7.9797	1.09339	7.03435	1.09206	8.96299
1.114	7.38094	1.10945	8.00689	1.11006	7.08229	1.10873	9.00259
1.13067	7.41863	1.12611	8.03817	1.12672	7.12225	1.1254	9.03
1.14733	7.46438	1.14278	8.07892	1.1434	7.17353	1.14207	9.05829
1.164	7.51231	1.15945	8.10645	1.16006	7.21522	1.15874	9.09591
1.18067	7.55778	1.17611	8.14509	1.17673	7.26384	1.1754	9.13079
1.19733	7.60666	1.19278	8.18539	1.19339	7.31457	1.19207	9.16462
1.214	7.64853	1.20944	8.22637	1.21005	7.36005	1.20873	9.18925
1.23067	7.69914	1.22611	8.26619	1.22673	7.40998	1.2254	9.23118
1.24733	7.7538	1.24278	8.305	1.2434	7.46239	1.24207	9.27643
1.26401	7.8024	1.25945	8.34612	1.26006	7.51329	1.25873	9.30567
1.28066	7.84953	1.27611	8.39302	1.27672	7.56165	1.2754	9.34594
1.29733	7.90486	1.29278	8.43711	1.29339	7.61957	1.29207	9.38599
1.314	7.96304	1.30945	8.47815	1.31006	7.67428	1.30874	9.4292
1.33067	8.01896	1.32612	8.52669	1.32673	7.73332	1.3254	9.46025
1.34734	8.07822	1.34278	8.57692	1.34339	7.7802	1.34207	9.50027
1.364	8.12814	1.35944	8.62326	1.36005	7.83939	1.35873	9.54848
1.38066	8.18712	1.37611	8.66875	1.37672	7.89905	1.3754	9.59412
1.39733	8.2503	1.39278	8.72549	1.39339	7.95888	1.39206	9.63939
1.414	8.31088	1.40944	8.77496	1.41005	8.02125	1.40873	9.68096
1.43067	8.3697	1.42611	8.83161	1.42672	8.07257	1.4254	9.73127
1.44734	8.4231	1.44278	8.88179	1.44339	8.14019	1.44207	9.78294
1.464	8.49491	1.45945	8.94012	1.46006	8.20093	1.45873	9.82741
1.48067	8.55851	1.47611	8.99477	1.47672	8.27182	1.4754	9.87334
1.49734	8.62128	1.49278	9.05774	1.4934	8.33076	1.49207	9.92884
1.514	8.68294	1.50945	9.11965	1.51005	8.39633	1.50874	9.97411
1.53066	8.74708	1.52612	9.17869	1.52673	8.46432	1.5254	10.0253
1.54733	8.81901	1.54278	9.23482	1.54339	8.53086	1.54206	10.0792
1.564	8.8898	1.55944	9.30112	1.56005	8.59459	1.55873	10.1371
1.58067	8.95835	1.57611	9.37043	1.57672	8.66965	1.5754	10.1896
1.59733	9.02825	1.59278	9.43065	1.5934	8.73783	1.59207	10.2429
1.614	9.09915	1.60945	9.50325	1.61006	8.80284	1.60874	10.2934
1.63067	9.17391	1.62612	9.57363	1.62672	8.87561	1.6254	10.3522
1.64734	9.24716	1.64277	9.63975	1.64339	8.94821	1.64207	10.4105
1.664	9.32299	1.65944	9.70985	1.66005	9.02239	1.65873	10.4693
1.68067	9.3925	1.67612	9.78159	1.67673	9.09564	1.6754	10.5317
1.69733	9.47117	1.69279	9.85744	1.6934	9.16955	1.69207	10.5909
1.714	9.5414	1.70944	9.92413	1.71005	9.24141	1.70872	10.6466
1.73067	9.63316	1.72611	9.99982	1.72672	9.31845	1.7254	10.7118
1.74734	9.70811	1.74278	10.0765	1.7434	9.39696	1.74207	10.772
1.764	9.78854	1.75945	10.1494	1.76006	9.47045	1.75873	10.829
1.78068	9.87457	1.77612	10.2291	1.77673	9.5524	1.7754	10.8982
1.79734	9.95534	1.79278	10.3119	1.79339	9.63394	1.79207	10.9657
1.814	10.0342	1.80945	10.3897	1.81005	9.71283	1.80873	11.0284
1.83066	10.12	1.82611	10.476	1.82672	9.7964	1.8254	11.1037
1.84733	10.2162	1.84278	10.5563	1.84339	9.87254	1.84207	11.167
1.864	10.2925	1.85945	10.6438	1.86006	9.96322	1.85873	11.2346
1.88066	10.3794	1.87611	10.7238	1.87672	10.0432	1.8754	11.301
1.89733	10.4693	1.89278	10.8078	1.89339	10.127	1.89207	11.3726
1.91399	10.5579	1.90945	10.8985	1.91006	10.2115	1.90873	11.4458
1.93067	10.6461	1.92612	10.9919	1.92673	10.2958	1.9254	11.5173
1.94734	10.7441	1.94278	11.0833	1.94339	10.3902	1.94207	11.586
1.964	10.8324	1.95945	11.1772	1.96006	10.4758	1.95873	11.6594
1.98066	10.9282	1.97611	11.2601	1.97673	10.5724	1.9754	11.7393
1.99733	11.026	1.99278	11.3561	1.99339	10.6619	1.99207	11.8199
2.014	11.119	2.00945	11.4472	2.01005	10.7472	2.00873	11.884
2.03066	11.2154	2.02611	11.5507	2.02672	10.8419	2.02539	11.9694
2.04734	11.3122	2.04278	11.6454	2.04339	10.9424	2.04207	12.0429
2.064	11.4048	2.05946	11.7553	2.06006	11.0325	2.05874	12.1331
2.08066	11.5081	2.07611	11.8502	2.07672	11.1357	2.0754	12.2144
2.09734	11.6053	2.09278	11.9585	2.09338	11.2334	2.09206	12.289
2.114	11.704	2.10944	12.0595	2.11006	11.3393	2.10873	12.3756
2.13066	11.8154	2.12611	12.1631	2.12673	11.4396	2.1254	12.4593
2.14733	11.9163	2.14279	12.272	2.14339	11.5393	2.14207	12.5416
2.164	12.0148	2.15945	12.3701	2.16006	11.6431	2.15874	12.6234
2.18066	12.1136	2.17611	12.4828	2.17672	11.7459	2.1754	12.7164
2.19733	12.221	2.19278	12.5918	2.19338	11.849	2.19207	12.8006
2.214	12.3311	2.20945	12.6986	2.21007	11.9619	2.20874	12.8806
2.23067	12.4342	2.22612	12.8097	2.22673	12.0639	2.2254	12.9731
2.24734	12.5417	2.24278	12.9208	2.24339	12.1723	2.24207	13.0614
2.264	12.6426	2.25944	13.0377	2.26005	12.2771	2.25874	13.1493
2.28066	12.7461	2.27611	13.1539	2.27672	12.3908	2.2754	13.2322
2.29733	12.8626	2.29278	13.2785	2.29339	12.4986	2.29207	13.328
2.31401	12.9866	2.30945	13.3897	2.31006	12.613	2.30874	13.4168
2.33066	13.0932	2.32611	13.5132	2.32672	12.7235	2.3254	13.5143
2.34733	13.2162	2.34277	13.6284	2.34338	12.837	2.34207	13.5962
2.364	13.3341	2.35944	13.7568	2.36006	12.958	2.35873	13.7019
2.38067	13.4486	2.37612	13.8762	2.37673	13.0687	2.3754	13.7931
2.39734	13.5654	2.39278	13.9944	2.39339	13.1845	2.39206	13.8896
2.41401	13.6869	2.40944	14.1215	2.41006	13.3085	2.40874	13.9802
2.43066	13.798	2.42611	14.2494	2.42672	13.4311	2.4254	14.0748
2.44733	13.9261	2.44278	14.3727	2.44339	13.5462	2.44207	14.175
2.46401	14.0475	2.45944	14.5076	2.46005	13.6719	2.45873	14.277
2.48067	14.1631	2.47612	14.6262	2.47672	13.7996	2.4754	14.3789
2.49733	14.2877	2.49278	14.7575	2.49339	13.9204	2.49207	14.4731
2.514	14.402	2.50944	14.8778	2.51006	14.0417	2.50874	14.5708
2.53067	14.5305	2.52612	15.0129	2.52673	14.1656	2.5254	14.671
2.54733	14.6566	2.54278	15.1504	2.54339	14.3053	2.54206	14.7796
2.564	14.7829	2.55945	15.2791	2.56005	14.4345	2.55873	14.8844
2.58067	14.9101	2.57612	15.4121	2.57673	14.568	2.5754	14.9878
2.59733	15.0307	2.59278	15.5443	2.59339	14.7003	2.59207	15.0838
2.614	15.1588	2.60944	15.6753	2.61005	14.8381	2.60873	15.1943
2.63066	15.2826	2.62611	15.8163	2.62672	14.973	2.6254	15.3046
2.64733	15.4124	2.64278	15.9522	2.64339	15.11	2.64206	15.4152
2.664	15.5387	2.65945	16.0942	2.66006	15.2409	2.65874	15.5174
2.68067	15.6685	2.67612	16.2327	2.67673	15.383	2.6754	15.6342
2.69734	15.8008	2.69278	16.3823	2.69339	15.5253	2.69206	15.743
2.714	15.9343	2.70944	16.5252	2.71005	15.6627	2.70873	15.8506
2.73067	16.0572	2.72612	16.6643	2.72673	15.811	2.7254	15.9632
2.74733	16.1876	2.74278	16.8169	2.74339	15.9494	2.74207	16.0809
2.76401	16.3206	2.75945	16.9598	2.76006	16.0869	2.75873	16.188
2.78067	16.4444	2.77612	17.1048	2.77673	16.2325	2.7754	16.3071
2.79733	16.5767	2.79278	17.2519	2.79338	16.3759	2.79207	16.418
2.814	16.7027	2.80944	17.4081	2.81006	16.5296	2.80873	16.5294
2.83067	16.8282	2.82611	17.5494	2.82673	16.6762	2.8254	16.6443
2.84734	16.9535	2.84278	17.6824	2.84339	16.8175	2.84206	16.7603
2.864	17.0885	2.85945	17.8348	2.86005	16.9749	2.85874	16.8821
2.88067	17.216	2.87611	17.9817	2.87672	17.119	2.8754	16.9968
2.89733	17.3403	2.89279	18.1348	2.89339	17.2656	2.89207	17.1143
2.914	17.4649	2.90944	18.2921	2.91005	17.4144	2.90873	17.2241
2.93068	17.5766	2.92611	18.4507	2.92673	17.5655	2.92541	17.343
2.94733	17.6981	2.94278	18.6039	2.94339	17.7145	2.94207	17.4641
2.964	17.8292	2.95945	18.7602	2.96006	17.8636	2.95874	17.5872
2.98067	17.9627	2.97611	18.9083	2.97672	18.0094	2.9754	17.7013
2.99733	18.0992	2.99278	19.0662	2.99338	18.162	2.99206	17.828
3.014	18.2315	3.00945	19.2275	3.01006	18.3108	3.00873	17.9477
3.03067	18.3801	3.02611	19.385	3.02672	18.4665	3.0254	18.0699
3.04734	18.513	3.04279	19.5438	3.0434	18.6177	3.04207	18.1909
3.064	18.6604	3.05944	19.6947	3.06006	18.7667	3.05873	18.3167
3.08067	18.8044	3.07611	19.8544	3.07672	18.9155	3.0754	18.4369
3.09733	18.9447	3.09278	20.0179	3.09339	19.0556	3.09207	18.5603
3.114	19.0905	3.10944	20.1728	3.11006	19.2093	3.10874	18.69
3.13067	19.2363	3.12611	20.3343	3.12673	19.2364	3.1254	18.812
3.14733	19.3754	3.14278	20.4865	3.14339	19.4141	3.14206	18.9331
3.164	19.5185	3.15944	20.6412	3.16005	19.5935	3.15873	19.0645
3.18067	19.668	3.17612	20.7741	3.17672	19.7697	3.17541	19.189
3.19734	19.8105	3.19279	20.7714	3.1934	19.9467	3.19207	19.3182
3.214	19.945	3.20945	20.9908	3.21006	20.1138	3.20873	19.4459
3.23067	20.085	3.22611	21.1801	3.22672	20.2832	3.2254	19.5705
3.24733	20.2269	3.24278	21.355	3.24339	20.4568	3.24207	19.7105
3.264	20.3699	3.25944	21.5206	3.26005	20.6291	3.25873	19.8286
3.28067	20.5103	3.27612	21.6832	3.27673	20.805	3.2754	19.9661
3.29734	20.65	3.29278	21.8571	3.29339	20.9892	3.29207	20.0937
3.314	20.7897	3.30944	22.0119	3.31005	21.1625	3.30873	20.2218
3.33066	20.9328	3.32611	22.1758	3.32672	21.3371	3.3254	20.3542
3.34733	21.0666	3.34278	22.3199	3.34339	21.5174	3.34207	20.4853
3.364	21.198	3.35945	22.4776	3.36006	21.6885	3.35873	20.6146
3.38067	21.3272	3.37611	22.6321	3.37672	21.8618	3.3754	20.7425
3.39733	21.4568	3.39279	22.7845	3.39339	22.0439	3.39207	20.8745
3.414	21.5862	3.40944	22.9192	3.41005	22.2139	3.40873	21.002
3.43067	21.7065	3.41811	20.7962	3.42672	22.3916	3.4254	21.1259
3.44734	21.8364	3.41911	17.6832	3.44339	22.5657	3.44206	21.2639
3.464	21.9556	3.41977	15.3749	3.46005	22.7472	3.45873	21.4013
3.48067	22.0772	3.42044	13.0916	3.47672	22.9211	3.4754	21.5284
3.49734	22.1988	3.42111	10.9439	3.4934	23.0973	3.49207	21.6575
3.514	22.3206	3.42211	8.1306	3.51005	23.2771	3.50873	21.7975
3.53067	22.4428	3.42311	5.89536	3.52672	23.4612	3.5254	21.928
3.54733	22.5669	3.42444	3.81116	3.54339	23.6346	3.54207	22.0689
3.564	22.6856	3.42644	2.25066	3.56006	23.8035	3.55874	22.2072
3.58067	22.8067			3.57672	23.9676	3.5754	22.3427
3.59734	22.9172			3.59339	24.1186	3.59206	22.4748
3.61399	23.0405			3.59939	22.2222	3.60872	22.6074
3.63067	23.1629			3.60006	20.1454	3.6254	22.7478
3.64734	23.2863			3.60072	17.7333	3.64208	22.8938
3.664	23.4051			3.60139	15.2295	3.65874	23.0273
3.68067	23.5272			3.60205	12.7876	3.6754	23.1571
3.69734	23.6487			3.60272	10.5221	3.69207	23.2987
3.714	23.7661			3.60339	8.49857	3.70874	23.4367
3.73067	23.8733			3.60439	5.98807	3.7254	23.5674
3.74734	23.9903			3.60572	3.6207	3.74207	23.6984
3.764	24.0961			3.60705	2.22099	3.75873	23.8263
3.78066	24.1982					3.7754	23.9597
3.79734	24.3062					3.79207	24.0815
3.814	24.4056					3.80874	24.2108
3.83067	24.5029					3.82539	24.3316
3.84734	24.5934					3.84207	24.4484
3.864	24.6839					3.85874	24.5669
3.88066	24.78					3.8754	24.6667
3.89734	24.864					3.89206	24.755
3.914	24.9494					3.90107	21.4221
3.93067	25.0234					3.90207	17.9408
3.94733	25.1005					3.90307	14.3356
3.964	25.1836					3.90407	11.0482
3.98066	25.243					3.90507	8.30656
3.99734	25.3136					3.9064	5.60964
4.014	25.3642					3.90907	3.03286
4.03067	25.423
4.04733	25.4785
4.064	25.5327
4.08066	25.5762
4.09733	25.6136
4.114	25.6461
4.13067	25.6738
4.14733	25.6875
4.164	25.6714
4.18067	25.649
4.19733	25.6014
4.21034	23.2107
4.21167	20.3129
4.21267	16.8662
4.21334	14.4306
4.214	12.0767
4.215	8.90288
4.216	6.30605
4.21733	3.80416
4.21867	2.28173
