# Supplementary material for: Ultrarobust subzero healable materials enabled by polyphenol nano-assemblies
Source: Nat Commun. 2023 Feb 13;14:814. doi: 10.1038/s41467-023-36461-9 (PMC9925762; doi:10.1038/s41467-023-36461-9)
Supplement: Supplementary file 8 — Supplementary Data 6 [file 41467_2023_36461_MOESM8_ESM.xlsx]

## Sheet: Repeatability
Cycles	ΔR/R0	Cycles	ΔR/R0	Cycles	ΔR/R0	Cycles	ΔR/R0	Cycles	ΔR/R0	Cycles	ΔR/R0	Cycles	ΔR/R0	Cycles	ΔR/R0	Cycles	ΔR/R0
0.05	1.006	117.5	0.718	235.15	1.308	352.4	1.263	469.85	1.178	587.3	1.166	704.75	1.328	822.25	1.161	940.25	1.328
0.1	1.063	117.55	0.717	235.2	1.236	352.45	1.212	469.9	1.219	587.35	1.121	704.8	1.375	822.3	1.228	940.3	1.375
0.15	1.103	117.6	0.718	235.25	1.224	352.5	1.143	469.95	1.293	587.4	1.058	704.85	1.43	822.35	1.275	940.35	1.43
0.2	1.164	117.65	0.717	235.3	1.249	352.55	1.105	470	1.346	587.9	1.263	704.9	1.491	822.4	1.349	940.4	1.491
0.25	1.208	117.7	0.718	235.55	1.166	352.6	1.1	470.05	1.426	587.95	1.212	704.95	1.552	822.45	1.402	940.45	1.552
0.3	1.276	117.75	0.718	235.6	1.121	352.65	1.114	470.1	1.482	588	1.143	705	1.647	822.5	1.463	940.5	1.647
0.35	1.325	117.8	0.718	235.65	1.058	352.7	1.153	470.45	1.118	588.05	1.105	705.05	1.748	822.55	1.466	940.55	1.748
0.4	1.381	117.85	0.718	235.7	1.018	352.75	1.224	470.5	1.161	588.1	1.1	705.35	1.178	822.6	1.446	940.6	1.818
0.45	1.383	117.9	0.719	235.75	0.96	352.8	1.272	470.55	1.228	588.15	1.114	705.4	1.219	822.65	1.395	940.65	1.928
0.5	1.383	117.95	0.719	235.8	0.926	352.85	1.345	470.6	1.275	588.2	1.153	705.45	1.293	822.7	1.343	940.7	1.967
0.55	1.32	118	0.719	235.85	0.877	353	1.006	470.65	1.349	588.25	1.224	705.5	1.346	822.75	1.264	940.75	1.975
0.6	1.272	118.05	0.719	235.9	0.872	353.05	1.063	470.7	1.402	588.3	1.272	705.55	1.426	822.8	1.566	940.8	1.929
0.65	0.718	118.1	1.12	235.95	0.873	353.1	1.103	470.75	1.463	588.35	1.345	705.6	1.482	822.85	1.505	940.85	1.824
0.7	0.717	118.15	1.131	236	0.886	353.15	1.164	470.8	1.466	588.4	1.398	705.65	1.568	822.9	1.415	940.9	1.75
0.75	0.718	118.2	1.125	236.05	0.917	353.2	1.208	470.85	1.446	588.45	1.48	705.7	1.629	822.95	1.36	940.95	1.644
0.8	0.717	118.25	1.07	236.1	0.972	353.25	1.276	470.9	1.395	588.5	1.538	705.75	1.696	823	1.308	941	1.577
0.85	0.718	118.3	1.031	236.15	1.008	353.3	1.325	470.95	1.343	588.55	1.603	705.8	1.702	823.05	1.236	941.05	1.512
0.9	0.718	118.35	0.973	236.2	1.065	353.35	1.381	471	1.264	588.6	1.606	705.85	1.668	823.1	1.224	941.1	1.425
0.95	0.718	118.4	0.937	236.25	1.105	353.4	1.383	471.05	1.216	588.65	1.577	705.9	1.577	823.15	1.249	941.15	1.37
1	0.718	118.45	0.885	236.3	1.168	353.45	1.383	471.1	1.144	588.7	1.52	705.95	1.514	823.2	1.294	941.2	1.337
1.05	0.719	118.5	0.853	236.35	1.213	353.5	1.32	471.15	1.099	588.75	1.432	706	1.425	823.25	1.372	941.25	1.336
1.1	0.719	118.55	0.811	236.4	1.258	353.55	1.272	471.2	1.039	588.8	1.375	706.05	1.369	823.3	1.426	941.3	1.343
1.15	0.719	118.6	0.794	236.45	1.261	353.6	1.199	471.25	1.013	588.85	1.322	706.1	1.288	823.35	1.512	941.35	1.384
1.2	0.719	118.65	0.792	236.5	1.218	353.65	1.155	471.3	1.011	588.9	1.244	706.15	1.239	823.4	1.571	941.4	1.469
1.25	0.723	118.7	0.797	236.55	1.173	353.7	1.09	471.35	1.016	588.95	1.194	706.2	1.171	823.45	1.664	941.45	1.53
1.3	0.745	118.75	0.819	236.6	1.106	353.75	1.049	471.4	1.065	589	1.127	706.25	1.163	823.5	1.729	941.5	1.625
1.35	0.785	118.8	0.865	236.65	1.064	353.8	0.993	471.45	1.108	589.05	1.101	706.3	1.163	823.55	1.791	941.55	1.692
1.4	0.812	118.85	0.896	236.7	1.024	353.85	0.967	471.5	1.174	589.1	1.098	706.35	1.176	823.6	1.794	941.6	1.795
1.45	0.839	118.9	0.944	236.75	0.966	353.9	0.965	471.55	1.219	589.15	1.108	706.4	1.24	823.65	1.791	941.65	1.868
1.5	0.883	118.95	0.978	236.8	0.931	353.95	0.965	471.6	1.265	589.2	1.167	706.45	1.289	823.7	1.712	941.7	1.941
1.55	0.913	119	1.032	236.85	0.881	354	0.995	471.65	1.339	589.25	1.215	706.5	1.341	823.75	1.648	941.75	1.978
1.6	0.962	119.05	1.07	236.9	0.874	354.05	1.033	471.7	1.391	589.3	1.287	706.55	1.423	823.8	1.549	941.8	1.983
1.65	0.996	119.1	1.124	236.95	0.872	354.1	1.073	471.75	1.464	589.35	1.336	706.6	1.479	823.85	1.487	941.85	1.898
1.7	1.005	119.15	1.127	237	0.887	354.15	1.132	471.8	1.473	589.4	1.414	706.65	1.563	823.9	1.407	941.9	1.826
1.75	1	119.2	1.111	237.05	0.936	354.2	1.174	471.85	1.463	589.45	1.469	706.7	1.624	823.95	1.34	941.95	1.715
1.8	0.951	119.25	1.071	237.1	0.973	354.25	1.24	471.9	1.416	589.5	1.526	706.75	1.695	824	1.264	942	1.646
1.85	0.917	119.3	1.012	237.15	1.026	354.3	1.286	471.95	1.336	589.55	1.597	706.8	1.699	824.05	1.228	942.05	1.55
1.9	0.866	119.35	0.974	237.2	1.065	354.35	1.359	472	1.283	589.6	1.601	706.85	1.691	824.1	1.222	942.1	1.488
1.95	0.836	119.4	0.938	237.25	1.125	354.4	1.384	472.05	1.21	589.65	1.582	706.9	1.636	824.15	1.229	942.15	1.396
2	0.79	119.45	0.886	237.3	1.167	354.45	1.387	472.1	1.162	589.7	1.526	706.95	1.544	824.2	1.292	942.2	1.348
2.05	0.763	119.5	0.854	237.35	1.211	354.5	1.377	472.15	1.094	589.75	1.439	707	1.482	824.25	1.343	942.25	1.338
2.1	0.737	119.55	0.811	237.4	1.256	354.55	1.309	472.2	1.054	589.8	1.381	707.05	1.396	824.3	1.397	942.3	1.344
2.15	0.711	119.6	0.794	237.45	1.26	354.6	1.261	472.25	1.019	589.85	1.302	707.1	1.341	824.35	1.482	942.35	1.383
2.2	0.711	119.65	0.794	237.5	1.215	354.65	1.19	472.3	1.015	589.9	1.249	707.15	1.287	824.4	1.542	942.4	1.467
2.25	0.716	119.7	0.795	237.55	1.17	354.7	1.146	472.35	1.015	589.95	1.177	707.2	1.214	824.45	1.633	942.45	1.528
2.3	0.737	119.75	0.821	237.6	1.103	354.75	1.103	472.4	1.042	590	1.132	707.25	1.17	824.5	1.698	942.5	1.621
2.35	0.777	119.8	0.852	237.65	1.061	354.8	1.041	472.45	1.081	590.05	1.099	707.3	1.163	824.55	1.786	942.55	1.688
2.4	0.803	119.85	0.899	237.7	1.001	354.85	1.005	472.5	1.147	590.1	1.099	707.35	1.162	824.6	1.798	942.6	1.791
2.45	0.845	119.9	0.93	237.75	0.963	354.9	0.967	472.55	1.19	590.15	1.1	707.4	1.196	824.65	1.796	942.65	1.863
2.5	0.874	119.95	0.981	237.8	0.912	354.95	0.967	472.6	1.258	590.2	1.141	707.45	1.241	824.7	1.746	942.7	1.967
2.55	0.921	120	1.016	237.85	0.879	355	0.968	472.65	1.306	590.25	1.186	707.5	1.318	824.75	1.65	942.75	1.985
2.6	0.954	120.05	1.053	237.9	0.873	355.05	0.989	472.7	1.382	590.3	1.259	707.55	1.37	824.8	1.584	942.8	1.988
2.65	0.997	120.1	1.113	237.95	0.871	355.1	1.045	472.75	1.435	590.35	1.308	707.6	1.454	824.85	1.491	942.85	1.94
2.7	0.998	120.15	1.13	238	0.888	355.15	1.086	472.8	1.471	590.4	1.385	707.65	1.51	824.9	1.434	942.9	1.833
2.75	1	120.2	1.126	238.05	0.937	355.2	1.145	472.85	1.472	590.45	1.438	707.7	1.597	824.95	1.376	942.95	1.759
2.8	0.957	120.25	1.091	238.1	0.974	355.25	1.188	472.9	1.431	590.5	1.523	707.75	1.66	825	1.297	943	1.687
2.85	0.924	120.3	1.031	238.15	1.028	355.3	1.254	472.95	1.352	590.55	1.582	707.8	1.699	825.05	1.246	943.05	1.585
2.9	0.872	120.35	0.992	238.2	1.067	355.35	1.301	473	1.299	590.6	1.605	707.85	1.708	825.1	1.228	943.1	1.526
2.95	0.841	120.4	0.938	238.25	1.127	355.4	1.35	473.05	1.224	590.65	1.608	707.9	1.673	825.15	1.228	943.15	1.43
3	0.795	120.45	0.902	238.3	1.169	355.45	1.386	473.1	1.176	590.7	1.536	707.95	1.583	825.2	1.255	943.2	1.371
3.05	0.766	120.5	0.853	238.35	1.236	355.5	1.389	473.15	1.106	590.75	1.478	708	1.521	825.25	1.301	943.25	1.342
3.1	0.728	120.55	0.825	238.4	1.256	355.55	1.33	473.2	1.066	590.8	1.419	708.05	1.431	825.3	1.382	943.3	1.342
3.15	0.706	120.6	0.795	238.45	1.252	355.6	1.282	473.25	1.017	590.85	1.336	708.1	1.375	825.35	1.437	943.35	1.384
3.2	0.706	120.65	0.795	238.5	1.213	355.65	1.209	473.3	1.016	590.9	1.284	708.15	1.294	825.4	1.525	943.4	1.438
3.25	0.707	120.7	0.796	238.55	1.146	355.7	1.164	473.35	1.017	590.95	1.207	708.2	1.244	825.45	1.586	943.45	1.528
3.3	0.726	120.75	0.822	238.6	1.101	355.75	1.099	473.4	1.033	591	1.162	708.25	1.174	825.5	1.681	943.5	1.59
3.35	0.752	120.8	0.852	238.65	1.059	355.8	1.057	473.45	1.092	591.05	1.104	708.3	1.165	825.55	1.747	943.55	1.689
3.4	0.779	120.85	0.9	238.7	1	355.85	1.001	473.5	1.136	591.1	1.1	708.35	1.163	825.6	1.799	943.6	1.757
3.45	0.806	120.9	0.931	238.75	0.962	355.9	0.97	473.55	1.179	591.15	1.104	708.4	1.176	825.65	1.811	943.65	1.826
3.5	0.848	120.95	0.982	238.8	0.911	355.95	0.966	473.6	1.247	591.2	1.134	708.45	1.217	825.7	1.786	943.7	1.936
3.55	0.894	121	1.017	238.85	0.878	356	0.969	473.65	1.294	591.25	1.202	708.5	1.289	825.75	1.694	943.75	1.978
3.6	0.926	121.05	1.074	238.9	0.873	356.05	0.989	473.7	1.368	591.3	1.251	708.55	1.342	825.8	1.628	943.8	1.987
3.65	0.978	121.1	1.114	238.95	0.871	356.1	1.045	473.75	1.421	591.35	1.324	708.6	1.423	825.85	1.53	943.85	1.942
3.7	0.998	121.15	1.131	239	0.888	356.15	1.086	473.8	1.473	591.4	1.375	708.65	1.48	825.9	1.471	943.9	1.835
3.75	1	121.2	1.127	239.05	0.919	356.2	1.146	473.85	1.476	591.45	1.428	708.7	1.563	825.95	1.382	943.95	1.76
3.8	0.984	121.25	1.072	239.1	0.974	356.25	1.188	473.9	1.443	591.5	1.483	708.75	1.624	826	1.329	944	1.652
3.85	0.932	121.3	1.033	239.15	1.01	356.3	1.255	473.95	1.39	591.55	1.571	708.8	1.697	826.05	1.251	944.05	1.585
3.9	0.898	121.35	0.993	239.2	1.066	356.35	1.302	474	1.31	591.6	1.607	708.85	1.705	826.1	1.235	944.1	1.489
3.95	0.849	121.4	0.938	239.25	1.106	356.4	1.375	474.05	1.259	591.65	1.609	708.9	1.651	826.15	1.234	944.15	1.428
4	0.819	121.45	0.903	239.3	1.148	356.45	1.39	474.1	1.187	591.7	1.547	708.95	1.59	826.2	1.257	944.2	1.346
4.05	0.788	121.5	0.854	239.35	1.214	356.5	1.39	474.15	1.139	591.75	1.488	709	1.497	826.25	1.303	944.25	1.335
4.1	0.748	121.55	0.825	239.4	1.251	356.55	1.353	474.2	1.095	591.8	1.4	709.05	1.437	826.3	1.383	944.3	1.331
4.15	0.722	121.6	0.795	239.45	1.256	356.6	1.28	474.25	1.035	591.85	1.345	709.1	1.382	826.35	1.439	944.35	1.369
4.2	0.705	121.65	0.795	239.5	1.251	356.65	1.231	474.3	1.017	591.9	1.265	709.15	1.327	826.4	1.527	944.4	1.422
4.25	0.705	121.7	0.796	239.55	1.188	356.7	1.184	474.35	1.017	591.95	1.214	709.2	1.249	826.45	1.587	944.45	1.511
4.3	0.717	121.75	0.809	239.6	1.144	356.75	1.119	474.4	1.019	592	1.146	709.25	1.179	826.5	1.682	944.5	1.571
4.35	0.741	121.8	0.853	239.65	1.078	356.8	1.076	474.45	1.063	592.05	1.104	709.3	1.165	826.55	1.748	944.55	1.669
4.4	0.782	121.85	0.884	239.7	1.038	356.85	1.019	474.5	1.107	592.1	1.097	709.35	1.161	826.6	1.814	944.6	1.736
4.45	0.809	121.9	0.931	239.75	0.979	356.9	0.981	474.55	1.173	592.15	1.097	709.4	1.172	826.65	1.818	944.65	1.84
4.5	0.852	121.95	0.964	239.8	0.943	356.95	0.968	474.6	1.215	592.2	1.108	709.45	1.233	826.7	1.798	944.7	1.913
4.55	0.883	122	0.999	239.85	0.892	357	0.968	474.65	1.287	592.25	1.166	709.5	1.282	826.75	1.737	944.75	1.968
4.6	0.931	122.05	1.053	239.9	0.874	357.05	0.993	474.7	1.336	592.3	1.214	709.55	1.361	826.8	1.638	944.8	1.972
4.65	0.965	122.1	1.093	239.95	0.874	357.1	1.03	474.75	1.413	592.35	1.286	709.6	1.416	826.85	1.571	944.85	1.9
4.7	0.996	122.15	1.128	240	0.875	357.15	1.091	474.8	1.465	592.4	1.335	709.65	1.5	826.9	1.51	944.9	1.828
4.75	1.001	122.2	1.128	240.05	0.892	357.2	1.13	474.85	1.479	592.45	1.413	709.7	1.556	826.95	1.419	944.95	1.754
4.8	0.983	122.25	1.104	240.1	0.943	357.25	1.193	474.9	1.458	592.5	1.467	709.75	1.617	827	1.362	945	1.647
4.85	0.931	122.3	1.064	240.15	0.98	357.3	1.238	474.95	1.406	592.55	1.554	709.8	1.698	827.05	1.283	945.05	1.581
4.9	0.897	122.35	1.006	240.2	1.034	357.35	1.283	475	1.326	592.6	1.593	709.85	1.708	827.1	1.244	945.1	1.486
4.95	0.847	122.4	0.967	240.25	1.072	357.4	1.356	475.05	1.273	592.65	1.602	709.9	1.705	827.15	1.239	945.15	1.425
5	0.817	122.45	0.915	240.3	1.133	357.45	1.388	475.1	1.2	592.7	1.592	709.95	1.655	827.2	1.241	945.2	1.342
5.05	0.772	122.5	0.881	240.35	1.176	357.5	1.39	475.15	1.151	592.75	1.544	710	1.563	827.25	1.287	945.25	1.327
5.1	0.747	122.55	0.835	240.4	1.243	357.55	1.353	475.2	1.085	592.8	1.457	710.05	1.5	827.3	1.339	945.3	1.325
5.15	0.708	122.6	0.806	240.45	1.26	357.6	1.279	475.25	1.044	592.85	1.399	710.1	1.412	827.35	1.421	945.35	1.337
5.2	0.705	122.65	0.794	240.5	1.252	357.65	1.23	475.3	1.016	592.9	1.319	710.15	1.356	827.4	1.478	945.4	1.41
5.25	0.705	122.7	0.793	240.55	1.212	357.7	1.161	475.35	1.016	592.95	1.266	710.2	1.275	827.45	1.569	945.45	1.467
5.3	0.711	122.75	0.8	240.6	1.167	357.75	1.117	475.4	1.022	593	1.192	710.25	1.226	827.5	1.631	945.5	1.555
5.35	0.732	122.8	0.838	240.65	1.122	357.8	1.054	475.45	1.054	593.05	1.148	710.3	1.169	827.55	1.695	945.55	1.618
5.4	0.773	122.85	0.871	240.7	1.058	357.85	1.017	475.5	1.095	593.1	1.099	710.35	1.166	827.6	1.762	945.6	1.683
5.45	0.801	122.9	0.918	240.75	0.998	357.9	0.969	475.55	1.161	593.15	1.098	710.4	1.162	827.65	1.825	945.65	1.784
5.5	0.843	122.95	0.951	240.8	0.96	357.95	0.967	475.6	1.205	593.2	1.106	710.45	1.175	827.7	1.827	945.7	1.854
5.55	0.873	123	1.002	240.85	0.909	358	0.967	475.65	1.274	593.25	1.142	710.5	1.215	827.75	1.78	945.75	1.94
5.6	0.92	123.05	1.039	240.9	0.878	358.05	0.978	475.7	1.323	593.3	1.212	710.55	1.287	827.8	1.682	945.8	1.947
5.65	0.954	123.1	1.097	240.95	0.873	358.1	1.029	475.75	1.4	593.35	1.26	710.6	1.34	827.85	1.613	945.85	1.915
5.7	0.999	123.15	1.128	241	0.872	358.15	1.09	475.8	1.453	593.4	1.308	710.65	1.421	827.9	1.517	945.9	1.847
5.75	1.001	123.2	1.133	241.05	0.892	358.2	1.129	475.85	1.476	593.45	1.385	710.7	1.478	827.95	1.456	945.95	1.739
5.8	0.978	123.25	1.105	241.1	0.923	358.25	1.192	475.9	1.466	593.5	1.438	710.75	1.562	828	1.368	946	1.668
5.85	0.943	123.3	1.065	241.15	0.978	358.3	1.237	475.95	1.391	593.55	1.524	710.8	1.623	828.05	1.315	946.05	1.569
5.9	0.892	123.35	1.006	241.2	1.013	358.35	1.307	476	1.338	593.6	1.581	710.85	1.7	828.1	1.247	946.1	1.511
5.95	0.859	123.4	0.968	241.25	1.051	358.4	1.356	476.05	1.259	593.65	1.601	710.9	1.706	828.15	1.243	946.15	1.416
6	0.828	123.45	0.915	241.3	1.109	358.45	1.39	476.1	1.212	593.7	1.602	710.95	1.658	828.2	1.242	946.2	1.359
6.05	0.783	123.5	0.881	241.35	1.15	358.5	1.388	476.15	1.164	593.75	1.529	711	1.597	828.25	1.266	946.25	1.322
6.1	0.757	123.55	0.835	241.4	1.216	358.55	1.325	476.2	1.096	593.8	1.471	711.05	1.535	828.3	1.314	946.3	1.318
6.15	0.717	123.6	0.806	241.45	1.249	358.6	1.276	476.25	1.055	593.85	1.384	711.1	1.443	828.35	1.395	946.35	1.317
6.2	0.707	123.65	0.794	241.5	1.252	358.65	1.228	476.3	1.016	593.9	1.33	711.15	1.387	828.4	1.451	946.4	1.355
6.25	0.707	123.7	0.794	241.55	1.242	358.7	1.159	476.35	1.016	593.95	1.252	711.2	1.305	828.45	1.54	946.45	1.406
6.3	0.715	123.75	0.802	241.6	1.177	358.75	1.115	476.4	1.018	594	1.202	711.25	1.254	828.5	1.601	946.5	1.494
6.35	0.751	123.8	0.826	241.65	1.133	358.8	1.053	476.45	1.042	594.05	1.157	711.3	1.183	828.55	1.696	946.55	1.554
6.4	0.779	123.85	0.873	241.7	1.067	358.85	1.016	476.5	1.104	594.1	1.101	711.35	1.168	828.6	1.764	946.6	1.65
6.45	0.82	123.9	0.904	241.75	1.028	358.9	0.97	476.55	1.148	594.15	1.098	711.4	1.164	828.65	1.829	946.65	1.716
6.5	0.849	123.95	0.935	241.8	0.969	358.95	0.969	476.6	1.213	594.2	1.098	711.45	1.173	828.7	1.834	946.7	1.82
6.55	0.894	124	0.986	241.85	0.933	359	0.972	476.65	1.259	594.25	1.118	711.5	1.234	828.75	1.785	946.75	1.893
6.6	0.926	124.05	1.021	241.9	0.9	359.05	0.997	476.7	1.332	594.3	1.182	711.55	1.283	828.8	1.72	946.8	1.943
6.65	0.96	124.1	1.078	241.95	0.869	359.1	1.055	476.75	1.383	594.35	1.231	711.6	1.362	828.85	1.652	946.85	1.952
6.7	1.001	124.15	1.116	242	0.868	359.15	1.095	476.8	1.436	594.4	1.303	711.65	1.416	828.9	1.552	946.9	1.916
6.75	1.002	124.2	1.124	242.05	0.875	359.2	1.156	476.85	1.474	594.45	1.353	711.7	1.474	828.95	1.491	946.95	1.813
6.8	0.99	124.25	1.125	242.1	0.902	359.25	1.198	476.9	1.476	594.5	1.433	711.75	1.558	829	1.399	947	1.741
6.85	0.956	124.3	1.074	242.15	0.956	359.3	1.243	476.95	1.426	594.55	1.488	711.8	1.618	829.05	1.344	947.05	1.636
6.9	0.904	124.35	1.035	242.2	0.991	359.35	1.313	477	1.372	594.6	1.576	711.85	1.701	829.1	1.264	947.1	1.57
6.95	0.87	124.4	0.976	242.25	1.046	359.4	1.362	477.05	1.292	594.65	1.604	711.9	1.709	829.15	1.244	947.15	1.478
7	0.824	124.45	0.94	242.3	1.085	359.45	1.389	477.1	1.241	594.7	1.607	711.95	1.668	829.2	1.24	947.2	1.417
7.05	0.793	124.5	0.888	242.35	1.146	359.5	1.373	477.15	1.17	594.75	1.568	712	1.607	829.25	1.248	947.25	1.335
7.1	0.753	124.55	0.855	242.4	1.189	359.55	1.301	477.2	1.123	594.8	1.511	712.05	1.513	829.3	1.311	947.3	1.322
7.15	0.726	124.6	0.827	242.45	1.245	359.6	1.252	477.25	1.061	594.85	1.423	712.1	1.452	829.35	1.365	947.35	1.321
7.2	0.706	124.65	0.791	242.5	1.249	359.65	1.18	477.3	1.021	594.9	1.367	712.15	1.367	829.4	1.447	947.4	1.332
7.25	0.708	124.7	0.79	242.55	1.241	359.7	1.137	477.35	1.012	594.95	1.288	712.2	1.313	829.45	1.504	947.45	1.404
7.3	0.709	124.75	0.79	242.6	1.179	359.75	1.072	477.4	1.013	595	1.237	712.25	1.237	829.5	1.565	947.5	1.462
7.35	0.731	124.8	0.8	242.65	1.135	359.8	1.034	477.45	1.029	595.05	1.167	712.3	1.189	829.55	1.657	947.55	1.521
7.4	0.758	124.85	0.84	242.7	1.07	359.85	0.978	477.5	1.087	595.1	1.121	712.35	1.169	829.6	1.722	947.6	1.614
7.45	0.799	124.9	0.872	242.75	1.031	359.9	0.968	477.55	1.131	595.15	1.102	712.4	1.167	829.65	1.811	947.65	1.68
7.5	0.827	124.95	0.917	242.8	0.972	359.95	0.968	477.6	1.196	595.2	1.099	712.45	1.184	829.7	1.82	947.7	1.782
7.55	0.871	125	0.95	242.85	0.937	360	0.972	477.65	1.242	595.25	1.118	712.5	1.25	829.75	1.805	947.75	1.854
7.6	0.902	125.05	1.001	242.9	0.886	360.05	1	477.7	1.314	595.3	1.157	712.55	1.3	829.8	1.745	947.8	1.943
7.65	0.952	125.1	1.038	242.95	0.87	360.1	1.058	477.75	1.365	595.35	1.204	712.6	1.38	829.85	1.646	947.85	1.95
7.7	0.987	125.15	1.096	243	0.869	360.15	1.098	477.8	1.445	595.4	1.277	712.65	1.436	829.9	1.579	947.9	1.944
7.75	1.003	125.2	1.118	243.05	0.87	360.2	1.159	477.85	1.471	595.45	1.326	712.7	1.521	829.95	1.487	947.95	1.886
7.8	1.006	125.25	1.12	243.1	0.903	360.25	1.202	477.9	1.475	595.5	1.403	712.75	1.578	830	1.426	948	1.78
7.85	0.967	125.3	1.087	243.15	0.938	360.3	1.269	477.95	1.441	595.55	1.457	712.8	1.671	830.05	1.342	948.05	1.707
7.9	0.932	125.35	1.047	243.2	0.975	360.35	1.317	478	1.362	595.6	1.544	712.85	1.708	830.1	1.289	948.1	1.606
7.95	0.898	125.4	0.989	243.25	1.029	360.4	1.384	478.05	1.309	595.65	1.597	712.9	1.715	830.15	1.246	948.15	1.54
8	0.848	125.45	0.951	243.3	1.067	360.45	1.39	478.1	1.257	595.7	1.611	712.95	1.677	830.2	1.241	948.2	1.479
8.05	0.818	125.5	0.9	243.35	1.127	360.5	1.369	478.15	1.186	595.75	1.601	713	1.616	830.25	1.241	948.25	1.39
8.1	0.773	125.55	0.867	243.4	1.169	360.55	1.321	478.2	1.138	595.8	1.521	713.05	1.523	830.3	1.284	948.3	1.337
8.15	0.747	125.6	0.822	243.45	1.236	360.6	1.273	478.25	1.075	595.85	1.463	713.1	1.461	830.35	1.335	948.35	1.323
8.2	0.709	125.65	0.794	243.5	1.251	360.65	1.2	478.3	1.034	595.9	1.376	713.15	1.376	830.4	1.418	948.4	1.323
8.25	0.707	125.7	0.788	243.55	1.243	360.7	1.156	478.35	1.015	595.95	1.324	713.2	1.322	830.45	1.475	948.45	1.359
8.3	0.708	125.75	0.787	243.6	1.202	360.75	1.09	478.4	1.014	596	1.271	713.25	1.245	830.5	1.565	948.5	1.411
8.35	0.715	125.8	0.809	243.65	1.136	360.8	1.049	478.45	1.039	596.05	1.196	713.3	1.197	830.55	1.628	948.55	1.499
8.4	0.751	125.85	0.839	243.7	1.092	360.85	0.993	478.5	1.078	596.1	1.151	713.35	1.17	830.6	1.725	948.6	1.559
8.45	0.778	125.9	0.87	243.75	1.032	360.9	0.97	478.55	1.145	596.15	1.105	713.4	1.169	830.65	1.793	948.65	1.655
8.5	0.819	125.95	0.916	243.8	0.992	360.95	0.969	478.6	1.188	596.2	1.104	713.45	1.183	830.7	1.828	948.7	1.722
8.55	0.848	126	0.949	243.85	0.954	361	0.969	478.65	1.257	596.25	1.114	713.5	1.225	830.75	1.833	948.75	1.826
8.6	0.878	126.05	1.001	243.9	0.904	361.05	1.003	478.7	1.306	596.3	1.15	713.55	1.299	830.8	1.788	948.8	1.899
8.65	0.926	126.1	1.038	243.95	0.874	361.1	1.042	478.75	1.356	596.35	1.222	713.6	1.352	830.85	1.691	948.85	1.948
8.7	0.96	126.15	1.097	244	0.87	361.15	1.103	478.8	1.409	596.4	1.27	713.65	1.406	830.9	1.623	948.9	1.961
8.75	1.002	126.2	1.121	244.05	0.871	361.2	1.143	478.85	1.474	596.45	1.345	713.7	1.492	830.95	1.526	948.95	1.924
8.8	1.003	126.25	1.111	244.1	0.902	361.25	1.185	478.9	1.48	596.5	1.397	713.75	1.548	831	1.466	949	1.822
8.85	0.993	126.3	1.073	244.15	0.937	361.3	1.252	478.95	1.461	596.55	1.478	713.8	1.639	831.05	1.377	949.05	1.749
8.9	0.959	126.35	1.015	244.2	0.992	361.35	1.299	479	1.383	596.6	1.537	713.85	1.698	831.1	1.324	949.1	1.643
8.95	0.907	126.4	0.976	244.25	1.028	361.4	1.372	479.05	1.33	596.65	1.595	713.9	1.715	831.15	1.253	949.15	1.577
9	0.873	126.45	0.924	244.3	1.085	361.45	1.393	479.1	1.252	596.7	1.615	713.95	1.707	831.2	1.247	949.2	1.484
9.05	0.826	126.5	0.889	244.35	1.125	361.5	1.397	479.15	1.205	596.75	1.598	714	1.622	831.25	1.247	949.25	1.423
9.1	0.795	126.55	0.856	244.4	1.189	361.55	1.364	479.2	1.133	596.8	1.514	714.05	1.561	831.3	1.267	949.3	1.339
9.15	0.754	126.6	0.828	244.45	1.233	361.6	1.291	479.25	1.091	596.85	1.455	714.1	1.467	831.35	1.34	949.35	1.326
9.2	0.728	126.65	0.792	244.5	1.25	361.65	1.242	479.3	1.03	596.9	1.369	714.15	1.41	831.4	1.395	949.4	1.324
9.25	0.708	126.7	0.791	244.55	1.253	361.7	1.172	479.35	1.018	596.95	1.317	714.2	1.327	831.45	1.451	949.45	1.337
9.3	0.709	126.75	0.794	244.6	1.222	361.75	1.128	479.4	1.016	597	1.238	714.25	1.274	831.5	1.539	949.5	1.383
9.35	0.709	126.8	0.825	244.65	1.156	361.8	1.064	479.45	1.049	597.05	1.19	714.3	1.225	831.55	1.601	949.55	1.467
9.4	0.73	126.85	0.856	244.7	1.112	361.85	1.026	479.5	1.09	597.1	1.122	714.35	1.173	831.6	1.696	949.6	1.527
9.45	0.757	126.9	0.903	244.75	1.049	361.9	0.988	479.55	1.157	597.15	1.107	714.4	1.17	831.65	1.763	949.65	1.62
9.5	0.798	126.95	0.935	244.8	1.009	361.95	0.97	479.6	1.201	597.2	1.107	714.45	1.173	831.7	1.832	949.7	1.687
9.55	0.825	127	0.986	244.85	0.952	362	0.968	479.65	1.271	597.25	1.123	714.5	1.2	831.75	1.837	949.75	1.788
9.6	0.869	127.05	1.021	244.9	0.919	362.05	0.991	479.7	1.319	597.3	1.162	714.55	1.27	831.8	1.794	949.8	1.86
9.65	0.9	127.1	1.079	244.95	0.872	362.1	1.026	479.75	1.397	597.35	1.235	714.6	1.323	831.85	1.728	949.85	1.947
9.7	0.95	127.15	1.117	245	0.869	362.15	1.088	479.8	1.451	597.4	1.283	714.65	1.403	831.9	1.627	949.9	1.953
9.75	0.984	127.2	1.126	245.05	0.869	362.2	1.127	479.85	1.484	597.45	1.358	714.7	1.46	831.95	1.561	949.95	1.924
9.8	1.004	127.25	1.115	245.1	0.877	362.25	1.19	479.9	1.487	597.5	1.41	714.75	1.545	832	1.469	950	1.857
9.85	1.006	127.3	1.077	245.15	0.904	362.3	1.234	479.95	1.43	597.55	1.493	714.8	1.604	832.05	1.409	950.05	1.75
9.9	0.986	127.35	1.018	245.2	0.958	362.35	1.303	480	1.377	597.6	1.552	714.85	1.696	832.1	1.353	950.1	1.679
9.95	0.934	127.4	0.98	245.25	0.993	362.4	1.352	480.05	1.323	597.65	1.614	714.9	1.712	832.15	1.273	950.15	1.612
10	0.899	127.45	0.926	245.3	1.049	362.45	1.393	480.1	1.245	597.7	1.62	714.95	1.713	832.2	1.249	950.2	1.546
10.05	0.85	127.5	0.891	245.35	1.088	362.5	1.394	480.15	1.197	597.75	1.559	715	1.633	832.25	1.248	950.25	1.454
10.1	0.82	127.55	0.844	245.4	1.149	362.55	1.38	480.2	1.126	597.8	1.5	715.05	1.572	832.3	1.264	950.3	1.368
10.15	0.775	127.6	0.815	245.45	1.193	362.6	1.309	480.25	1.084	597.85	1.412	715.1	1.478	832.35	1.334	950.35	1.331
10.2	0.749	127.65	0.792	245.5	1.247	362.65	1.26	480.3	1.025	597.9	1.356	715.15	1.42	832.4	1.389	950.4	1.323
10.25	0.711	127.7	0.792	245.55	1.251	362.7	1.189	480.35	1.019	597.95	1.304	715.2	1.337	832.45	1.473	950.45	1.336
10.3	0.709	127.75	0.8	245.6	1.238	362.75	1.145	480.4	1.019	598	1.225	715.25	1.283	832.5	1.532	950.5	1.407
10.35	0.711	127.8	0.824	245.65	1.197	362.8	1.08	480.45	1.028	598.05	1.179	715.3	1.211	832.55	1.624	950.55	1.465
10.4	0.715	127.85	0.855	245.7	1.131	362.85	1.04	480.5	1.082	598.1	1.114	715.35	1.175	832.6	1.688	950.6	1.555
10.45	0.75	127.9	0.902	245.75	1.087	362.9	0.984	480.55	1.127	598.15	1.107	715.4	1.17	832.65	1.788	950.65	1.619
10.5	0.778	127.95	0.934	245.8	1.046	362.95	0.97	480.6	1.193	598.2	1.108	715.45	1.177	832.7	1.828	950.7	1.719
10.55	0.805	128	0.985	245.85	0.987	363	0.97	480.65	1.239	598.25	1.133	715.5	1.237	832.75	1.832	950.75	1.787
10.6	0.847	128.05	1.02	245.9	0.95	363.05	0.972	480.7	1.286	598.3	1.2	715.55	1.286	832.8	1.82	950.8	1.859
10.65	0.878	128.1	1.077	245.95	0.9	363.1	1.014	480.75	1.361	598.35	1.25	715.6	1.34	832.85	1.761	950.85	1.951
10.7	0.925	128.15	1.114	246	0.873	363.15	1.054	480.8	1.415	598.4	1.323	715.65	1.421	832.9	1.661	950.9	1.96
10.75	0.959	128.2	1.123	246.05	0.87	363.2	1.094	480.85	1.481	598.45	1.374	715.7	1.479	832.95	1.594	950.95	1.937
10.8	1.003	128.25	1.124	246.1	0.872	363.25	1.155	480.9	1.484	598.5	1.455	715.75	1.564	833	1.5	951	1.871
10.85	1.005	128.3	1.073	246.15	0.906	363.3	1.198	480.95	1.468	598.55	1.512	715.8	1.625	833.05	1.438	951.05	1.763
10.9	0.983	128.35	1.034	246.2	0.941	363.35	1.265	481	1.416	598.6	1.572	715.85	1.71	833.1	1.353	951.1	1.69
10.95	0.947	128.4	0.975	246.25	0.995	363.4	1.313	481.05	1.336	598.65	1.62	715.9	1.719	833.15	1.3	951.15	1.59
11	0.896	128.45	0.94	246.3	1.032	363.45	1.383	481.1	1.283	598.7	1.623	715.95	1.683	833.2	1.249	951.2	1.528
11.05	0.862	128.5	0.905	246.35	1.089	363.5	1.394	481.15	1.21	598.75	1.599	716	1.622	833.25	1.247	951.25	1.433
11.1	0.817	128.55	0.855	246.4	1.129	363.55	1.391	481.2	1.161	598.8	1.542	716.05	1.528	833.3	1.251	951.3	1.376
11.15	0.786	128.6	0.827	246.45	1.172	363.6	1.35	481.25	1.094	598.85	1.454	716.1	1.466	833.35	1.287	951.35	1.33
11.2	0.759	128.65	0.791	246.5	1.237	363.65	1.277	481.3	1.053	598.9	1.395	716.15	1.38	833.4	1.338	951.4	1.325
11.25	0.72	128.7	0.791	246.55	1.25	363.7	1.228	481.35	1.023	598.95	1.315	716.2	1.325	833.45	1.421	951.45	1.335
11.3	0.71	128.75	0.791	246.6	1.251	363.75	1.16	481.4	1.021	599	1.261	716.25	1.273	833.5	1.477	951.5	1.402
11.35	0.712	128.8	0.801	246.65	1.218	363.8	1.115	481.45	1.021	599.05	1.188	716.3	1.2	833.55	1.569	951.55	1.46
11.4	0.714	128.85	0.842	246.7	1.151	363.85	1.072	481.5	1.056	599.1	1.142	716.35	1.176	833.6	1.63	951.6	1.549
11.45	0.742	128.9	0.873	246.75	1.107	363.9	1.016	481.55	1.097	599.15	1.109	716.4	1.174	833.65	1.728	951.65	1.612
11.5	0.77	128.95	0.919	246.8	1.045	363.95	0.978	481.6	1.164	599.2	1.108	716.45	1.177	833.7	1.796	951.7	1.711
11.55	0.81	129	0.951	246.85	1.005	364	0.97	481.65	1.208	599.25	1.108	716.5	1.232	833.75	1.836	951.75	1.778
11.6	0.839	129.05	1.002	246.9	0.949	364.05	0.97	481.7	1.279	599.3	1.135	716.55	1.281	833.8	1.842	951.8	1.886
11.65	0.884	129.1	1.038	246.95	0.916	364.1	1	481.75	1.328	599.35	1.177	716.6	1.361	833.85	1.768	951.85	1.946
11.7	0.915	129.15	1.077	247	0.872	364.15	1.037	481.8	1.406	599.4	1.251	716.65	1.415	833.9	1.702	951.9	1.961
11.75	0.966	129.2	1.118	247.05	0.869	364.2	1.098	481.85	1.46	599.45	1.3	716.7	1.501	833.95	1.6	951.95	1.941
11.8	0.999	129.25	1.12	247.1	0.867	364.25	1.138	481.9	1.488	599.5	1.376	716.75	1.558	834	1.537	952	1.841
11.85	1.007	129.3	1.086	247.15	0.879	364.3	1.202	481.95	1.491	599.55	1.43	716.8	1.649	834.05	1.476	952.05	1.768
11.9	1.006	129.35	1.046	247.2	0.907	364.35	1.246	482	1.456	599.6	1.514	716.85	1.708	834.1	1.386	952.1	1.695
11.95	0.977	129.4	0.988	247.25	0.961	364.4	1.317	482.05	1.376	599.65	1.574	716.9	1.72	834.15	1.333	952.15	1.594
12	0.925	129.45	0.951	247.3	0.996	364.45	1.366	482.1	1.321	599.7	1.623	716.95	1.714	834.2	1.258	952.2	1.532
12.05	0.89	129.5	0.899	247.35	1.052	364.5	1.392	482.15	1.244	599.75	1.624	717	1.659	834.25	1.251	952.25	1.437
12.1	0.842	129.55	0.866	247.4	1.09	364.55	1.396	482.2	1.196	599.8	1.552	717.05	1.566	834.3	1.25	952.3	1.379
12.15	0.811	129.6	0.823	247.45	1.151	364.6	1.369	482.25	1.125	599.85	1.493	717.1	1.503	834.35	1.267	952.35	1.327
12.2	0.767	129.65	0.795	247.5	1.195	364.65	1.296	482.3	1.084	599.9	1.433	717.15	1.415	834.4	1.339	952.4	1.323
12.25	0.741	129.7	0.789	247.55	1.244	364.7	1.247	482.35	1.027	599.95	1.349	717.2	1.359	834.45	1.394	952.45	1.345
12.3	0.711	129.75	0.787	247.6	1.244	364.75	1.176	482.4	1.022	600	1.296	717.25	1.279	834.5	1.479	952.5	1.394
12.35	0.711	129.8	0.792	247.65	1.23	364.8	1.133	482.45	1.024	600.05	1.218	717.3	1.23	834.55	1.539	952.55	1.48
12.4	0.712	129.85	0.826	247.7	1.187	364.85	1.068	482.5	1.047	600.1	1.173	717.35	1.179	834.6	1.632	952.6	1.54
12.45	0.716	129.9	0.857	247.75	1.144	364.9	1.03	482.55	1.109	600.15	1.114	717.4	1.177	834.65	1.697	952.65	1.635
12.5	0.736	129.95	0.903	247.8	1.078	364.95	0.976	482.6	1.154	600.2	1.111	717.45	1.176	834.7	1.764	952.7	1.701
12.55	0.777	130	0.935	247.85	1.038	365	0.97	482.65	1.198	600.25	1.111	717.5	1.193	834.75	1.839	952.75	1.769
12.6	0.804	130.05	0.986	247.9	0.979	365.05	0.968	482.7	1.268	600.3	1.13	717.55	1.235	834.8	1.844	952.8	1.876
12.65	0.846	130.1	1.022	247.95	0.942	365.1	0.976	482.75	1.317	600.35	1.194	717.6	1.309	834.85	1.808	952.85	1.941
12.7	0.876	130.15	1.079	248	0.892	365.15	1.006	482.8	1.394	600.4	1.244	717.65	1.363	834.9	1.744	952.9	1.96
12.75	0.922	130.2	1.114	248.05	0.868	365.2	1.066	482.85	1.448	600.45	1.317	717.7	1.446	834.95	1.642	952.95	1.946
12.8	0.956	130.25	1.121	248.1	0.867	365.25	1.106	482.9	1.491	600.5	1.369	717.75	1.503	835	1.576	953	1.848
12.85	1	130.3	1.105	248.15	0.869	365.3	1.167	482.95	1.493	600.55	1.422	717.8	1.588	835.05	1.483	953.05	1.777
12.9	1.004	130.35	1.047	248.2	0.907	365.35	1.21	483	1.448	600.6	1.505	717.85	1.651	835.1	1.422	953.1	1.669
12.95	0.996	130.4	1.009	248.25	0.942	365.4	1.279	483.05	1.394	600.65	1.564	717.9	1.719	835.15	1.338	953.15	1.603
13	0.963	130.45	0.97	248.3	0.996	365.45	1.327	483.1	1.313	600.7	1.622	717.95	1.726	835.2	1.284	953.2	1.511
13.05	0.912	130.5	0.918	248.35	1.032	365.5	1.39	483.15	1.261	600.75	1.624	718	1.66	835.25	1.254	953.25	1.445
13.1	0.878	130.55	0.884	248.4	1.069	365.55	1.394	483.2	1.189	600.8	1.587	718.05	1.598	835.3	1.251	953.3	1.358
13.15	0.846	130.6	0.838	248.45	1.129	365.6	1.383	483.25	1.142	600.85	1.529	718.1	1.503	835.35	1.256	953.35	1.329
13.2	0.816	130.65	0.809	248.5	1.172	365.65	1.338	483.3	1.098	600.9	1.44	718.15	1.444	835.4	1.314	953.4	1.326
13.25	0.772	130.7	0.79	248.55	1.234	365.7	1.265	483.35	1.037	600.95	1.382	718.2	1.387	835.45	1.367	953.45	1.329
13.3	0.733	130.75	0.79	248.6	1.242	365.75	1.216	483.4	1.026	601	1.302	718.25	1.305	835.5	1.451	953.5	1.367
13.35	0.711	130.8	0.793	248.65	1.227	365.8	1.17	483.45	1.025	601.05	1.25	718.3	1.255	835.55	1.509	953.55	1.449
13.4	0.711	130.85	0.814	248.7	1.185	365.85	1.104	483.5	1.031	601.1	1.179	718.35	1.185	835.6	1.602	953.6	1.509
13.45	0.711	130.9	0.86	248.75	1.12	365.9	1.062	483.55	1.081	601.15	1.133	718.4	1.176	835.65	1.664	953.65	1.601
13.5	0.729	130.95	0.892	248.8	1.077	365.95	1.006	483.6	1.126	601.2	1.113	718.45	1.178	835.7	1.764	953.7	1.667
13.55	0.755	131	0.939	248.85	1.018	366	0.975	483.65	1.192	601.25	1.112	718.5	1.205	835.75	1.828	953.75	1.767
13.6	0.796	131.05	0.973	248.9	0.979	366.05	0.971	483.7	1.238	601.3	1.115	718.55	1.275	835.8	1.849	953.8	1.838
13.65	0.822	131.1	1.009	248.95	0.927	366.1	0.973	483.75	1.31	601.35	1.166	718.6	1.327	835.85	1.815	953.85	1.94
13.7	0.866	131.15	1.065	249	0.893	366.15	1.011	483.8	1.36	601.4	1.215	718.65	1.408	835.9	1.718	953.9	1.959
13.75	0.896	131.2	1.104	249.05	0.869	366.2	1.051	483.85	1.44	601.45	1.288	718.7	1.466	835.95	1.65	953.95	1.947
13.8	0.928	131.25	1.123	249.1	0.868	366.25	1.111	483.9	1.485	601.5	1.338	718.75	1.552	836	1.582	954	1.886
13.85	0.979	131.3	1.123	249.15	0.869	366.3	1.152	483.95	1.491	601.55	1.417	718.8	1.611	836.05	1.489	954.05	1.815
13.9	1	131.35	1.07	249.2	0.893	366.35	1.217	484	1.482	601.6	1.472	718.85	1.674	836.1	1.427	954.1	1.705
13.95	1.003	131.4	1.032	249.25	0.926	366.4	1.262	484.05	1.434	601.65	1.56	718.9	1.719	836.15	1.343	954.15	1.637
14	0.999	131.45	0.974	249.3	0.98	366.45	1.309	484.1	1.353	601.7	1.615	718.95	1.729	836.2	1.288	954.2	1.54
14.05	0.952	131.5	0.938	249.35	1.016	366.5	1.382	484.15	1.299	601.75	1.628	719	1.671	836.25	1.252	954.25	1.478
14.1	0.918	131.55	0.887	249.4	1.072	366.55	1.398	484.2	1.225	601.8	1.621	719.05	1.61	836.3	1.249	954.3	1.389
14.15	0.867	131.6	0.854	249.45	1.112	366.6	1.399	484.25	1.176	601.85	1.571	719.1	1.515	836.35	1.279	954.35	1.339
14.2	0.837	131.65	0.812	249.5	1.175	366.65	1.364	484.3	1.109	601.9	1.482	719.15	1.454	836.4	1.328	954.4	1.328
14.25	0.791	131.7	0.794	249.55	1.22	366.7	1.29	484.35	1.067	601.95	1.422	719.2	1.369	836.45	1.41	954.45	1.325
14.3	0.763	131.75	0.794	249.6	1.247	366.75	1.241	484.4	1.028	602	1.34	719.25	1.314	836.5	1.466	954.5	1.349
14.35	0.725	131.8	0.797	249.65	1.249	366.8	1.171	484.45	1.027	602.05	1.286	719.3	1.238	836.55	1.555	954.55	1.398
14.4	0.709	131.85	0.817	249.7	1.228	366.85	1.127	484.5	1.03	602.1	1.21	719.35	1.191	836.6	1.617	954.6	1.485
14.45	0.71	131.9	0.862	249.75	1.163	366.9	1.063	484.55	1.055	602.15	1.165	719.4	1.177	836.65	1.68	954.65	1.545
14.5	0.712	131.95	0.894	249.8	1.119	366.95	1.026	484.6	1.096	602.2	1.116	719.45	1.177	836.7	1.779	954.7	1.608
14.55	0.724	132	0.942	249.85	1.056	367	0.976	484.65	1.164	602.25	1.115	719.5	1.2	836.75	1.831	954.75	1.708
14.6	0.762	132.05	0.975	249.9	1.017	367.05	0.974	484.7	1.208	602.3	1.118	719.55	1.268	836.8	1.842	954.8	1.776
14.65	0.789	132.1	1.029	249.95	0.96	367.1	0.974	484.75	1.278	602.35	1.144	719.6	1.32	836.85	1.815	954.85	1.884
14.7	0.83	132.15	1.067	250	0.926	367.15	0.985	484.8	1.327	602.4	1.213	719.65	1.4	836.9	1.72	954.9	1.948
14.75	0.859	132.2	1.123	250.05	0.877	367.2	1.017	484.85	1.405	602.45	1.263	719.7	1.457	836.95	1.652	954.95	1.967
14.8	0.906	132.25	1.131	250.1	0.87	367.25	1.078	484.9	1.46	602.5	1.311	719.75	1.543	837	1.553	955	1.95
14.85	0.938	132.3	1.127	250.15	0.868	367.3	1.118	484.95	1.498	602.55	1.388	719.8	1.601	837.05	1.492	955.05	1.852
14.9	0.99	132.35	1.094	250.2	0.874	367.35	1.181	485	1.501	602.6	1.442	719.85	1.696	837.1	1.401	955.1	1.78
14.95	1.006	132.4	1.054	250.25	0.915	367.4	1.225	485.05	1.45	602.65	1.527	719.9	1.724	837.15	1.346	955.15	1.672
15	1.001	132.45	0.995	250.3	0.952	367.45	1.294	485.1	1.396	602.7	1.586	719.95	1.726	837.2	1.267	955.2	1.606
15.05	0.97	132.5	0.958	250.35	0.988	367.5	1.343	485.15	1.315	602.75	1.627	720	1.68	837.25	1.251	955.25	1.513
15.1	0.935	132.55	0.905	250.4	1.024	367.55	1.398	485.2	1.263	602.8	1.628	720.05	1.587	837.3	1.249	955.3	1.447
15.15	0.884	132.6	0.872	250.45	1.081	367.6	1.401	485.25	1.215	602.85	1.551	720.1	1.524	837.35	1.251	955.35	1.389
15.2	0.851	132.65	0.828	250.5	1.142	367.65	1.381	485.3	1.143	602.9	1.492	720.15	1.462	837.4	1.299	955.4	1.334
15.25	0.806	132.7	0.8	250.55	1.185	367.7	1.333	485.35	1.1	602.95	1.402	720.2	1.377	837.45	1.378	955.45	1.329
15.3	0.777	132.75	0.796	250.6	1.246	367.75	1.285	485.4	1.04	603	1.347	720.25	1.322	837.5	1.434	955.5	1.348
15.35	0.738	132.8	0.794	250.65	1.25	367.8	1.235	485.45	1.031	603.05	1.266	720.3	1.245	837.55	1.52	955.55	1.395
15.4	0.714	132.85	0.809	250.7	1.233	367.85	1.167	485.5	1.03	603.1	1.215	720.35	1.197	837.6	1.581	955.6	1.482
15.45	0.713	132.9	0.836	250.75	1.189	367.9	1.101	485.55	1.038	603.15	1.169	720.4	1.178	837.65	1.674	955.65	1.542
15.5	0.715	132.95	0.885	250.8	1.123	367.95	1.059	485.6	1.092	603.2	1.113	720.45	1.176	837.7	1.74	955.7	1.637
15.55	0.739	133	0.916	250.85	1.08	368	1.002	485.65	1.137	603.25	1.11	720.5	1.184	837.75	1.827	955.75	1.704
15.6	0.766	133.05	0.948	250.9	1.02	368.05	0.977	485.7	1.204	603.3	1.115	720.55	1.222	837.8	1.835	955.8	1.807
15.65	0.807	133.1	1	250.95	0.98	368.1	0.976	485.75	1.25	603.35	1.147	720.6	1.295	837.85	1.759	955.85	1.88
15.7	0.834	133.15	1.036	251	0.944	368.15	0.976	485.8	1.323	603.4	1.218	720.65	1.348	837.9	1.692	955.9	1.964
15.75	0.864	133.2	1.095	251.05	0.893	368.2	1.009	485.85	1.373	603.45	1.267	720.7	1.429	837.95	1.624	955.95	1.973
15.8	0.911	133.25	1.128	251.1	0.872	368.25	1.047	485.9	1.427	603.5	1.341	720.75	1.487	838	1.527	956	1.961
15.85	0.943	133.3	1.131	251.15	0.871	368.3	1.109	485.95	1.497	603.55	1.393	720.8	1.544	838.05	1.466	956.05	1.865
15.9	0.996	133.35	1.127	251.2	0.871	368.35	1.149	486	1.501	603.6	1.475	720.85	1.632	838.1	1.376	956.1	1.794
15.95	1.008	133.4	1.07	251.25	0.9	368.4	1.192	486.05	1.488	603.65	1.533	720.9	1.694	838.15	1.323	956.15	1.685
16	1.005	133.45	1.031	251.3	0.934	368.45	1.259	486.1	1.437	603.7	1.613	720.95	1.722	838.2	1.252	956.2	1.618
16.05	0.974	133.5	0.972	251.35	0.987	368.5	1.306	486.15	1.355	603.75	1.624	721	1.723	838.25	1.247	956.25	1.526
16.1	0.921	133.55	0.937	251.4	1.023	368.55	1.381	486.2	1.3	603.8	1.625	721.05	1.668	838.3	1.245	956.3	1.459
16.15	0.887	133.6	0.884	251.45	1.08	368.6	1.404	486.25	1.226	603.85	1.583	721.1	1.606	838.35	1.267	956.35	1.372
16.2	0.84	133.65	0.852	251.5	1.12	368.65	1.408	486.3	1.177	603.9	1.524	721.15	1.512	838.4	1.34	956.4	1.338
16.25	0.808	133.7	0.823	251.55	1.183	368.7	1.377	486.35	1.109	603.95	1.436	721.2	1.451	838.45	1.395	956.45	1.332
16.3	0.766	133.75	0.795	251.6	1.226	368.75	1.303	486.4	1.067	604	1.378	721.25	1.366	838.5	1.48	956.5	1.338
16.35	0.74	133.8	0.795	251.65	1.246	368.8	1.253	486.45	1.032	604.05	1.299	721.3	1.312	838.55	1.54	956.55	1.399
16.4	0.717	133.85	0.796	251.7	1.249	368.85	1.182	486.5	1.031	604.1	1.246	721.35	1.236	838.6	1.602	956.6	1.456
16.45	0.716	133.9	0.81	251.75	1.223	368.9	1.138	486.55	1.031	604.15	1.176	721.4	1.189	838.65	1.697	956.65	1.516
16.5	0.715	133.95	0.854	251.8	1.157	368.95	1.073	486.6	1.063	604.2	1.13	721.45	1.175	838.7	1.764	956.7	1.609
16.55	0.724	134	0.885	251.85	1.113	369	1.035	486.65	1.105	604.25	1.112	721.5	1.171	838.75	1.833	956.75	1.676
16.6	0.746	134.05	0.932	251.9	1.05	369.05	0.996	486.7	1.172	604.3	1.112	721.55	1.181	838.8	1.839	956.8	1.778
16.65	0.788	134.1	0.965	251.95	1.011	369.1	0.978	486.75	1.217	604.35	1.146	721.6	1.244	838.85	1.794	956.85	1.85
16.7	0.815	134.15	1.018	252	0.954	369.15	0.976	486.8	1.288	604.4	1.191	721.65	1.294	838.9	1.73	956.9	1.956
16.75	0.857	134.2	1.049	252.05	0.921	369.2	0.986	486.85	1.337	604.45	1.241	721.7	1.373	838.95	1.628	956.95	1.976
16.8	0.888	134.25	1.104	252.1	0.873	369.25	1.016	486.9	1.415	604.5	1.314	721.75	1.429	839	1.562	957	1.969
16.85	0.936	134.3	1.118	252.15	0.869	369.3	1.077	486.95	1.47	604.55	1.365	721.8	1.514	839.05	1.47	957.05	1.909
16.9	0.97	134.35	1.12	252.2	0.869	369.35	1.117	487	1.502	604.6	1.446	721.85	1.571	839.1	1.41	957.1	1.801
16.95	1.012	134.4	1.093	252.25	0.884	369.4	1.179	487.05	1.505	604.65	1.501	721.9	1.664	839.15	1.327	957.15	1.726
17	1.014	134.45	1.053	252.3	0.914	369.45	1.223	487.1	1.447	604.7	1.591	721.95	1.712	839.2	1.273	957.2	1.623
17.05	1.002	134.5	0.995	252.35	0.968	369.5	1.291	487.15	1.393	604.75	1.625	722	1.722	839.25	1.25	957.25	1.556
17.1	0.951	134.55	0.957	252.4	1.003	369.55	1.339	487.2	1.338	604.8	1.632	722.05	1.699	839.3	1.247	957.3	1.494
17.15	0.916	134.6	0.904	252.45	1.059	369.6	1.399	487.25	1.26	604.85	1.598	722.1	1.64	839.35	1.264	957.35	1.402
17.2	0.865	134.65	0.87	252.5	1.098	369.65	1.402	487.3	1.212	604.9	1.511	722.15	1.547	839.4	1.336	957.4	1.349
17.25	0.835	134.7	0.825	252.55	1.16	369.7	1.39	487.35	1.139	604.95	1.451	722.2	1.484	839.45	1.391	957.45	1.335
17.3	0.789	134.75	0.797	252.6	1.204	369.75	1.319	487.4	1.097	605	1.366	722.25	1.398	839.5	1.475	957.5	1.333
17.35	0.762	134.8	0.786	252.65	1.246	369.8	1.27	487.45	1.037	605.05	1.313	722.3	1.342	839.55	1.534	957.55	1.37
17.4	0.724	134.85	0.787	252.7	1.249	369.85	1.197	487.5	1.032	605.1	1.259	722.35	1.263	839.6	1.627	957.6	1.423
17.45	0.717	134.9	0.795	252.75	1.223	369.9	1.153	487.55	1.033	605.15	1.187	722.4	1.215	839.65	1.691	957.65	1.511
17.5	0.716	134.95	0.82	252.8	1.179	369.95	1.087	487.6	1.054	605.2	1.141	722.45	1.175	839.7	1.792	957.7	1.571
17.55	0.721	135	0.852	252.85	1.114	370	1.047	487.65	1.115	605.25	1.115	722.5	1.174	839.75	1.833	957.75	1.668
17.6	0.751	135.05	0.9	252.9	1.071	370.05	0.99	487.7	1.16	605.3	1.114	722.55	1.179	839.8	1.831	957.8	1.734
17.65	0.779	135.1	0.932	252.95	1.032	370.1	0.975	487.75	1.227	605.35	1.117	722.6	1.217	839.85	1.777	957.85	1.838
17.7	0.806	135.15	0.984	253	0.974	370.15	0.975	487.8	1.274	605.4	1.147	722.65	1.289	839.9	1.711	957.9	1.911
17.75	0.848	135.2	1.02	253.05	0.939	370.2	0.983	487.85	1.323	605.45	1.216	722.7	1.342	839.95	1.609	957.95	1.959
17.8	0.878	135.25	1.077	253.1	0.888	370.25	1.033	487.9	1.401	605.5	1.266	722.75	1.395	840	1.545	958	1.959
17.85	0.926	135.3	1.116	253.15	0.871	370.3	1.074	487.95	1.455	605.55	1.34	722.8	1.481	840.05	1.453	958.05	1.901
17.9	0.959	135.35	1.124	253.2	0.871	370.35	1.115	488	1.501	605.6	1.392	722.85	1.537	840.1	1.393	958.1	1.794
17.95	1.009	135.4	1.114	253.25	0.872	370.4	1.177	488.05	1.506	605.65	1.473	722.9	1.626	840.15	1.311	958.15	1.72
18	1.016	135.45	1.057	253.3	0.904	370.45	1.221	488.1	1.442	605.7	1.531	722.95	1.689	840.2	1.26	958.2	1.617
18.05	1.012	135.5	1.017	253.35	0.939	370.5	1.29	488.15	1.388	605.75	1.591	723	1.718	840.25	1.249	958.25	1.55
18.1	0.981	135.55	0.96	253.4	0.993	370.55	1.339	488.2	1.306	605.8	1.63	723.05	1.72	840.3	1.249	958.3	1.458
18.15	0.929	135.6	0.925	253.45	1.029	370.6	1.399	488.25	1.256	605.85	1.634	723.1	1.644	840.35	1.281	958.35	1.399
18.2	0.894	135.65	0.89	253.5	1.087	370.65	1.404	488.3	1.183	605.9	1.573	723.15	1.583	840.4	1.33	958.4	1.333
18.25	0.846	135.7	0.843	253.55	1.127	370.7	1.369	488.35	1.136	605.95	1.513	723.2	1.488	840.45	1.413	958.45	1.328
18.3	0.815	135.75	0.814	253.6	1.169	370.75	1.319	488.4	1.073	606	1.424	723.25	1.429	840.5	1.469	958.5	1.356
18.35	0.785	135.8	0.791	253.65	1.234	370.8	1.245	488.45	1.038	606.05	1.368	723.3	1.345	840.55	1.528	958.55	1.407
18.4	0.745	135.85	0.791	253.7	1.25	370.85	1.197	488.5	1.035	606.1	1.288	723.35	1.291	840.6	1.622	958.6	1.464
18.45	0.721	135.9	0.8	253.75	1.252	370.9	1.13	488.55	1.032	606.15	1.236	723.4	1.241	840.65	1.685	958.65	1.554
18.5	0.72	135.95	0.825	253.8	1.221	370.95	1.086	488.6	1.048	606.2	1.166	723.45	1.178	840.7	1.786	958.7	1.617
18.55	0.719	136	0.873	253.85	1.156	371	1.046	488.65	1.106	606.25	1.123	723.5	1.173	840.75	1.834	958.75	1.717
18.6	0.735	136.05	0.904	253.9	1.111	371.05	0.989	488.7	1.151	606.3	1.116	723.55	1.173	840.8	1.845	958.8	1.785
18.65	0.76	136.1	0.953	253.95	1.049	371.1	0.975	488.75	1.218	606.35	1.114	723.6	1.194	840.85	1.812	958.85	1.893
18.7	0.801	136.15	0.988	254	1.01	371.15	0.974	488.8	1.266	606.4	1.127	723.65	1.261	840.9	1.716	958.9	1.95
18.75	0.829	136.2	1.043	254.05	0.953	371.2	0.976	488.85	1.339	606.45	1.187	723.7	1.312	840.95	1.648	958.95	1.961
18.8	0.873	136.25	1.082	254.1	0.92	371.25	1.017	488.9	1.39	606.5	1.237	723.75	1.392	841	1.549	959	1.911
18.85	0.904	136.3	1.121	254.15	0.874	371.3	1.057	488.95	1.472	606.55	1.311	723.8	1.449	841.05	1.489	959.05	1.806
18.9	0.953	136.35	1.131	254.2	0.871	371.35	1.117	489	1.505	606.6	1.362	723.85	1.534	841.1	1.398	959.1	1.732
18.95	0.988	136.4	1.119	254.25	0.871	371.4	1.158	489.05	1.505	606.65	1.442	723.9	1.592	841.15	1.343	959.15	1.629
19	1.016	136.45	1.062	254.3	0.879	371.45	1.223	489.1	1.461	606.7	1.498	723.95	1.686	841.2	1.289	959.2	1.562
19.05	1.019	136.5	1.023	254.35	0.907	371.5	1.268	489.15	1.407	606.75	1.587	724	1.716	841.25	1.254	959.25	1.503
19.1	1.01	136.55	0.965	254.4	0.961	371.55	1.341	489.2	1.325	606.8	1.628	724.05	1.719	841.3	1.253	959.3	1.409
19.15	0.958	136.6	0.93	254.45	0.997	371.6	1.388	489.25	1.273	606.85	1.63	724.1	1.701	841.35	1.264	959.35	1.353
19.2	0.924	136.65	0.878	254.5	1.052	371.65	1.398	489.3	1.199	606.9	1.584	724.15	1.643	841.4	1.308	959.4	1.328
19.25	0.873	136.7	0.847	254.55	1.09	371.7	1.383	489.35	1.152	606.95	1.496	724.2	1.549	841.45	1.389	959.45	1.324
19.3	0.842	136.75	0.803	254.6	1.151	371.75	1.336	489.4	1.087	607	1.436	724.25	1.486	841.5	1.445	959.5	1.351
19.35	0.796	136.8	0.794	254.65	1.195	371.8	1.262	489.45	1.046	607.05	1.379	724.3	1.4	841.55	1.533	959.55	1.4
19.4	0.769	136.85	0.792	254.7	1.248	371.85	1.214	489.5	1.036	607.1	1.298	724.35	1.344	841.6	1.596	959.6	1.487
19.45	0.73	136.9	0.797	254.75	1.25	371.9	1.147	489.55	1.04	607.15	1.246	724.4	1.265	841.65	1.691	959.65	1.547
19.5	0.722	136.95	0.815	254.8	1.238	371.95	1.102	489.6	1.09	607.2	1.175	724.45	1.216	841.7	1.758	959.7	1.642
19.55	0.723	137	0.86	254.85	1.196	372	1.042	489.65	1.135	607.25	1.129	724.5	1.175	841.75	1.841	959.75	1.708
19.6	0.725	137.05	0.891	254.9	1.152	372.05	1.004	489.7	1.202	607.3	1.118	724.55	1.171	841.8	1.847	959.8	1.811
19.65	0.742	137.1	0.939	254.95	1.087	372.1	0.974	489.75	1.248	607.35	1.117	724.6	1.192	841.85	1.845	959.85	1.884
19.7	0.782	137.15	0.972	255	1.046	372.15	0.974	489.8	1.297	607.4	1.141	724.65	1.235	841.9	1.758	959.9	1.946
19.75	0.81	137.2	1.026	255.05	0.988	372.2	0.977	489.85	1.372	607.45	1.183	724.7	1.284	841.95	1.691	959.95	1.961
19.8	0.852	137.25	1.064	255.1	0.951	372.25	1.003	489.9	1.425	607.5	1.257	724.75	1.363	842	1.589	960	1.918
19.85	0.882	137.3	1.121	255.15	0.901	372.3	1.041	489.95	1.502	607.55	1.306	724.8	1.417	842.05	1.527	960.05	1.814
19.9	0.93	137.35	1.13	255.2	0.875	372.35	1.102	490	1.51	607.6	1.382	724.85	1.504	842.1	1.434	960.1	1.741
19.95	0.963	137.4	1.117	255.25	0.873	372.4	1.142	490.05	1.484	607.65	1.436	724.9	1.56	842.15	1.376	960.15	1.638
20	1.015	137.45	1.079	255.3	0.875	372.45	1.206	490.1	1.431	607.7	1.491	724.95	1.652	842.2	1.295	960.2	1.572
20.05	1.02	137.5	1.02	255.35	0.897	372.5	1.251	490.15	1.349	607.75	1.579	725	1.707	842.25	1.26	960.25	1.477
20.1	1.008	137.55	0.981	255.4	0.931	372.55	1.322	490.2	1.295	607.8	1.626	725.05	1.721	842.3	1.254	960.3	1.418
20.15	0.973	137.6	0.944	255.45	0.985	372.6	1.372	490.25	1.221	607.85	1.635	725.1	1.708	842.35	1.265	960.35	1.339
20.2	0.92	137.65	0.892	255.5	1.021	372.65	1.4	490.3	1.172	607.9	1.615	725.15	1.62	842.4	1.333	960.4	1.33
20.25	0.886	137.7	0.859	255.55	1.058	372.7	1.404	490.35	1.106	607.95	1.53	725.2	1.558	842.45	1.387	960.45	1.332
20.3	0.854	137.75	0.816	255.6	1.118	372.75	1.352	490.4	1.063	608	1.471	725.25	1.464	842.5	1.444	960.5	1.37
20.35	0.808	137.8	0.794	255.65	1.159	372.8	1.303	490.45	1.04	608.05	1.383	725.3	1.407	842.55	1.532	960.55	1.423
20.4	0.779	137.85	0.794	255.7	1.226	372.85	1.229	490.5	1.039	608.1	1.33	725.35	1.351	842.6	1.595	960.6	1.514
20.45	0.74	137.9	0.796	255.75	1.253	372.9	1.183	490.55	1.04	608.15	1.25	725.4	1.271	842.65	1.69	960.65	1.575
20.5	0.723	137.95	0.829	255.8	1.257	372.95	1.139	490.6	1.081	608.2	1.202	725.45	1.223	842.7	1.757	960.7	1.674
20.55	0.724	138	0.861	255.85	1.239	373	1.074	490.65	1.125	608.25	1.133	725.5	1.175	842.75	1.845	960.75	1.742
20.6	0.725	138.05	0.907	255.9	1.174	373.05	1.036	490.7	1.193	608.3	1.117	725.55	1.173	842.8	1.853	960.8	1.848
20.65	0.746	138.1	0.94	255.95	1.13	373.1	0.981	490.75	1.238	608.35	1.116	725.6	1.186	842.85	1.833	960.85	1.922
20.7	0.773	138.15	0.992	256	1.066	373.15	0.975	490.8	1.31	608.4	1.121	725.65	1.227	842.9	1.771	960.9	1.973
20.75	0.815	138.2	1.028	256.05	1.027	373.2	0.973	490.85	1.36	608.45	1.154	725.7	1.301	842.95	1.669	960.95	1.977
20.8	0.843	138.25	1.066	256.1	0.968	373.25	0.981	490.9	1.44	608.5	1.225	725.75	1.354	843	1.601	961	1.934
20.85	0.887	138.3	1.124	256.15	0.934	373.3	1.03	490.95	1.494	608.55	1.274	725.8	1.436	843.05	1.507	961.05	1.865
20.9	0.919	138.35	1.133	256.2	0.9	373.35	1.071	491	1.513	608.6	1.349	725.85	1.494	843.1	1.444	961.1	1.755
20.95	0.951	138.4	1.131	256.25	0.876	373.4	1.131	491.05	1.498	608.65	1.402	725.9	1.579	843.15	1.385	961.15	1.683
21	1.004	138.45	1.098	256.3	0.876	373.45	1.172	491.1	1.446	608.7	1.484	725.95	1.641	843.2	1.303	961.2	1.617
21.05	1.021	138.5	1.039	256.35	0.879	373.5	1.238	491.15	1.365	608.75	1.542	726	1.701	843.25	1.263	961.25	1.524
21.1	1.018	138.55	0.999	256.4	0.903	373.55	1.284	491.2	1.31	608.8	1.623	726.05	1.719	843.3	1.255	961.3	1.457
21.15	0.987	138.6	0.944	256.45	0.955	373.6	1.333	491.25	1.235	608.85	1.631	726.1	1.714	843.35	1.263	961.35	1.37
21.2	0.934	138.65	0.908	256.5	0.992	373.65	1.396	491.3	1.186	608.9	1.62	726.15	1.63	843.4	1.328	961.4	1.339
21.25	0.899	138.7	0.858	256.55	1.046	373.7	1.4	491.35	1.118	608.95	1.567	726.2	1.568	843.45	1.382	961.45	1.334
21.3	0.851	138.75	0.83	256.6	1.085	373.75	1.389	491.4	1.075	609	1.508	726.25	1.474	843.5	1.467	961.5	1.339
21.35	0.819	138.8	0.795	256.65	1.146	373.8	1.344	491.45	1.039	609.05	1.418	726.3	1.417	843.55	1.525	961.55	1.402
21.4	0.776	138.85	0.795	256.7	1.19	373.85	1.27	491.5	1.037	609.1	1.363	726.35	1.333	843.6	1.619	961.6	1.46
21.45	0.75	138.9	0.797	256.75	1.253	373.9	1.221	491.55	1.051	609.15	1.282	726.4	1.28	843.65	1.683	961.65	1.551
21.5	0.723	138.95	0.83	256.8	1.261	373.95	1.153	491.6	1.087	609.2	1.231	726.45	1.208	843.7	1.783	961.7	1.614
21.55	0.724	139	0.862	256.85	1.262	374	1.109	491.65	1.154	609.25	1.161	726.5	1.177	843.75	1.841	961.75	1.716
21.6	0.723	139.05	0.91	256.9	1.218	374.05	1.048	491.7	1.198	609.3	1.123	726.55	1.172	843.8	1.854	961.8	1.784
21.65	0.738	139.1	0.942	256.95	1.173	374.1	1.01	491.75	1.243	609.35	1.118	726.6	1.183	843.85	1.81	961.85	1.856
21.7	0.762	139.15	0.994	257	1.107	374.15	0.975	491.8	1.315	609.4	1.119	726.65	1.223	843.9	1.744	961.9	1.961
21.75	0.803	139.2	1.031	257.05	1.065	374.2	0.974	491.85	1.365	609.45	1.152	726.7	1.296	843.95	1.641	961.95	1.981
21.8	0.83	139.25	1.089	257.1	1.005	374.25	0.977	491.9	1.446	609.5	1.197	726.75	1.349	844	1.575	962	1.986
21.85	0.874	139.3	1.126	257.15	0.967	374.3	1.015	491.95	1.498	609.55	1.272	726.8	1.43	844.05	1.482	962.05	1.939
21.9	0.904	139.35	1.136	257.2	0.916	374.35	1.055	492	1.509	609.6	1.321	726.85	1.488	844.1	1.421	962.1	1.833
21.95	0.953	139.4	1.122	257.25	0.883	374.4	1.116	492.05	1.467	609.65	1.373	726.9	1.574	844.15	1.337	962.15	1.758
22	0.988	139.45	1.064	257.3	0.878	374.45	1.157	492.1	1.386	609.7	1.454	726.95	1.635	844.2	1.283	962.2	1.653
22.05	1.018	139.5	1.024	257.35	0.878	374.5	1.222	492.15	1.331	609.75	1.51	727	1.715	844.25	1.259	962.25	1.585
22.1	1.021	139.55	0.985	257.4	0.906	374.55	1.268	492.2	1.254	609.8	1.6	727.05	1.721	844.3	1.258	962.3	1.489
22.15	0.98	139.6	0.931	257.45	0.941	374.6	1.34	492.25	1.205	609.85	1.634	727.1	1.701	844.35	1.296	962.35	1.429
22.2	0.945	139.65	0.895	257.5	0.978	374.65	1.389	492.3	1.134	609.9	1.64	727.15	1.642	844.4	1.347	962.4	1.349
22.25	0.911	139.7	0.848	257.55	1.032	374.7	1.404	492.35	1.093	609.95	1.605	727.2	1.548	844.45	1.403	962.45	1.34
22.3	0.861	139.75	0.818	257.6	1.07	374.75	1.391	492.4	1.051	610	1.517	727.25	1.486	844.5	1.488	962.5	1.336
22.35	0.831	139.8	0.797	257.65	1.131	374.8	1.32	492.45	1.039	610.05	1.457	727.3	1.427	844.55	1.548	962.55	1.358
22.4	0.786	139.85	0.797	257.7	1.173	374.85	1.271	492.5	1.037	610.1	1.371	727.35	1.343	844.6	1.642	962.6	1.408
22.45	0.76	139.9	0.806	257.75	1.241	374.9	1.222	492.55	1.059	610.15	1.318	727.4	1.289	844.65	1.706	962.65	1.496
22.5	0.725	139.95	0.831	257.8	1.263	374.95	1.154	492.6	1.097	610.2	1.238	727.45	1.215	844.7	1.809	962.7	1.557
22.55	0.724	140	0.879	257.85	1.262	375	1.11	492.65	1.165	610.25	1.191	727.5	1.179	844.75	1.85	962.75	1.654
22.6	0.725	140.05	0.91	257.9	1.224	375.05	1.048	492.7	1.21	610.3	1.144	727.55	1.173	844.8	1.859	962.8	1.722
22.65	0.731	140.1	0.96	257.95	1.157	375.1	1.01	492.75	1.28	610.35	1.118	727.6	1.179	844.85	1.818	962.85	1.826
22.7	0.767	140.15	0.995	258	1.112	375.15	0.977	492.8	1.329	610.4	1.116	727.65	1.239	844.9	1.72	962.9	1.9
22.75	0.795	140.2	1.031	258.05	1.05	375.2	0.976	492.85	1.407	610.45	1.145	727.7	1.288	844.95	1.651	962.95	1.98
22.8	0.836	140.25	1.09	258.1	1.01	375.25	0.979	492.9	1.462	610.5	1.188	727.75	1.368	845	1.553	963	1.989
22.85	0.865	140.3	1.128	258.15	0.972	375.3	1.003	492.95	1.515	610.55	1.263	727.8	1.423	845.05	1.491	963.05	1.915
22.9	0.895	140.35	1.138	258.2	0.92	375.35	1.061	493	1.516	610.6	1.312	727.85	1.509	845.1	1.429	963.1	1.843
22.95	0.927	140.4	1.137	258.25	0.886	375.4	1.102	493.05	1.504	610.65	1.39	727.9	1.567	845.15	1.345	963.15	1.768
23	0.977	140.45	1.084	258.3	0.879	375.45	1.163	493.1	1.426	610.7	1.444	727.95	1.627	845.2	1.291	963.2	1.661
23.05	1.02	140.5	1.045	258.35	0.878	375.5	1.205	493.15	1.371	610.75	1.529	728	1.714	845.25	1.26	963.25	1.593
23.1	1.02	140.55	0.986	258.4	0.893	375.55	1.25	493.2	1.289	610.8	1.589	728.05	1.723	845.3	1.258	963.3	1.497
23.15	1.01	140.6	0.949	258.45	0.924	375.6	1.321	493.25	1.24	610.85	1.637	728.1	1.711	845.35	1.294	963.35	1.435
23.2	0.976	140.65	0.896	258.5	0.979	375.65	1.37	493.3	1.166	610.9	1.64	728.15	1.654	845.4	1.344	963.4	1.352
23.25	0.924	140.7	0.863	258.55	1.015	375.7	1.4	493.35	1.121	610.95	1.633	728.2	1.56	845.45	1.428	963.45	1.339
23.3	0.89	140.75	0.819	258.6	1.071	375.75	1.387	493.4	1.058	611	1.585	728.25	1.497	845.5	1.485	963.5	1.34
23.35	0.843	140.8	0.799	258.65	1.111	375.8	1.315	493.45	1.04	611.05	1.495	728.3	1.41	845.55	1.577	963.55	1.371
23.4	0.812	140.85	0.798	258.7	1.173	375.85	1.266	493.5	1.037	611.1	1.406	728.35	1.353	845.6	1.639	963.6	1.452
23.45	0.77	140.9	0.801	258.75	1.218	375.9	1.194	493.55	1.042	611.15	1.352	728.4	1.273	845.65	1.737	963.65	1.513
23.5	0.744	140.95	0.819	258.8	1.257	375.95	1.15	493.6	1.086	611.2	1.271	728.45	1.224	845.7	1.806	963.7	1.605
23.55	0.726	141	0.865	258.85	1.267	376	1.084	493.65	1.13	611.25	1.22	728.5	1.178	845.75	1.853	963.75	1.671
23.6	0.727	141.05	0.897	258.9	1.243	376.05	1.045	493.7	1.175	611.3	1.151	728.55	1.176	845.8	1.855	963.8	1.738
23.65	0.727	141.1	0.945	258.95	1.176	376.1	0.988	493.75	1.243	611.35	1.123	728.6	1.18	845.85	1.804	963.85	1.842
23.7	0.748	141.15	0.979	259	1.132	376.15	0.976	493.8	1.291	611.4	1.12	728.65	1.211	845.9	1.703	963.9	1.916
23.75	0.775	141.2	1.034	259.05	1.067	376.2	0.976	493.85	1.366	611.45	1.123	728.7	1.282	845.95	1.634	963.95	1.975
23.8	0.817	141.25	1.072	259.1	1.028	376.25	0.979	493.9	1.419	611.5	1.167	728.75	1.362	846	1.538	964	1.971
23.85	0.845	141.3	1.13	259.15	0.969	376.3	1.005	493.95	1.499	611.55	1.215	728.8	1.416	846.05	1.475	964.05	1.88
23.9	0.889	141.35	1.139	259.2	0.935	376.35	1.064	494	1.514	611.6	1.266	728.85	1.503	846.1	1.386	964.1	1.808
23.95	0.921	141.4	1.138	259.25	0.885	376.4	1.105	494.05	1.518	611.65	1.34	728.9	1.561	846.15	1.332	964.15	1.697
24	0.971	141.45	1.105	259.3	0.88	376.45	1.166	494.1	1.488	611.7	1.392	728.95	1.652	846.2	1.267	964.2	1.629
24.05	1.007	141.5	1.065	259.35	0.881	376.5	1.209	494.15	1.407	611.75	1.474	729	1.712	846.25	1.263	964.25	1.533
24.1	1.026	141.55	1.005	259.4	0.894	376.55	1.277	494.2	1.352	611.8	1.531	729.05	1.727	846.3	1.264	964.3	1.467
24.15	1.027	141.6	0.967	259.45	0.925	376.6	1.325	494.25	1.273	611.85	1.621	729.1	1.721	846.35	1.292	964.35	1.379
24.2	1.008	141.65	0.914	259.5	0.981	376.65	1.394	494.3	1.225	611.9	1.642	729.15	1.635	846.4	1.341	964.4	1.338
24.25	0.955	141.7	0.88	259.55	1.017	376.7	1.404	494.35	1.176	611.95	1.641	729.2	1.573	846.45	1.425	964.45	1.333
24.3	0.92	141.75	0.834	259.6	1.074	376.75	1.397	494.4	1.109	612	1.596	729.25	1.509	846.5	1.482	964.5	1.34
24.35	0.87	141.8	0.806	259.65	1.114	376.8	1.355	494.45	1.066	612.05	1.507	729.3	1.42	846.55	1.573	964.55	1.384
24.4	0.839	141.85	0.8	259.7	1.178	376.85	1.306	494.5	1.041	612.1	1.446	729.35	1.364	846.6	1.636	964.6	1.468
24.45	0.794	141.9	0.8	259.75	1.223	376.9	1.232	494.55	1.041	612.15	1.362	729.4	1.283	846.65	1.734	964.65	1.528
24.5	0.767	141.95	0.811	259.8	1.268	376.95	1.185	494.6	1.05	612.2	1.308	729.45	1.233	846.7	1.803	964.7	1.621
24.55	0.73	142	0.838	259.85	1.271	377	1.118	494.65	1.084	612.25	1.255	729.5	1.181	846.75	1.861	964.75	1.688
24.6	0.728	142.05	0.886	259.9	1.229	377.05	1.076	494.7	1.151	612.3	1.184	729.55	1.179	846.8	1.865	964.8	1.791
24.65	0.729	142.1	0.918	259.95	1.184	377.1	1.018	494.75	1.195	612.35	1.138	729.6	1.181	846.85	1.783	964.85	1.862
24.7	0.734	142.15	0.95	260	1.117	377.15	0.983	494.8	1.265	612.4	1.125	729.65	1.21	846.9	1.716	964.9	1.958
24.75	0.769	142.2	1.003	260.05	1.074	377.2	0.976	494.85	1.313	612.45	1.122	729.7	1.281	846.95	1.612	964.95	1.968
24.8	0.797	142.25	1.039	260.1	1.035	377.25	0.977	494.9	1.39	612.5	1.147	729.75	1.334	847	1.548	965	1.949
24.85	0.824	142.3	1.098	260.15	0.995	377.3	1.009	494.95	1.444	612.55	1.189	729.8	1.415	847.05	1.486	965.05	1.883
24.9	0.867	142.35	1.133	260.2	0.941	377.35	1.048	495	1.498	612.6	1.264	729.85	1.473	847.1	1.424	965.1	1.812
24.95	0.897	142.4	1.14	260.25	0.89	377.4	1.109	495.05	1.519	612.65	1.313	729.9	1.531	847.15	1.341	965.15	1.701
25	0.946	142.45	1.135	260.3	0.884	377.45	1.149	495.1	1.502	612.7	1.39	729.95	1.619	847.2	1.272	965.2	1.634
25.05	0.98	142.5	1.079	260.35	0.882	377.5	1.192	495.15	1.423	612.75	1.444	730	1.683	847.25	1.267	965.25	1.538
25.1	1.024	142.55	1.04	260.4	0.888	377.55	1.236	495.2	1.369	612.8	1.528	730.05	1.729	847.3	1.266	965.3	1.472
25.15	1.025	142.6	0.98	260.45	0.931	377.6	1.306	495.25	1.288	612.85	1.588	730.1	1.73	847.35	1.274	965.35	1.384
25.2	1.017	142.65	0.945	260.5	0.969	377.65	1.38	495.3	1.239	612.9	1.635	730.15	1.648	847.4	1.342	965.4	1.34
25.25	0.982	142.7	0.892	260.55	1.023	377.7	1.402	495.35	1.165	612.95	1.644	730.2	1.586	847.45	1.397	965.45	1.333
25.3	0.93	142.75	0.859	260.6	1.061	377.75	1.406	495.4	1.121	613	1.603	730.25	1.491	847.5	1.482	965.5	1.334
25.35	0.895	142.8	0.83	260.65	1.121	377.8	1.374	495.45	1.057	613.05	1.513	730.3	1.432	847.55	1.541	965.55	1.383
25.4	0.847	142.85	0.799	260.7	1.163	377.85	1.301	495.5	1.042	613.1	1.452	730.35	1.347	847.6	1.635	965.6	1.438
25.45	0.816	142.9	0.799	260.75	1.207	377.9	1.251	495.55	1.041	613.15	1.366	730.4	1.292	847.65	1.699	965.65	1.527
25.5	0.787	142.95	0.799	260.8	1.269	377.95	1.181	495.6	1.054	613.2	1.312	730.45	1.219	847.7	1.766	965.7	1.589
25.55	0.748	143	0.813	260.85	1.276	378	1.137	495.65	1.09	613.25	1.232	730.5	1.184	847.75	1.855	965.75	1.654
25.6	0.728	143.05	0.857	260.9	1.268	378.05	1.072	495.7	1.158	613.3	1.186	730.55	1.18	847.8	1.862	965.8	1.756
25.65	0.728	143.1	0.889	260.95	1.228	378.1	1.034	495.75	1.202	613.35	1.125	730.6	1.185	847.85	1.842	965.85	1.826
25.7	0.729	143.15	0.936	261	1.161	378.15	0.995	495.8	1.272	613.4	1.12	730.65	1.222	847.9	1.779	965.9	1.936
25.75	0.748	143.2	0.969	261.05	1.116	378.2	0.978	495.85	1.321	613.45	1.12	730.7	1.295	847.95	1.676	965.95	1.97
25.8	0.774	143.25	1.022	261.1	1.053	378.25	0.976	495.9	1.397	613.5	1.138	730.75	1.349	848	1.607	966	1.974
25.85	0.816	143.3	1.059	261.15	1.013	378.3	0.994	495.95	1.452	613.55	1.178	730.8	1.43	848.05	1.512	966.05	1.923
25.9	0.844	143.35	1.118	261.2	0.957	378.35	1.02	496	1.514	613.6	1.252	730.85	1.489	848.1	1.448	966.1	1.817
25.95	0.889	143.4	1.134	261.25	0.923	378.4	1.075	496.05	1.516	613.65	1.3	730.9	1.575	848.15	1.362	966.15	1.742
26	0.92	143.45	1.133	261.3	0.887	378.45	1.116	496.1	1.469	613.7	1.376	730.95	1.636	848.2	1.306	966.2	1.638
26.05	0.971	143.5	1.11	261.35	0.886	378.5	1.171	496.15	1.414	613.75	1.429	731	1.721	848.25	1.262	966.25	1.571
26.1	1.006	143.55	1.069	261.4	0.886	378.55	1.221	496.2	1.332	613.8	1.512	731.05	1.733	848.3	1.257	966.3	1.476
26.15	1.028	143.6	1.01	261.45	0.917	378.6	1.291	496.25	1.279	613.85	1.571	731.1	1.715	848.35	1.266	966.35	1.417
26.2	1.017	143.65	0.971	261.5	0.953	378.65	1.34	496.3	1.231	613.9	1.632	731.15	1.656	848.4	1.331	966.4	1.36
26.25	0.982	143.7	0.918	261.55	1.008	378.7	1.4	496.35	1.157	613.95	1.635	731.2	1.594	848.45	1.385	966.45	1.335
26.3	0.929	143.75	0.884	261.6	1.045	378.75	1.405	496.4	1.114	614	1.599	731.25	1.498	848.5	1.47	966.5	1.332
26.35	0.894	143.8	0.837	261.65	1.103	378.8	1.391	496.45	1.052	614.05	1.54	731.3	1.439	848.55	1.529	966.55	1.36
26.4	0.846	143.85	0.808	261.7	1.144	378.85	1.319	496.5	1.043	614.1	1.451	731.35	1.354	848.6	1.623	966.6	1.411
26.45	0.815	143.9	0.795	261.75	1.209	378.9	1.27	496.55	1.042	614.15	1.393	731.4	1.299	848.65	1.687	966.65	1.499
26.5	0.772	143.95	0.793	261.8	1.255	378.95	1.197	496.6	1.062	614.2	1.34	731.45	1.224	848.7	1.788	966.7	1.56
26.55	0.746	144	0.797	261.85	1.274	379	1.153	496.65	1.123	614.25	1.26	731.5	1.185	848.75	1.846	966.75	1.657
26.6	0.728	144.05	0.82	261.9	1.278	379.05	1.087	496.7	1.169	614.3	1.211	731.55	1.179	848.8	1.86	966.8	1.725
26.65	0.729	144.1	0.85	261.95	1.228	379.1	1.048	496.75	1.236	614.35	1.141	731.6	1.178	848.85	1.842	966.85	1.829
26.7	0.739	144.15	0.897	262	1.182	379.15	0.991	496.8	1.284	614.4	1.119	731.65	1.201	848.9	1.748	966.9	1.903
26.75	0.762	144.2	0.929	262.05	1.137	379.2	0.977	496.85	1.359	614.45	1.117	731.7	1.245	848.95	1.68	966.95	1.974
26.8	0.791	144.25	0.98	262.1	1.072	379.25	0.977	496.9	1.411	614.5	1.13	731.75	1.321	849	1.611	967	1.979
26.85	0.832	144.3	1.016	262.15	1.033	379.3	0.979	496.95	1.467	614.55	1.19	731.8	1.374	849.05	1.517	967.05	1.957
26.9	0.861	144.35	1.073	262.2	0.974	379.35	1.021	497	1.519	614.6	1.24	731.85	1.429	849.1	1.454	967.1	1.855
26.95	0.908	144.4	1.113	262.25	0.94	379.4	1.061	497.05	1.522	614.65	1.313	731.9	1.516	849.15	1.367	967.15	1.782
27	0.94	144.45	1.124	262.3	0.891	379.45	1.102	497.1	1.486	614.7	1.363	731.95	1.573	849.2	1.313	967.2	1.672
27.05	0.992	144.5	1.116	262.35	0.887	379.5	1.163	497.15	1.431	614.75	1.443	732	1.665	849.25	1.263	967.25	1.605
27.1	1.025	144.55	1.06	262.4	0.885	379.55	1.206	497.2	1.349	614.8	1.498	732.05	1.718	849.3	1.26	967.3	1.51
27.15	1.03	144.6	1.021	262.45	0.893	379.6	1.275	497.25	1.295	614.85	1.557	732.1	1.73	849.35	1.279	967.35	1.445
27.2	1.029	144.65	0.963	262.5	0.938	379.65	1.323	497.3	1.221	614.9	1.626	732.15	1.712	849.4	1.325	967.4	1.359
27.25	0.98	144.7	0.928	262.55	0.976	379.7	1.395	497.35	1.172	614.95	1.631	732.2	1.623	849.45	1.407	967.45	1.334
27.3	0.945	144.75	0.893	262.6	1.03	379.75	1.404	497.4	1.106	615	1.605	732.25	1.56	849.5	1.464	967.5	1.328
27.35	0.892	144.8	0.845	262.65	1.068	379.8	1.389	497.45	1.063	615.05	1.548	732.3	1.466	849.55	1.553	967.55	1.337
27.4	0.86	144.85	0.816	262.7	1.108	379.85	1.341	497.5	1.044	615.1	1.459	732.35	1.409	849.6	1.616	967.6	1.404
27.45	0.829	144.9	0.791	262.75	1.17	379.9	1.267	497.55	1.042	615.15	1.401	732.4	1.325	849.65	1.679	967.65	1.461
27.5	0.784	144.95	0.791	262.8	1.215	379.95	1.219	497.6	1.054	615.2	1.321	732.45	1.272	849.7	1.78	967.7	1.521
27.55	0.758	145	0.797	262.85	1.271	380	1.152	497.65	1.11	615.25	1.268	732.5	1.223	849.75	1.843	967.75	1.614
27.6	0.73	145.05	0.821	262.9	1.276	380.05	1.107	497.7	1.156	615.3	1.195	732.55	1.179	849.8	1.864	967.8	1.68
27.65	0.731	145.1	0.868	262.95	1.264	380.1	1.065	497.75	1.223	615.35	1.149	732.6	1.177	849.85	1.829	967.85	1.781
27.7	0.732	145.15	0.899	263	1.222	380.15	1.008	497.8	1.271	615.4	1.118	732.65	1.181	849.9	1.731	967.9	1.853
27.75	0.745	145.2	0.948	263.05	1.154	380.2	0.981	497.85	1.344	615.45	1.117	732.7	1.217	849.95	1.661	967.95	1.951
27.8	0.784	145.25	0.982	263.1	1.109	380.25	0.98	497.9	1.396	615.5	1.12	732.75	1.289	850	1.561	968	1.963
27.85	0.812	145.3	1.036	263.15	1.047	380.3	0.979	497.95	1.478	615.55	1.163	732.8	1.342	850.05	1.5	968.05	1.947
27.9	0.854	145.35	1.074	263.2	1.007	380.35	1.011	498	1.516	615.6	1.21	732.85	1.423	850.1	1.407	968.1	1.883
27.95	0.884	145.4	1.114	263.25	0.952	380.4	1.049	498.05	1.523	615.65	1.285	732.9	1.481	850.15	1.352	968.15	1.775
28	0.932	145.45	1.126	263.3	0.918	380.45	1.111	498.1	1.499	615.7	1.334	732.95	1.566	850.2	1.274	968.2	1.702
28.05	0.965	145.5	1.12	263.35	0.889	380.5	1.152	498.15	1.418	615.75	1.412	733	1.627	850.25	1.263	968.25	1.601
28.1	1.001	145.55	1.063	263.4	0.886	380.55	1.216	498.2	1.363	615.8	1.467	733.05	1.713	850.3	1.259	968.3	1.539
28.15	1.033	145.6	1.024	263.45	0.886	380.6	1.262	498.25	1.309	615.85	1.553	733.1	1.722	850.35	1.274	968.35	1.473
28.2	1.032	145.65	0.966	263.5	0.908	380.65	1.334	498.3	1.258	615.9	1.612	733.15	1.726	850.4	1.319	968.4	1.385
28.25	1.01	145.7	0.93	263.55	0.941	380.7	1.385	498.35	1.184	615.95	1.633	733.2	1.652	850.45	1.4	968.45	1.338
28.3	0.971	145.75	0.878	263.6	0.997	380.75	1.412	498.4	1.117	616	1.634	733.25	1.59	850.5	1.456	968.5	1.33
28.35	0.919	145.8	0.847	263.65	1.034	380.8	1.418	498.45	1.073	616.05	1.56	733.3	1.494	850.55	1.545	968.55	1.33
28.4	0.885	145.85	0.803	263.7	1.092	380.85	1.389	498.5	1.043	616.1	1.502	733.35	1.435	850.6	1.608	968.6	1.377
28.45	0.837	145.9	0.791	263.75	1.132	380.9	1.317	498.55	1.043	616.15	1.442	733.4	1.351	850.65	1.703	968.65	1.431
28.5	0.806	145.95	0.789	263.8	1.197	380.95	1.259	498.6	1.049	616.2	1.358	733.45	1.296	850.7	1.771	968.7	1.521
28.55	0.764	146	0.796	263.85	1.242	381	1.191	498.65	1.08	616.25	1.305	733.5	1.223	850.75	1.853	968.75	1.582
28.6	0.737	146.05	0.819	263.9	1.277	381.05	1.146	498.7	1.146	616.3	1.227	733.55	1.181	850.8	1.859	968.8	1.68
28.65	0.729	146.1	0.85	263.95	1.278	381.1	1.082	498.75	1.191	616.35	1.182	733.6	1.175	850.85	1.831	968.85	1.747
28.7	0.729	146.15	0.898	264	1.246	381.15	1.044	498.8	1.26	616.4	1.124	733.65	1.177	850.9	1.767	968.9	1.854
28.75	0.731	146.2	0.947	264.05	1.178	381.2	0.989	498.85	1.308	616.45	1.121	733.7	1.232	850.95	1.7	968.95	1.927
28.8	0.759	146.25	0.981	264.1	1.133	381.25	0.984	498.9	1.357	616.5	1.125	733.75	1.28	851	1.597	969	1.965
28.85	0.787	146.3	1.035	264.15	1.068	381.3	0.984	498.95	1.437	616.55	1.158	733.8	1.333	851.05	1.534	969.05	1.971
28.9	0.829	146.35	1.074	264.2	1.028	381.35	0.991	499	1.492	616.6	1.229	733.85	1.414	851.1	1.44	969.1	1.923
28.95	0.858	146.4	1.125	264.25	0.97	381.4	1.022	499.05	1.516	616.65	1.278	733.9	1.472	851.15	1.382	969.15	1.818
29	0.904	146.45	1.129	264.3	0.936	381.45	1.084	499.1	1.52	616.7	1.353	733.95	1.557	851.2	1.3	969.2	1.745
29.05	0.936	146.5	1.121	264.35	0.889	381.5	1.125	499.15	1.455	616.75	1.405	734	1.617	851.25	1.267	969.25	1.64
29.1	0.988	146.55	1.085	264.4	0.886	381.55	1.188	499.2	1.4	616.8	1.459	734.05	1.707	851.3	1.263	969.3	1.573
29.15	1.022	146.6	1.025	264.45	0.887	381.6	1.232	499.25	1.318	616.85	1.545	734.1	1.724	851.35	1.266	969.35	1.479
29.2	1.029	146.65	0.986	264.5	0.906	381.65	1.302	499.3	1.267	616.9	1.605	734.15	1.717	851.4	1.319	969.4	1.42
29.25	1.03	146.7	0.949	264.55	0.957	381.7	1.352	499.35	1.193	616.95	1.636	734.2	1.663	851.45	1.372	969.45	1.343
29.3	0.979	146.75	0.896	264.6	0.994	381.75	1.415	499.4	1.145	617	1.64	734.25	1.57	851.5	1.457	969.5	1.335
29.35	0.945	146.8	0.863	264.65	1.03	381.8	1.421	499.45	1.081	617.05	1.573	734.3	1.507	851.55	1.515	969.55	1.334
29.4	0.91	146.85	0.819	264.7	1.087	381.85	1.407	499.5	1.046	617.1	1.513	734.35	1.419	851.6	1.577	969.6	1.356
29.45	0.861	146.9	0.794	264.75	1.128	381.9	1.36	499.55	1.042	617.15	1.424	734.4	1.362	851.65	1.672	969.65	1.406
29.5	0.829	146.95	0.792	264.8	1.191	381.95	1.285	499.6	1.04	617.2	1.368	734.45	1.307	851.7	1.738	969.7	1.463
29.55	0.784	147	0.792	264.85	1.236	382	1.235	499.65	1.044	617.25	1.288	734.5	1.233	851.75	1.839	969.75	1.554
29.6	0.758	147.05	0.81	264.9	1.273	382.05	1.189	499.7	1.092	617.3	1.237	734.55	1.188	851.8	1.862	969.8	1.65
29.65	0.728	147.1	0.839	264.95	1.275	382.1	1.121	499.75	1.136	617.35	1.167	734.6	1.178	851.85	1.858	969.85	1.718
29.7	0.729	147.15	0.888	265	1.223	382.15	1.078	499.8	1.204	617.4	1.128	734.65	1.179	851.9	1.803	969.9	1.822
29.75	0.73	147.2	0.919	265.05	1.178	382.2	1.02	499.85	1.249	617.45	1.123	734.7	1.228	851.95	1.702	969.95	1.896
29.8	0.741	147.25	0.97	265.1	1.111	382.25	0.988	499.9	1.322	617.5	1.122	734.75	1.276	852	1.632	970	1.971
29.85	0.78	147.3	1.005	265.15	1.069	382.3	0.984	499.95	1.372	617.55	1.137	734.8	1.355	852.05	1.535	970.05	1.975
29.9	0.809	147.35	1.042	265.2	1.009	382.35	0.988	500	1.453	617.6	1.2	734.85	1.409	852.1	1.472	970.1	1.957
29.95	0.851	147.4	1.102	265.25	0.971	382.4	1.028	500.05	1.503	617.65	1.249	734.9	1.495	852.15	1.383	970.15	1.892
30	0.881	147.45	1.131	265.3	0.937	382.45	1.069	500.1	1.513	617.7	1.323	734.95	1.552	852.2	1.329	970.2	1.783
30.05	0.913	147.5	1.136	265.35	0.89	382.5	1.131	500.15	1.507	617.75	1.374	735	1.642	852.25	1.277	970.25	1.709
30.1	0.963	147.55	1.108	265.4	0.887	382.55	1.173	500.2	1.46	617.8	1.454	735.05	1.704	852.3	1.264	970.3	1.641
30.15	0.999	147.6	1.048	265.45	0.888	382.6	1.239	500.25	1.378	617.85	1.51	735.1	1.726	852.35	1.26	970.35	1.544
30.2	1.034	147.65	1.008	265.5	0.905	382.65	1.286	500.3	1.323	617.9	1.598	735.15	1.724	852.4	1.294	970.4	1.478
30.25	1.035	147.7	0.951	265.55	0.956	382.7	1.334	500.35	1.248	617.95	1.634	735.2	1.673	852.45	1.343	970.45	1.389
30.3	1.013	147.75	0.916	265.6	0.994	382.75	1.408	500.4	1.198	618	1.641	735.25	1.58	852.5	1.426	970.5	1.343
30.35	0.977	147.8	0.864	265.65	1.048	382.8	1.422	500.45	1.129	618.05	1.607	735.3	1.516	852.55	1.482	970.55	1.335
30.4	0.922	147.85	0.835	265.7	1.087	382.85	1.406	500.5	1.087	618.1	1.549	735.35	1.427	852.6	1.572	970.6	1.334
30.45	0.887	147.9	0.795	265.75	1.149	382.9	1.358	500.55	1.042	618.15	1.46	735.4	1.37	852.65	1.634	970.65	1.384
30.5	0.838	147.95	0.794	265.8	1.192	382.95	1.282	500.6	1.041	618.2	1.401	735.45	1.289	852.7	1.73	970.7	1.438
30.55	0.806	148	0.794	265.85	1.259	383	1.233	500.65	1.041	618.25	1.321	735.5	1.24	852.75	1.798	970.75	1.529
30.6	0.764	148.05	0.801	265.9	1.276	383.05	1.164	500.7	1.053	618.3	1.268	735.55	1.182	852.8	1.851	970.8	1.59
30.65	0.738	148.1	0.826	265.95	1.278	383.1	1.119	500.75	1.11	618.35	1.196	735.6	1.178	852.85	1.852	970.85	1.689
30.7	0.726	148.15	0.875	266	1.246	383.15	1.057	500.8	1.156	618.4	1.149	735.65	1.179	852.9	1.801	970.9	1.757
30.75	0.725	148.2	0.906	266.05	1.201	383.2	1.018	500.85	1.201	618.45	1.123	735.7	1.204	852.95	1.7	970.95	1.827
30.8	0.731	148.25	0.956	266.1	1.134	383.25	0.988	500.9	1.27	618.5	1.122	735.75	1.25	853	1.631	971	1.937
30.85	0.766	148.3	0.991	266.15	1.09	383.3	0.987	500.95	1.319	618.55	1.133	735.8	1.326	853.05	1.533	971.05	1.972
30.9	0.795	148.35	1.046	266.2	1.03	383.35	0.988	501	1.395	618.6	1.171	735.85	1.38	853.1	1.47	971.1	1.976
30.95	0.836	148.4	1.086	266.25	0.99	383.4	1.018	501.05	1.45	618.65	1.243	735.9	1.465	853.15	1.38	971.15	1.926
31	0.866	148.45	1.134	266.3	0.938	383.45	1.057	501.1	1.513	618.7	1.292	735.95	1.523	853.2	1.326	971.2	1.819
31.05	0.913	148.5	1.135	266.35	0.902	383.5	1.12	501.15	1.515	618.75	1.342	736	1.611	853.25	1.26	971.25	1.745
31.1	0.947	148.55	1.125	266.4	0.888	383.55	1.161	501.2	1.493	618.8	1.42	736.05	1.674	853.3	1.255	971.3	1.64
31.15	1	148.6	1.086	266.45	0.888	383.6	1.226	501.25	1.44	618.85	1.474	736.1	1.73	853.35	1.255	971.35	1.572
31.2	1.029	148.65	1.047	266.5	0.908	383.65	1.272	501.3	1.358	618.9	1.561	736.15	1.733	853.4	1.279	971.4	1.478
31.25	1.033	148.7	0.986	266.55	0.94	383.7	1.344	501.35	1.304	618.95	1.619	736.2	1.682	853.45	1.354	971.45	1.419
31.3	1.024	148.75	0.95	266.6	0.978	383.75	1.395	501.4	1.23	619	1.637	736.25	1.62	853.5	1.409	971.5	1.342
31.35	0.99	148.8	0.897	266.65	1.033	383.8	1.424	501.45	1.181	619.05	1.641	736.3	1.524	853.55	1.465	971.55	1.335
31.4	0.936	148.85	0.863	266.7	1.071	383.85	1.418	501.5	1.135	619.1	1.58	736.35	1.463	853.6	1.554	971.6	1.334
31.45	0.901	148.9	0.819	266.75	1.132	383.9	1.349	501.55	1.071	619.15	1.521	736.4	1.406	853.65	1.616	971.65	1.377
31.5	0.852	148.95	0.796	266.8	1.174	383.95	1.3	501.6	1.044	619.2	1.431	736.45	1.323	853.7	1.712	971.7	1.431
31.55	0.82	149	0.796	266.85	1.242	384	1.249	501.65	1.04	619.25	1.375	736.5	1.271	853.75	1.779	971.75	1.521
31.6	0.776	149.05	0.796	266.9	1.276	384.05	1.179	501.7	1.047	619.3	1.295	736.55	1.199	853.8	1.843	971.8	1.582
31.65	0.75	149.1	0.818	266.95	1.281	384.1	1.134	501.75	1.099	619.35	1.244	736.6	1.183	853.85	1.847	971.85	1.681
31.7	0.728	149.15	0.848	267	1.269	384.15	1.07	501.8	1.144	619.4	1.197	736.65	1.179	853.9	1.795	971.9	1.749
31.75	0.729	149.2	0.897	267.05	1.204	384.2	1.032	501.85	1.212	619.45	1.131	736.7	1.188	853.95	1.73	971.95	1.856
31.8	0.732	149.25	0.929	267.1	1.159	384.25	0.989	501.9	1.258	619.5	1.124	736.75	1.251	854	1.628	972	1.931
31.85	0.748	149.3	0.963	267.15	1.093	384.3	0.988	501.95	1.331	619.55	1.123	736.8	1.3	854.05	1.562	972.05	1.978
31.9	0.79	149.35	1.016	267.2	1.052	384.35	0.99	502	1.382	619.6	1.134	736.85	1.381	854.1	1.47	972.1	1.966
31.95	0.819	149.4	1.054	267.25	1.012	384.4	1.009	502.05	1.464	619.65	1.194	736.9	1.436	854.15	1.41	972.15	1.869
32	0.847	149.45	1.115	267.3	0.956	384.45	1.066	502.1	1.51	619.7	1.244	736.95	1.524	854.2	1.355	972.2	1.797
32.05	0.893	149.5	1.139	267.35	0.922	384.5	1.108	502.15	1.516	619.75	1.317	737	1.582	854.25	1.275	972.25	1.722
32.1	0.926	149.55	1.141	267.4	0.89	384.55	1.17	502.2	1.488	619.8	1.368	737.05	1.644	854.3	1.257	972.3	1.62
32.15	0.978	149.6	1.11	267.45	0.89	384.6	1.213	502.25	1.434	619.85	1.447	737.1	1.728	854.35	1.252	972.35	1.556
32.2	1.014	149.65	1.049	267.5	0.892	384.65	1.259	502.3	1.352	619.9	1.503	737.15	1.739	854.4	1.262	972.4	1.459
32.25	1.04	149.7	1.009	267.55	0.913	384.7	1.331	502.35	1.298	619.95	1.591	737.2	1.737	854.45	1.328	972.45	1.4
32.3	1.04	149.75	0.953	267.6	0.965	384.75	1.381	502.4	1.224	620	1.632	737.25	1.688	854.5	1.382	972.5	1.34
32.35	1.008	149.8	0.917	267.65	1.002	384.8	1.425	502.45	1.176	620.05	1.637	737.3	1.594	854.55	1.466	972.55	1.336
32.4	0.972	149.85	0.866	267.7	1.058	384.85	1.425	502.5	1.11	620.1	1.613	737.35	1.529	854.6	1.525	972.6	1.351
32.45	0.918	149.9	0.837	267.75	1.097	384.9	1.388	502.55	1.067	620.15	1.556	737.4	1.439	854.65	1.618	972.65	1.399
32.5	0.884	149.95	0.807	267.8	1.159	384.95	1.337	502.6	1.044	620.2	1.467	737.45	1.381	854.7	1.681	972.7	1.486
32.55	0.836	150	0.8	267.85	1.202	385	1.262	502.65	1.043	620.25	1.408	737.5	1.299	854.75	1.782	972.75	1.547
32.6	0.805	150.05	0.8	267.9	1.248	385.05	1.213	502.7	1.085	620.3	1.327	737.55	1.249	854.8	1.838	972.8	1.641
32.65	0.777	150.1	0.821	267.95	1.281	385.1	1.145	502.75	1.129	620.35	1.273	737.6	1.189	854.85	1.848	972.85	1.709
32.7	0.751	150.15	0.851	268	1.282	385.15	1.101	502.8	1.175	620.4	1.2	737.65	1.185	854.9	1.803	972.9	1.776
32.75	0.734	150.2	0.899	268.05	1.246	385.2	1.041	502.85	1.243	620.45	1.153	737.7	1.183	854.95	1.738	972.95	1.883
32.8	0.737	150.25	0.931	268.1	1.2	385.25	1.001	502.9	1.291	620.5	1.122	737.75	1.21	855	1.636	973	1.952
32.85	0.746	150.3	0.982	268.15	1.132	385.3	0.988	502.95	1.366	620.55	1.121	737.8	1.256	855.05	1.57	973.05	1.978
32.9	0.785	150.35	1.018	268.2	1.088	385.35	0.988	503	1.419	620.6	1.129	737.85	1.333	855.1	1.478	973.1	1.944
32.95	0.814	150.4	1.075	268.25	1.028	385.4	0.991	503.05	1.501	620.65	1.164	737.9	1.387	855.15	1.417	973.15	1.839
33	0.857	150.45	1.116	268.3	0.989	385.45	1.035	503.1	1.521	620.7	1.21	737.95	1.473	855.2	1.334	973.2	1.765
33.05	0.887	150.5	1.144	268.35	0.936	385.5	1.077	503.15	1.522	620.75	1.26	738	1.531	855.25	1.28	973.25	1.658
33.1	0.936	150.55	1.146	268.4	0.902	385.55	1.139	503.2	1.481	620.8	1.332	738.05	1.618	855.3	1.258	973.3	1.591
33.15	0.97	150.6	1.131	268.45	0.891	385.6	1.181	503.25	1.399	620.85	1.409	738.1	1.682	855.35	1.256	973.35	1.495
33.2	1.024	150.65	1.072	268.5	0.89	385.65	1.247	503.3	1.343	620.9	1.463	738.15	1.739	855.4	1.298	973.4	1.433
33.25	1.043	150.7	1.032	268.55	0.901	385.7	1.294	503.35	1.265	620.95	1.549	738.2	1.741	855.45	1.349	973.45	1.347
33.3	1.045	150.75	0.974	268.6	0.949	385.75	1.369	503.4	1.215	621	1.607	738.25	1.716	855.5	1.405	973.5	1.331
33.35	1.008	150.8	0.938	268.65	0.987	385.8	1.415	503.45	1.167	621.05	1.628	738.3	1.655	855.55	1.489	973.55	1.329
33.4	0.971	150.85	0.885	268.7	1.042	385.85	1.425	503.5	1.102	621.1	1.629	738.35	1.593	855.6	1.549	973.6	1.339
33.45	0.917	150.9	0.854	268.75	1.081	385.9	1.404	503.55	1.059	621.15	1.556	738.4	1.527	855.65	1.642	973.65	1.384
33.5	0.883	150.95	0.811	268.8	1.142	385.95	1.355	503.6	1.045	621.2	1.498	738.45	1.437	855.7	1.706	973.7	1.469
33.55	0.834	151	0.803	268.85	1.184	386	1.279	503.65	1.042	621.25	1.41	738.5	1.351	855.75	1.807	973.75	1.529
33.6	0.804	151.05	0.802	268.9	1.252	386.05	1.23	503.7	1.061	621.3	1.356	738.55	1.296	855.8	1.843	973.8	1.622
33.65	0.763	151.1	0.814	268.95	1.281	386.1	1.161	503.75	1.099	621.35	1.303	738.6	1.223	855.85	1.85	973.85	1.689
33.7	0.738	151.15	0.856	269	1.284	386.15	1.116	503.8	1.167	621.4	1.226	738.65	1.187	855.9	1.807	973.9	1.79
33.75	0.736	151.2	0.889	269.05	1.268	386.2	1.054	503.85	1.212	621.45	1.181	738.7	1.183	855.95	1.709	973.95	1.862
33.8	0.737	151.25	0.921	269.1	1.201	386.25	1.015	503.9	1.282	621.5	1.125	738.75	1.184	856	1.64	974	1.954
33.85	0.76	151.3	0.971	269.15	1.156	386.3	0.988	503.95	1.331	621.55	1.122	738.8	1.23	856.05	1.543	974.05	1.965
33.9	0.789	151.35	1.006	269.2	1.111	386.35	0.987	504	1.408	621.6	1.121	738.85	1.278	856.1	1.481	974.1	1.937
33.95	0.817	151.4	1.062	269.25	1.049	386.4	1.002	504.05	1.463	621.65	1.129	738.9	1.357	856.15	1.42	974.15	1.87
34	0.86	151.45	1.102	269.3	1.009	386.45	1.036	504.1	1.511	621.7	1.187	738.95	1.411	856.2	1.337	974.2	1.799
34.05	0.89	151.5	1.146	269.35	0.954	386.5	1.098	504.15	1.52	621.75	1.237	739	1.469	856.25	1.283	974.25	1.688
34.1	0.939	151.55	1.149	269.4	0.919	386.55	1.139	504.2	1.51	621.8	1.31	739.05	1.555	856.3	1.256	974.3	1.621
34.15	0.974	151.6	1.115	269.45	0.892	386.6	1.181	504.25	1.433	621.85	1.36	739.1	1.614	856.35	1.255	974.35	1.527
34.2	1.028	151.65	1.074	269.5	0.892	386.65	1.248	504.3	1.378	621.9	1.438	739.15	1.71	856.4	1.292	974.4	1.46
34.25	1.044	151.7	1.014	269.55	0.915	386.7	1.294	504.35	1.297	621.95	1.493	739.2	1.735	856.45	1.343	974.45	1.373
34.3	1.039	151.75	0.975	269.6	0.949	386.75	1.369	504.4	1.248	622	1.55	739.25	1.735	856.5	1.426	974.5	1.332
34.35	1.006	151.8	0.922	269.65	1.005	386.8	1.414	504.45	1.174	622.05	1.625	739.3	1.686	856.55	1.483	974.55	1.326
34.4	0.952	151.85	0.887	269.7	1.042	386.85	1.424	504.5	1.129	622.1	1.63	739.35	1.592	856.6	1.574	974.6	1.325
34.45	0.916	151.9	0.856	269.75	1.1	386.9	1.4	504.55	1.065	622.15	1.613	739.4	1.527	856.65	1.637	974.65	1.358
34.5	0.866	151.95	0.812	269.8	1.141	386.95	1.324	504.6	1.045	622.2	1.558	739.45	1.437	856.7	1.735	974.7	1.409
34.55	0.833	152	0.806	269.85	1.184	387	1.273	504.65	1.042	622.25	1.47	739.5	1.379	856.75	1.803	974.75	1.497
34.6	0.803	152.05	0.805	269.9	1.229	387.05	1.2	504.7	1.053	622.3	1.411	739.55	1.297	856.8	1.847	974.8	1.557
34.65	0.761	152.1	0.809	269.95	1.282	387.1	1.155	504.75	1.087	622.35	1.331	739.6	1.247	856.85	1.853	974.85	1.62
34.7	0.736	152.15	0.844	270	1.286	387.15	1.088	504.8	1.155	622.4	1.278	739.65	1.199	856.9	1.82	974.9	1.721
34.75	0.734	152.2	0.876	270.05	1.271	387.2	1.048	504.85	1.2	622.45	1.205	739.7	1.183	856.95	1.722	974.95	1.789
34.8	0.733	152.25	0.924	270.1	1.204	387.25	1.009	504.9	1.27	622.5	1.159	739.75	1.18	857	1.653	975	1.899
34.85	0.75	152.3	0.957	270.15	1.159	387.3	0.984	504.95	1.318	622.55	1.122	739.8	1.206	857.05	1.554	975.05	1.954
34.9	0.775	152.35	1.009	270.2	1.093	387.35	0.983	505	1.394	622.6	1.121	739.85	1.252	857.1	1.492	975.1	1.968
34.95	0.818	152.4	1.046	270.25	1.052	387.4	0.987	505.05	1.448	622.65	1.121	739.9	1.328	857.15	1.401	975.15	1.959
35	0.846	152.45	1.105	270.3	0.992	387.45	1.016	505.1	1.516	622.7	1.16	739.95	1.383	857.2	1.346	975.2	1.866
35.05	0.891	152.5	1.142	270.35	0.956	387.5	1.076	505.15	1.522	622.75	1.206	740	1.468	857.25	1.269	975.25	1.795
35.1	0.923	152.55	1.147	270.4	0.904	387.55	1.117	505.2	1.481	622.8	1.279	740.05	1.526	857.3	1.26	975.3	1.685
35.15	0.974	152.6	1.134	270.45	0.893	387.6	1.179	505.25	1.426	622.85	1.328	740.1	1.614	857.35	1.258	975.35	1.618
35.2	1.01	152.65	1.094	270.5	0.892	387.65	1.222	505.3	1.344	622.9	1.405	740.15	1.678	857.4	1.273	975.4	1.525
35.25	1.037	152.7	1.034	270.55	0.901	387.7	1.291	505.35	1.29	622.95	1.459	740.2	1.737	857.45	1.318	975.45	1.458
35.3	1.041	152.75	0.995	270.6	0.93	387.75	1.339	505.4	1.241	623	1.544	740.25	1.739	857.5	1.399	975.5	1.399
35.35	1.016	152.8	0.94	270.65	0.986	387.8	1.406	505.45	1.168	623.05	1.604	740.3	1.719	857.55	1.456	975.55	1.333
35.4	0.962	152.85	0.904	270.7	1.022	387.85	1.41	505.5	1.123	623.1	1.631	740.35	1.628	857.6	1.544	975.6	1.329
35.45	0.925	152.9	0.856	270.75	1.079	387.9	1.404	505.55	1.06	623.15	1.622	740.4	1.564	857.65	1.607	975.65	1.331
35.5	0.874	152.95	0.827	270.8	1.119	387.95	1.334	505.6	1.044	623.2	1.541	740.45	1.469	857.7	1.703	975.7	1.362
35.55	0.842	153	0.806	270.85	1.182	388	1.284	505.65	1.044	623.25	1.483	740.5	1.411	857.75	1.77	975.75	1.443
35.6	0.796	153.05	0.806	270.9	1.227	388.05	1.209	505.7	1.057	623.3	1.424	740.55	1.327	857.8	1.85	975.8	1.503
35.65	0.768	153.1	0.816	270.95	1.28	388.1	1.164	505.75	1.115	623.35	1.343	740.6	1.275	857.85	1.854	975.85	1.595
35.7	0.733	153.15	0.842	271	1.281	388.15	1.096	505.8	1.161	623.4	1.29	740.65	1.202	857.9	1.823	975.9	1.661
35.75	0.733	153.2	0.874	271.05	1.268	388.2	1.054	505.85	1.229	623.45	1.215	740.7	1.183	857.95	1.758	975.95	1.763
35.8	0.735	153.25	0.922	271.1	1.225	388.25	0.995	505.9	1.277	623.5	1.169	740.75	1.18	858	1.656	976	1.834
35.85	0.742	153.3	0.955	271.15	1.18	388.3	0.975	505.95	1.351	623.55	1.125	740.8	1.187	858.05	1.589	976.05	1.943
35.9	0.764	153.35	1.007	271.2	1.112	388.35	0.972	506	1.403	623.6	1.124	740.85	1.248	858.1	1.526	976.1	1.969
35.95	0.808	153.4	1.044	271.25	1.07	388.4	0.974	506.05	1.458	623.65	1.126	740.9	1.297	858.15	1.433	976.15	1.975
36	0.836	153.45	1.103	271.3	1.01	388.45	1.011	506.1	1.52	623.7	1.156	740.95	1.351	858.2	1.375	976.2	1.91
36.05	0.881	153.5	1.141	271.35	0.971	388.5	1.051	506.15	1.523	623.75	1.224	741	1.434	858.25	1.294	976.25	1.839
36.1	0.912	153.55	1.148	271.4	0.92	388.55	1.092	506.2	1.498	623.8	1.274	741.05	1.493	858.3	1.263	976.3	1.729
36.15	0.962	153.6	1.148	271.45	0.894	388.6	1.153	506.25	1.444	623.85	1.348	741.1	1.579	858.35	1.259	976.35	1.659
36.2	0.997	153.65	1.095	271.5	0.892	388.65	1.196	506.3	1.362	623.9	1.4	741.15	1.641	858.4	1.262	976.4	1.559
36.25	1.039	153.7	1.055	271.55	0.893	388.7	1.264	506.35	1.308	623.95	1.454	741.2	1.727	858.45	1.319	976.45	1.497
36.3	1.041	153.75	0.995	271.6	0.917	388.75	1.312	506.4	1.234	624	1.539	741.25	1.737	858.5	1.372	976.5	1.405
36.35	0.995	153.8	0.959	271.65	0.952	388.8	1.386	506.45	1.185	624.05	1.599	741.3	1.723	858.55	1.456	976.55	1.35
36.4	0.959	153.85	0.923	271.7	1.008	388.85	1.403	506.5	1.118	624.1	1.638	741.35	1.665	858.6	1.514	976.6	1.333
36.45	0.904	153.9	0.871	271.75	1.044	388.9	1.403	506.55	1.074	624.15	1.638	741.4	1.571	858.65	1.607	976.65	1.332
36.5	0.871	153.95	0.842	271.8	1.083	388.95	1.366	506.6	1.048	624.2	1.606	741.45	1.507	858.7	1.67	976.7	1.367
36.55	0.839	154	0.808	271.85	1.143	389	1.291	506.65	1.045	624.25	1.548	741.5	1.419	858.75	1.736	976.75	1.419
36.6	0.793	154.05	0.807	271.9	1.186	389.05	1.241	506.7	1.054	624.3	1.459	741.55	1.363	858.8	1.835	976.8	1.478
36.65	0.767	154.1	0.81	271.95	1.254	389.1	1.171	506.75	1.107	624.35	1.402	741.6	1.307	858.85	1.856	976.85	1.57
36.7	0.733	154.15	0.83	272	1.281	389.15	1.126	506.8	1.153	624.4	1.322	741.65	1.232	858.9	1.861	976.9	1.634
36.75	0.733	154.2	0.877	272.05	1.282	389.2	1.082	506.85	1.221	624.45	1.269	741.7	1.192	858.95	1.82	976.95	1.736
36.8	0.734	154.25	0.909	272.1	1.246	389.25	1.023	506.9	1.268	624.5	1.197	741.75	1.185	859	1.721	977	1.806
36.85	0.743	154.3	0.958	272.15	1.178	389.3	0.984	506.95	1.342	624.55	1.151	741.8	1.19	859.05	1.652	977.05	1.917
36.9	0.781	154.35	0.993	272.2	1.133	389.35	0.972	507	1.394	624.6	1.128	741.85	1.247	859.1	1.552	977.1	1.971
36.95	0.81	154.4	1.048	272.25	1.069	389.4	0.971	507.05	1.476	624.65	1.127	741.9	1.296	859.15	1.491	977.15	1.958
37	0.853	154.45	1.087	272.3	1.028	389.45	0.984	507.1	1.522	624.7	1.126	741.95	1.377	859.2	1.399	977.2	1.892
37.05	0.883	154.5	1.128	272.35	0.97	389.5	1.017	507.15	1.532	624.75	1.162	742	1.433	859.25	1.344	977.25	1.783
37.1	0.931	154.55	1.15	272.4	0.937	389.55	1.079	507.2	1.496	624.8	1.207	742.05	1.521	859.3	1.268	977.3	1.71
37.15	0.965	154.6	1.151	272.45	0.902	389.6	1.12	507.25	1.415	624.85	1.281	742.1	1.579	859.35	1.259	977.35	1.608
37.2	1	154.65	1.098	272.5	0.892	389.65	1.183	507.3	1.359	624.9	1.33	742.15	1.673	859.4	1.256	977.4	1.547
37.25	1.039	154.7	1.058	272.55	0.894	389.7	1.227	507.35	1.305	624.95	1.408	742.2	1.731	859.45	1.291	977.45	1.479
37.3	1.04	154.75	0.998	272.6	0.931	389.75	1.297	507.4	1.231	625	1.462	742.25	1.744	859.5	1.341	977.5	1.39
37.35	1.022	154.8	0.961	272.65	0.968	389.8	1.347	507.45	1.182	625.05	1.548	742.3	1.716	859.55	1.425	977.55	1.345
37.4	0.986	154.85	0.908	272.7	1.024	389.85	1.393	507.5	1.115	625.1	1.608	742.35	1.655	859.6	1.482	977.6	1.338
37.45	0.932	154.9	0.874	272.75	1.061	389.9	1.402	507.55	1.072	625.15	1.641	742.4	1.56	859.65	1.573	977.65	1.339
37.5	0.896	154.95	0.83	272.8	1.121	389.95	1.399	507.6	1.052	625.2	1.636	742.45	1.496	859.7	1.636	977.7	1.39
37.55	0.848	155	0.81	272.85	1.163	390	1.331	507.65	1.051	625.25	1.585	742.5	1.409	859.75	1.733	977.75	1.445
37.6	0.816	155.05	0.808	272.9	1.231	390.05	1.282	507.7	1.064	625.3	1.496	742.55	1.353	859.8	1.802	977.8	1.536
37.65	0.773	155.1	0.812	272.95	1.275	390.1	1.208	507.75	1.1	625.35	1.436	742.6	1.274	859.85	1.854	977.85	1.599
37.7	0.746	155.15	0.831	273	1.287	390.15	1.163	507.8	1.169	625.4	1.354	742.65	1.225	859.9	1.859	977.9	1.698
37.75	0.732	155.2	0.877	273.05	1.273	390.2	1.096	507.85	1.214	625.45	1.299	742.7	1.192	859.95	1.793	977.95	1.767
37.8	0.733	155.25	0.91	273.1	1.23	390.25	1.054	507.9	1.285	625.5	1.223	742.75	1.191	860	1.726	978	1.874
37.85	0.734	155.3	0.959	273.15	1.161	390.3	0.996	507.95	1.334	625.55	1.177	742.8	1.193	860.05	1.657	978.05	1.948
37.9	0.758	155.35	0.993	273.2	1.116	390.35	0.973	508	1.385	625.6	1.129	742.85	1.225	860.1	1.557	978.1	1.982
37.95	0.786	155.4	1.049	273.25	1.054	390.4	0.97	508.05	1.438	625.65	1.127	742.9	1.272	860.15	1.495	978.15	1.985
38	0.829	155.45	1.088	273.3	1.013	390.45	0.976	508.1	1.518	625.7	1.13	742.95	1.351	860.2	1.402	978.2	1.933
38.05	0.857	155.5	1.146	273.35	0.958	390.5	1.004	508.15	1.53	625.75	1.158	743	1.405	860.25	1.347	978.25	1.826
38.1	0.903	155.55	1.156	273.4	0.923	390.55	1.065	508.2	1.526	625.8	1.226	743.05	1.492	860.3	1.268	978.3	1.75
38.15	0.935	155.6	1.154	273.45	0.894	390.6	1.105	508.25	1.452	625.85	1.277	743.1	1.551	860.35	1.256	978.35	1.645
38.2	0.987	155.65	1.121	273.5	0.894	390.65	1.167	508.3	1.397	625.9	1.326	743.15	1.641	860.4	1.256	978.4	1.577
38.25	1.023	155.7	1.06	273.55	0.897	390.7	1.211	508.35	1.314	625.95	1.403	743.2	1.706	860.45	1.283	978.45	1.481
38.3	1.038	155.75	1.019	273.6	0.919	390.75	1.281	508.4	1.264	626	1.457	743.25	1.752	860.5	1.36	978.5	1.42
38.35	1.03	155.8	0.98	273.65	0.973	390.8	1.33	508.45	1.189	626.05	1.543	743.3	1.755	860.55	1.416	978.55	1.346
38.4	0.979	155.85	0.945	273.7	1.01	390.85	1.398	508.5	1.143	626.1	1.603	743.35	1.72	860.6	1.502	978.6	1.339
38.45	0.943	155.9	0.892	273.75	1.047	390.9	1.404	508.55	1.079	626.15	1.646	743.4	1.658	860.65	1.563	978.65	1.339
38.5	0.907	155.95	0.846	273.8	1.106	390.95	1.379	508.6	1.052	626.2	1.648	743.45	1.562	860.7	1.625	978.7	1.365
38.55	0.858	156	0.817	273.85	1.147	391	1.33	508.65	1.05	626.25	1.614	743.5	1.499	860.75	1.722	978.75	1.416
38.6	0.826	156.05	0.812	273.9	1.213	391.05	1.255	508.7	1.056	626.3	1.556	743.55	1.44	860.8	1.79	978.8	1.505
38.65	0.781	156.1	0.81	273.95	1.259	391.1	1.206	508.75	1.088	626.35	1.466	743.6	1.355	860.85	1.849	978.85	1.566
38.7	0.755	156.15	0.824	274	1.289	391.15	1.161	508.8	1.154	626.4	1.408	743.65	1.3	860.9	1.853	978.9	1.663
38.75	0.73	156.2	0.851	274.05	1.289	391.2	1.094	508.85	1.2	626.45	1.327	743.7	1.226	860.95	1.796	978.95	1.731
38.8	0.731	156.25	0.9	274.1	1.249	391.25	1.053	508.9	1.27	626.5	1.273	743.75	1.196	861	1.729	979	1.836
38.85	0.733	156.3	0.932	274.15	1.203	391.3	0.994	508.95	1.318	626.55	1.224	743.8	1.193	861.05	1.626	979.05	1.911
38.9	0.748	156.35	0.983	274.2	1.135	391.35	0.974	509	1.395	626.6	1.154	743.85	1.196	861.1	1.56	979.1	1.981
38.95	0.788	156.4	1.018	274.25	1.091	391.4	0.971	509.05	1.449	626.65	1.13	743.9	1.249	861.15	1.466	979.15	1.988
39	0.816	156.45	1.056	274.3	1.03	391.45	0.98	509.1	1.523	626.7	1.128	743.95	1.298	861.2	1.405	979.2	1.933
39.05	0.859	156.5	1.116	274.35	0.99	391.5	1.029	509.15	1.528	626.75	1.131	744	1.379	861.25	1.322	979.25	1.862
39.1	0.89	156.55	1.152	274.4	0.955	391.55	1.071	509.2	1.517	626.8	1.179	744.05	1.434	861.3	1.269	979.3	1.751
39.15	0.923	156.6	1.157	274.45	0.902	391.6	1.132	509.25	1.466	626.85	1.227	744.1	1.522	861.35	1.254	979.35	1.679
39.2	0.973	156.65	1.154	274.5	0.894	391.65	1.175	509.3	1.411	626.9	1.302	744.15	1.58	861.4	1.25	979.4	1.612
39.25	1.009	156.7	1.098	274.55	0.894	391.7	1.242	509.35	1.329	626.95	1.352	744.2	1.641	861.45	1.261	979.45	1.55
39.3	1.035	156.75	1.059	274.6	0.905	391.75	1.289	509.4	1.278	627	1.431	744.25	1.734	861.5	1.329	979.5	1.452
39.35	1.037	156.8	0.998	274.65	0.954	391.8	1.338	509.45	1.204	627.05	1.487	744.3	1.753	861.55	1.384	979.55	1.365
39.4	1.024	156.85	0.962	274.7	0.992	391.85	1.403	509.5	1.155	627.1	1.575	744.35	1.724	861.6	1.468	979.6	1.342
39.45	0.988	156.9	0.908	274.75	1.047	391.9	1.41	509.55	1.091	627.15	1.632	744.4	1.662	861.65	1.527	979.65	1.337
39.5	0.935	156.95	0.875	274.8	1.087	391.95	1.397	509.6	1.054	627.2	1.649	744.45	1.566	861.7	1.62	979.7	1.346
39.55	0.899	157	0.83	274.85	1.148	392	1.351	509.65	1.05	627.25	1.644	744.5	1.502	861.75	1.683	979.75	1.415
39.6	0.851	157.05	0.813	274.9	1.191	392.05	1.276	509.7	1.053	627.3	1.596	744.55	1.413	861.8	1.785	979.8	1.474
39.65	0.819	157.1	0.813	274.95	1.259	392.1	1.226	509.75	1.1	627.35	1.505	744.6	1.357	861.85	1.838	979.85	1.566
39.7	0.776	157.15	0.814	275	1.286	392.15	1.157	509.8	1.145	627.4	1.444	744.65	1.277	861.9	1.848	979.9	1.63
39.75	0.749	157.2	0.828	275.05	1.287	392.2	1.112	509.85	1.213	627.45	1.361	744.7	1.227	861.95	1.8	979.95	1.731
39.8	0.731	157.25	0.873	275.1	1.269	392.25	1.049	509.9	1.26	627.5	1.306	744.75	1.192	862	1.734	980	1.8
39.85	0.732	157.3	0.906	275.15	1.224	392.3	1.011	509.95	1.308	627.55	1.229	744.8	1.19	862.05	1.632	980.05	1.873
39.9	0.733	157.35	0.955	275.2	1.155	392.35	0.976	510	1.383	627.6	1.183	744.85	1.193	862.1	1.565	980.1	1.973
39.95	0.754	157.4	0.989	275.25	1.11	392.4	0.975	510.05	1.437	627.65	1.131	744.9	1.243	862.15	1.472	980.15	1.984
40	0.781	157.45	1.043	275.3	1.049	392.45	0.977	510.1	1.516	627.7	1.129	744.95	1.292	862.2	1.41	980.2	1.969
40.05	0.824	157.5	1.082	275.35	1.008	392.5	1.017	510.15	1.527	627.75	1.136	745	1.372	862.25	1.327	980.25	1.904
40.1	0.853	157.55	1.143	275.4	0.953	392.55	1.058	510.2	1.526	627.8	1.172	745.05	1.427	862.3	1.273	980.3	1.795
40.15	0.899	157.6	1.159	275.45	0.918	392.6	1.12	510.25	1.481	627.85	1.219	745.1	1.515	862.35	1.252	980.35	1.72
40.2	0.931	157.65	1.162	275.5	0.894	392.65	1.161	510.3	1.398	627.9	1.293	745.15	1.574	862.4	1.249	980.4	1.617
40.25	0.983	157.7	1.136	275.55	0.894	392.7	1.227	510.35	1.342	627.95	1.343	745.2	1.666	862.45	1.274	980.45	1.555
40.3	1.019	157.75	1.095	275.6	0.897	392.75	1.273	510.4	1.265	628	1.422	745.25	1.729	862.5	1.323	980.5	1.455
40.35	1.038	157.8	1.034	275.65	0.921	392.8	1.347	510.45	1.215	628.05	1.477	745.3	1.749	862.55	1.406	980.55	1.396
40.4	1.036	157.85	0.994	275.7	0.956	392.85	1.395	510.5	1.144	628.1	1.564	745.35	1.748	862.6	1.462	980.6	1.343
40.45	1.005	157.9	0.939	275.75	1.012	392.9	1.409	510.55	1.102	628.15	1.624	745.4	1.665	862.65	1.521	980.65	1.341
40.5	0.951	157.95	0.904	275.8	1.049	392.95	1.409	510.6	1.06	628.2	1.65	745.45	1.602	862.7	1.615	980.7	1.342
40.55	0.915	158	0.856	275.85	1.108	393	1.345	510.65	1.049	628.25	1.65	745.5	1.537	862.75	1.679	980.75	1.389
40.6	0.865	158.05	0.826	275.9	1.149	393.05	1.296	510.7	1.049	628.3	1.577	745.55	1.446	862.8	1.78	980.8	1.444
40.65	0.833	158.1	0.812	275.95	1.215	393.1	1.245	510.75	1.086	628.35	1.517	745.6	1.388	862.85	1.838	980.85	1.535
40.7	0.788	158.15	0.811	276	1.261	393.15	1.174	510.8	1.129	628.4	1.427	745.65	1.305	862.9	1.852	980.9	1.598
40.75	0.762	158.2	0.839	276.05	1.285	393.2	1.129	510.85	1.197	628.45	1.372	745.7	1.255	862.95	1.833	980.95	1.698
40.8	0.734	158.25	0.871	276.1	1.286	393.25	1.064	510.9	1.241	628.5	1.318	745.75	1.196	863	1.738	981	1.767
40.85	0.735	158.3	0.92	276.15	1.225	393.3	1.026	510.95	1.313	628.55	1.239	745.8	1.193	863.05	1.669	981.05	1.875
40.9	0.738	158.35	0.952	276.2	1.18	393.35	0.976	511	1.363	628.6	1.193	745.85	1.194	863.1	1.567	981.1	1.95
40.95	0.758	158.4	0.986	276.25	1.112	393.4	0.974	511.05	1.442	628.65	1.134	745.9	1.22	863.15	1.504	981.15	1.989
41	0.8	158.45	1.041	276.3	1.07	393.45	0.977	511.1	1.498	628.7	1.13	745.95	1.291	863.2	1.409	981.2	1.994
41.05	0.829	158.5	1.079	276.35	1.029	393.5	1.002	511.15	1.525	628.75	1.133	746	1.344	863.25	1.352	981.25	1.91
41.1	0.857	158.55	1.14	276.4	0.97	393.55	1.06	511.2	1.515	628.8	1.165	746.05	1.426	863.3	1.296	981.3	1.838
41.15	0.904	158.6	1.159	276.45	0.937	393.6	1.102	511.25	1.467	628.85	1.235	746.1	1.485	863.35	1.247	981.35	1.763
41.2	0.936	158.65	1.153	276.5	0.894	393.65	1.164	511.3	1.384	628.9	1.285	746.15	1.543	863.4	1.242	981.4	1.656
41.25	0.988	158.7	1.117	276.55	0.893	393.7	1.208	511.35	1.329	628.95	1.36	746.2	1.632	863.45	1.261	981.45	1.588
41.3	1.025	158.75	1.056	276.6	0.896	393.75	1.254	511.4	1.253	629	1.413	746.25	1.697	863.5	1.307	981.5	1.492
41.35	1.041	158.8	1.015	276.65	0.919	393.8	1.326	511.45	1.203	629.05	1.495	746.3	1.751	863.55	1.389	981.55	1.431
41.4	1.039	158.85	0.96	276.7	0.973	393.85	1.376	511.5	1.134	629.1	1.554	746.35	1.752	863.6	1.444	981.6	1.351
41.45	0.989	158.9	0.923	276.75	1.01	393.9	1.408	511.55	1.091	629.15	1.614	746.4	1.674	863.65	1.532	981.65	1.343
41.5	0.954	158.95	0.873	276.8	1.066	393.95	1.409	511.6	1.049	629.2	1.65	746.45	1.611	863.7	1.595	981.7	1.346
41.55	0.9	159	0.844	276.85	1.106	394	1.344	511.65	1.047	629.25	1.644	746.5	1.514	863.75	1.69	981.75	1.384
41.6	0.867	159.05	0.817	276.9	1.168	394.05	1.295	511.7	1.05	629.3	1.565	746.55	1.455	863.8	1.757	981.8	1.468
41.65	0.819	159.1	0.814	276.95	1.213	394.1	1.219	511.75	1.074	629.35	1.506	746.6	1.369	863.85	1.83	981.85	1.529
41.7	0.79	159.15	0.813	277	1.259	394.15	1.173	511.8	1.138	629.4	1.416	746.65	1.314	863.9	1.833	981.9	1.623
41.75	0.763	159.2	0.831	277.05	1.286	394.2	1.106	511.85	1.184	629.45	1.362	746.7	1.238	863.95	1.822	981.95	1.691
41.8	0.736	159.25	0.859	277.1	1.286	394.25	1.063	511.9	1.228	629.5	1.281	746.75	1.2	864	1.729	982	1.759
41.85	0.737	159.3	0.909	277.15	1.227	394.3	1.005	511.95	1.3	629.55	1.231	746.8	1.195	864.05	1.661	982.05	1.867
41.9	0.738	159.35	0.94	277.2	1.181	394.35	0.977	512	1.35	629.6	1.161	746.85	1.195	864.1	1.559	982.1	1.942
41.95	0.751	159.4	0.991	277.25	1.113	394.4	0.975	512.05	1.428	629.65	1.134	746.9	1.216	864.15	1.497	982.15	1.99
42	0.79	159.45	1.027	277.3	1.071	394.45	0.978	512.1	1.484	629.7	1.13	746.95	1.287	864.2	1.404	982.2	1.999
42.05	0.819	159.5	1.084	277.35	1.01	394.5	1.004	512.15	1.525	629.75	1.14	747	1.339	864.25	1.347	982.25	1.92
42.1	0.862	159.55	1.125	277.4	0.972	394.55	1.063	512.2	1.527	629.8	1.176	747.05	1.422	864.3	1.266	982.3	1.848
42.15	0.892	159.6	1.159	277.45	0.92	394.6	1.104	512.25	1.478	629.85	1.249	747.1	1.481	864.35	1.24	982.35	1.736
42.2	0.941	159.65	1.161	277.5	0.894	394.65	1.167	512.3	1.423	629.9	1.298	747.15	1.569	864.4	1.236	982.4	1.666
42.25	0.974	159.7	1.15	277.55	0.891	394.7	1.21	512.35	1.34	629.95	1.374	747.2	1.628	864.45	1.252	982.45	1.567
42.3	1.028	159.75	1.091	277.6	0.896	394.75	1.279	512.4	1.288	630	1.427	747.25	1.726	864.5	1.323	982.5	1.501
42.35	1.043	159.8	1.051	277.65	0.918	394.8	1.328	512.45	1.213	630.05	1.51	747.3	1.756	864.55	1.379	982.55	1.409
42.4	1.045	159.85	0.991	277.7	0.971	394.85	1.4	512.5	1.165	630.1	1.569	747.35	1.761	864.6	1.435	982.6	1.357
42.45	1.022	159.9	0.955	277.75	1.009	394.9	1.411	512.55	1.122	630.15	1.644	747.4	1.738	864.65	1.522	982.65	1.347
42.5	0.968	159.95	0.901	277.8	1.065	394.95	1.406	512.6	1.059	630.2	1.65	747.45	1.678	864.7	1.584	982.7	1.342
42.55	0.913	160	0.869	277.85	1.105	395	1.364	512.65	1.049	630.25	1.631	747.5	1.582	864.75	1.678	982.75	1.349
42.6	0.88	160.05	0.825	277.9	1.168	395.05	1.313	512.7	1.048	630.3	1.575	747.55	1.518	864.8	1.744	982.8	1.416
42.65	0.832	160.1	0.813	277.95	1.212	395.1	1.238	512.75	1.055	630.35	1.484	747.6	1.429	864.85	1.822	982.85	1.474
42.7	0.802	160.15	0.814	278	1.279	395.15	1.19	512.8	1.108	630.4	1.424	747.65	1.372	864.9	1.826	982.9	1.567
42.75	0.761	160.2	0.815	278.05	1.287	395.2	1.122	512.85	1.154	630.45	1.369	747.7	1.29	864.95	1.816	982.95	1.63
42.8	0.738	160.25	0.847	278.1	1.276	395.25	1.078	512.9	1.222	630.5	1.315	747.75	1.24	865	1.758	983	1.733
42.85	0.737	160.3	0.879	278.15	1.232	395.3	1.02	512.95	1.269	630.55	1.236	747.8	1.198	865.05	1.658	983.05	1.802
42.9	0.738	160.35	0.912	278.2	1.164	395.35	0.982	513	1.343	630.6	1.167	747.85	1.197	865.1	1.589	983.1	1.912
42.95	0.764	160.4	0.96	278.25	1.118	395.4	0.975	513.05	1.394	630.65	1.133	747.9	1.203	865.15	1.495	983.15	1.978
43	0.792	160.45	0.994	278.3	1.076	395.45	0.976	513.1	1.477	630.7	1.129	747.95	1.242	865.2	1.432	983.2	1.994
43.05	0.821	160.5	1.049	278.35	1.015	395.5	1.007	513.15	1.522	630.75	1.129	748	1.316	865.25	1.372	983.25	1.996
43.1	0.865	160.55	1.088	278.4	0.976	395.55	1.046	513.2	1.528	630.8	1.169	748.05	1.371	865.3	1.29	983.3	1.945
43.15	0.895	160.6	1.147	278.45	0.924	395.6	1.108	513.25	1.496	630.85	1.215	748.1	1.426	865.35	1.243	983.35	1.837
43.2	0.945	160.65	1.158	278.5	0.897	395.65	1.149	513.3	1.441	630.9	1.29	748.15	1.484	865.4	1.236	983.4	1.762
43.25	0.979	160.7	1.158	278.55	0.895	395.7	1.192	513.35	1.358	630.95	1.34	748.2	1.573	865.45	1.234	983.45	1.655
43.3	1.034	160.75	1.127	278.6	0.898	395.75	1.26	513.4	1.305	631	1.418	748.25	1.665	865.5	1.274	983.5	1.587
43.35	1.047	160.8	1.066	278.65	0.934	395.8	1.307	513.45	1.23	631.05	1.472	748.3	1.73	865.55	1.326	983.55	1.491
43.4	1.046	160.85	1.025	278.7	0.971	395.85	1.382	513.5	1.181	631.1	1.528	748.35	1.762	865.6	1.41	983.6	1.431
43.45	1.021	160.9	0.969	278.75	1.028	395.9	1.405	513.55	1.115	631.15	1.617	748.4	1.763	865.65	1.467	983.65	1.353
43.5	0.966	160.95	0.933	278.8	1.066	395.95	1.409	513.6	1.072	631.2	1.645	748.45	1.685	865.7	1.559	983.7	1.345
43.55	0.931	161	0.898	278.85	1.126	396	1.378	513.65	1.052	631.25	1.649	748.5	1.622	865.75	1.621	983.75	1.343
43.6	0.879	161.05	0.852	278.9	1.169	396.05	1.303	513.7	1.049	631.3	1.608	748.55	1.524	865.8	1.72	983.8	1.367
43.65	0.848	161.1	0.822	278.95	1.213	396.1	1.252	513.75	1.064	631.35	1.52	748.6	1.464	865.85	1.789	983.85	1.446
43.7	0.816	161.15	0.814	279	1.28	396.15	1.18	513.8	1.101	631.4	1.46	748.65	1.377	865.9	1.829	983.9	1.507
43.75	0.774	161.2	0.813	279.05	1.291	396.2	1.135	513.85	1.146	631.45	1.375	748.7	1.321	865.95	1.826	983.95	1.568
43.8	0.748	161.25	0.825	279.1	1.291	396.25	1.069	513.9	1.214	631.5	1.321	748.75	1.27	866	1.77	984	1.666
43.85	0.74	161.3	0.851	279.15	1.255	396.3	1.031	513.95	1.261	631.55	1.243	748.8	1.205	866.05	1.669	984.05	1.734
43.9	0.739	161.35	0.9	279.2	1.187	396.35	0.992	514	1.334	631.6	1.197	748.85	1.2	866.1	1.601	984.1	1.839
43.95	0.747	161.4	0.932	279.25	1.141	396.4	0.972	514.05	1.385	631.65	1.135	748.9	1.2	866.15	1.505	984.15	1.914
44	0.769	161.45	0.982	279.3	1.076	396.45	0.971	514.1	1.467	631.7	1.13	748.95	1.22	866.2	1.442	984.2	1.988
44.05	0.812	161.5	1.018	279.35	1.035	396.5	0.993	514.15	1.519	631.75	1.128	749	1.29	866.25	1.354	984.25	1.994
44.1	0.841	161.55	1.074	279.4	0.976	396.55	1.028	514.2	1.535	631.8	1.163	749.05	1.343	866.3	1.3	984.3	1.945
44.15	0.885	161.6	1.114	279.45	0.942	396.6	1.091	514.25	1.528	631.85	1.207	749.1	1.426	866.35	1.242	984.35	1.874
44.2	0.917	161.65	1.152	279.5	0.898	396.65	1.132	514.3	1.454	631.9	1.282	749.15	1.484	866.4	1.24	984.4	1.762
44.25	0.967	161.7	1.162	279.55	0.897	396.7	1.196	514.35	1.4	631.95	1.331	749.2	1.573	866.45	1.241	984.45	1.69
44.3	1.002	161.75	1.147	279.6	0.895	396.75	1.241	514.4	1.317	632	1.409	749.25	1.633	866.5	1.273	984.5	1.587
44.35	1.038	161.8	1.087	279.65	0.9	396.8	1.312	514.45	1.267	632.05	1.463	749.3	1.731	866.55	1.324	984.55	1.524
44.4	1.047	161.85	1.047	279.7	0.94	396.85	1.362	514.5	1.217	632.1	1.548	749.35	1.763	866.6	1.379	984.6	1.46
44.45	1.047	161.9	0.988	279.75	0.996	396.9	1.406	514.55	1.146	632.15	1.608	749.4	1.769	866.65	1.465	984.65	1.372
44.5	0.999	161.95	0.952	279.8	1.033	396.95	1.406	514.6	1.104	632.2	1.648	749.45	1.724	866.7	1.556	984.7	1.345
44.55	0.963	162	0.899	279.85	1.091	397	1.393	514.65	1.056	632.25	1.649	749.5	1.66	866.75	1.619	984.75	1.343
44.6	0.909	162.05	0.868	279.9	1.131	397.05	1.346	514.7	1.055	632.3	1.613	749.55	1.563	866.8	1.716	984.8	1.362
44.65	0.876	162.1	0.823	279.95	1.195	397.1	1.271	514.75	1.056	632.35	1.554	749.6	1.499	866.85	1.785	984.85	1.439
44.7	0.828	162.15	0.816	280	1.24	397.15	1.198	514.8	1.078	632.4	1.495	749.65	1.411	866.9	1.836	984.9	1.5
44.75	0.798	162.2	0.815	280.05	1.289	397.2	1.153	514.85	1.141	632.45	1.406	749.7	1.354	866.95	1.841	984.95	1.592
44.8	0.758	162.25	0.818	280.1	1.288	397.25	1.086	514.9	1.187	632.5	1.353	749.75	1.275	867	1.774	985	1.657
44.85	0.74	162.3	0.839	280.15	1.27	397.3	1.046	514.95	1.255	632.55	1.272	749.8	1.225	867.05	1.707	985.05	1.759
44.9	0.74	162.35	0.886	280.2	1.224	397.35	0.987	515	1.303	632.6	1.223	749.85	1.2	867.1	1.603	985.1	1.829
44.95	0.743	162.4	0.918	280.25	1.179	397.4	0.972	515.05	1.379	632.65	1.153	749.9	1.2	867.15	1.537	985.15	1.94
45	0.76	162.45	0.967	280.3	1.111	397.45	0.972	515.1	1.432	632.7	1.131	749.95	1.235	867.2	1.475	985.2	1.982
45.05	0.802	162.5	1.001	280.35	1.069	397.5	0.995	515.15	1.488	632.75	1.127	750	1.282	867.25	1.383	985.25	1.986
45.1	0.83	162.55	1.056	280.4	1.008	397.55	1.052	515.2	1.535	632.8	1.132	750.05	1.334	867.3	1.327	985.3	1.97
45.15	0.874	162.6	1.096	280.45	0.97	397.6	1.094	515.25	1.537	632.85	1.182	750.1	1.416	867.35	1.249	985.35	1.904
45.2	0.904	162.65	1.153	280.5	0.918	397.65	1.134	515.3	1.514	632.9	1.23	750.15	1.473	867.4	1.239	985.4	1.794
45.25	0.954	162.7	1.159	280.55	0.896	397.7	1.198	515.35	1.461	632.95	1.305	750.2	1.561	867.45	1.236	985.45	1.719
45.3	0.989	162.75	1.146	280.6	0.895	397.75	1.244	515.4	1.378	633	1.355	750.25	1.62	867.5	1.25	985.5	1.616
45.35	1.04	162.8	1.107	280.65	0.896	397.8	1.315	515.45	1.323	633.05	1.407	750.3	1.717	867.55	1.321	985.55	1.553
45.4	1.047	162.85	1.046	280.7	0.926	397.85	1.366	515.5	1.248	633.1	1.489	750.35	1.755	867.6	1.377	985.6	1.454
45.45	1.032	162.9	1.006	280.75	0.962	397.9	1.403	515.55	1.198	633.15	1.547	750.4	1.753	867.65	1.462	985.65	1.395
45.5	0.996	162.95	0.97	280.8	1.018	397.95	1.406	515.6	1.129	633.2	1.633	750.45	1.699	867.7	1.522	985.7	1.34
45.55	0.942	163	0.916	280.85	1.055	398	1.345	515.65	1.086	633.25	1.648	750.5	1.603	867.75	1.616	985.75	1.337
45.6	0.906	163.05	0.882	280.9	1.095	398.05	1.296	515.7	1.055	633.3	1.652	750.55	1.538	867.8	1.68	985.8	1.342
45.65	0.874	163.1	0.837	280.95	1.157	398.1	1.221	515.75	1.055	633.35	1.619	750.6	1.447	867.85	1.748	985.85	1.382
45.7	0.826	163.15	0.817	281	1.2	398.15	1.175	515.8	1.056	633.4	1.531	750.65	1.389	867.9	1.83	985.9	1.437
45.75	0.797	163.2	0.816	281.05	1.27	398.2	1.108	515.85	1.094	633.45	1.471	750.7	1.332	867.95	1.836	985.95	1.527
45.8	0.756	163.25	0.819	281.1	1.292	398.25	1.065	515.9	1.138	633.5	1.385	750.75	1.254	868	1.806	986	1.589
45.85	0.74	163.3	0.852	281.15	1.288	398.3	1.027	515.95	1.207	633.55	1.332	750.8	1.206	868.05	1.741	986.05	1.688
45.9	0.739	163.35	0.884	281.2	1.249	398.35	0.977	516	1.253	633.6	1.252	750.85	1.194	868.1	1.639	986.1	1.756
45.95	0.744	163.4	0.933	281.25	1.181	398.4	0.974	516.05	1.326	633.65	1.205	750.9	1.194	868.15	1.571	986.15	1.863
46	0.776	163.45	0.966	281.3	1.135	398.45	0.975	516.1	1.376	633.7	1.159	750.95	1.224	868.2	1.477	986.2	1.937
46.05	0.805	163.5	1.019	281.35	1.071	398.5	0.987	516.15	1.457	633.75	1.131	751	1.271	868.25	1.415	986.25	1.98
46.1	0.847	163.55	1.056	281.4	1.03	398.55	1.041	516.2	1.512	633.8	1.128	751.05	1.35	868.3	1.33	986.3	1.968
46.15	0.877	163.6	1.095	281.45	0.972	398.6	1.083	516.25	1.538	633.85	1.141	751.1	1.405	868.35	1.275	986.35	1.87
46.2	0.924	163.65	1.154	281.5	0.938	398.65	1.144	516.3	1.538	633.9	1.178	751.15	1.492	868.4	1.241	986.4	1.797
46.25	0.956	163.7	1.164	281.55	0.904	398.7	1.187	516.35	1.494	633.95	1.252	751.2	1.55	868.45	1.24	986.45	1.686
46.3	0.991	163.75	1.163	281.6	0.897	398.75	1.255	516.4	1.438	634	1.301	751.25	1.64	868.5	1.241	986.5	1.618
46.35	1.041	163.8	1.131	281.65	0.899	398.8	1.302	516.45	1.382	634.05	1.377	751.3	1.705	868.55	1.296	986.55	1.554
46.4	1.045	163.85	1.07	281.7	0.926	398.85	1.378	516.5	1.301	634.1	1.43	751.35	1.75	868.6	1.35	986.6	1.456
46.45	1.03	163.9	1.029	281.75	0.962	398.9	1.408	516.55	1.251	634.15	1.513	751.4	1.76	868.65	1.435	986.65	1.397
46.5	0.994	163.95	0.972	281.8	1.019	398.95	1.412	516.6	1.177	634.2	1.572	751.45	1.73	868.7	1.493	986.7	1.338
46.55	0.939	164	0.936	281.85	1.056	399	1.368	516.65	1.132	634.25	1.646	751.5	1.637	868.75	1.587	986.75	1.335
46.6	0.904	164.05	0.885	281.9	1.116	399.05	1.317	516.7	1.067	634.3	1.653	751.55	1.573	868.8	1.65	986.8	1.338
46.65	0.856	164.1	0.855	281.95	1.158	399.1	1.242	516.75	1.053	634.35	1.633	751.6	1.478	868.85	1.751	986.85	1.374
46.7	0.824	164.15	0.819	282	1.225	399.15	1.193	516.8	1.05	634.4	1.548	751.65	1.42	868.9	1.817	986.9	1.457
46.75	0.781	164.2	0.819	282.05	1.272	399.2	1.126	516.85	1.056	634.45	1.488	751.7	1.335	868.95	1.84	986.95	1.517
46.8	0.754	164.25	0.818	282.1	1.296	399.25	1.082	516.9	1.107	634.5	1.4	751.75	1.283	869	1.813	987	1.61
46.85	0.74	164.3	0.84	282.15	1.295	399.3	1.023	516.95	1.153	634.55	1.347	751.8	1.21	869.05	1.716	987.05	1.677
46.9	0.741	164.35	0.871	282.2	1.257	399.35	0.985	517	1.22	634.6	1.266	751.85	1.197	869.1	1.647	987.1	1.779
46.95	0.742	164.4	0.92	282.25	1.188	399.4	0.975	517.05	1.266	634.65	1.218	751.9	1.195	869.15	1.579	987.15	1.851
47	0.765	164.45	0.953	282.3	1.142	399.45	0.975	517.1	1.314	634.7	1.149	751.95	1.205	869.2	1.485	987.2	1.925
47.05	0.793	164.5	1.005	282.35	1.078	399.5	1.005	517.15	1.39	634.75	1.133	752	1.246	869.25	1.422	987.25	1.976
47.1	0.836	164.55	1.041	282.4	1.036	399.55	1.043	517.2	1.443	634.8	1.131	752.05	1.322	869.3	1.336	987.3	1.98
47.15	0.864	164.6	1.1	282.45	0.978	399.6	1.085	517.25	1.518	634.85	1.149	752.1	1.376	869.35	1.282	987.35	1.902
47.2	0.911	164.65	1.141	282.5	0.944	399.65	1.146	517.3	1.527	634.9	1.213	752.15	1.46	869.4	1.244	987.4	1.831
47.25	0.946	164.7	1.168	282.55	0.902	399.7	1.189	517.35	1.516	634.95	1.264	752.2	1.52	869.45	1.239	987.45	1.721
47.3	0.996	164.75	1.169	282.6	0.901	399.75	1.257	517.4	1.467	635	1.313	752.25	1.608	869.5	1.269	987.5	1.652
47.35	1.031	164.8	1.117	282.65	0.904	399.8	1.304	517.45	1.385	635.05	1.39	752.3	1.672	869.55	1.318	987.55	1.556
47.4	1.044	164.85	1.076	282.7	0.928	399.85	1.38	517.5	1.33	635.1	1.443	752.35	1.752	869.6	1.403	987.6	1.49
47.45	1.039	164.9	1.035	282.75	0.983	399.9	1.407	517.55	1.255	635.15	1.527	752.4	1.76	869.65	1.46	987.65	1.401
47.5	0.988	164.95	0.978	282.8	1.021	399.95	1.405	517.6	1.205	635.2	1.587	752.45	1.709	869.7	1.551	987.7	1.349
47.55	0.949	165	0.942	282.85	1.059	400	1.362	517.65	1.136	635.25	1.651	752.5	1.646	869.75	1.614	987.75	1.339
47.6	0.915	165.05	0.89	282.9	1.119	400.05	1.286	517.7	1.094	635.3	1.656	752.55	1.548	869.8	1.679	987.8	1.339
47.65	0.867	165.1	0.86	282.95	1.161	400.1	1.235	517.75	1.057	635.35	1.621	752.6	1.486	869.85	1.781	987.85	1.358
47.7	0.835	165.15	0.822	283	1.228	400.15	1.164	517.8	1.052	635.4	1.562	752.65	1.428	869.9	1.836	987.9	1.435
47.75	0.79	165.2	0.821	283.05	1.275	400.2	1.119	517.85	1.054	635.45	1.472	752.7	1.342	869.95	1.849	987.95	1.496
47.8	0.764	165.25	0.828	283.1	1.301	400.25	1.075	517.9	1.096	635.5	1.413	752.75	1.289	870	1.843	988	1.588
47.85	0.74	165.3	0.854	283.15	1.302	400.3	1.017	517.95	1.141	635.55	1.333	752.8	1.215	870.05	1.756	988.05	1.653
47.9	0.74	165.35	0.903	283.2	1.241	400.35	0.98	518	1.209	635.6	1.279	752.85	1.199	870.1	1.688	988.1	1.755
47.95	0.74	165.4	0.936	283.25	1.195	400.4	0.973	518.05	1.255	635.65	1.229	752.9	1.194	870.15	1.584	988.15	1.825
48	0.755	165.45	0.987	283.3	1.126	400.45	0.973	518.1	1.328	635.7	1.159	752.95	1.203	870.2	1.521	988.2	1.936
48.05	0.798	165.5	1.022	283.35	1.084	400.5	0.993	518.15	1.379	635.75	1.137	753	1.266	870.25	1.426	988.25	1.981
48.1	0.824	165.55	1.06	283.4	1.022	400.55	1.028	518.2	1.46	635.8	1.133	753.05	1.316	870.3	1.367	988.3	1.978
48.15	0.868	165.6	1.099	283.45	0.983	400.6	1.091	518.25	1.514	635.85	1.147	753.1	1.398	870.35	1.285	988.35	1.919
48.2	0.899	165.65	1.159	283.5	0.948	400.65	1.132	518.3	1.532	635.9	1.207	753.15	1.453	870.4	1.249	988.4	1.811
48.25	0.931	165.7	1.171	283.55	0.905	400.7	1.196	518.35	1.529	635.95	1.258	753.2	1.541	870.45	1.245	988.45	1.736
48.3	0.983	165.75	1.171	283.6	0.904	400.75	1.241	518.4	1.484	636	1.333	753.25	1.6	870.5	1.246	988.5	1.666
48.35	1.018	165.8	1.118	283.65	0.906	400.8	1.313	518.45	1.401	636.05	1.384	753.3	1.662	870.55	1.274	988.55	1.568
48.4	1.048	165.85	1.078	283.7	0.93	400.85	1.363	518.5	1.346	636.1	1.465	753.35	1.745	870.6	1.352	988.6	1.502
48.45	1.05	165.9	1.017	283.75	0.985	400.9	1.403	518.55	1.269	636.15	1.521	753.4	1.755	870.65	1.409	988.65	1.41
48.5	1.006	165.95	0.979	283.8	1.023	400.95	1.41	518.6	1.218	636.2	1.611	753.45	1.752	870.7	1.496	988.7	1.355
48.55	0.97	166	0.925	283.85	1.081	401	1.397	518.65	1.148	636.25	1.653	753.5	1.701	870.75	1.557	988.75	1.341
48.6	0.915	166.05	0.891	283.9	1.121	401.05	1.326	518.7	1.106	636.3	1.657	753.55	1.606	870.8	1.652	988.8	1.338
48.65	0.882	166.1	0.844	283.95	1.185	401.1	1.276	518.75	1.057	636.35	1.635	753.6	1.541	870.85	1.719	988.85	1.377
48.7	0.834	166.15	0.822	284	1.231	401.15	1.202	518.8	1.055	636.4	1.577	753.65	1.451	870.9	1.821	988.9	1.43
48.75	0.804	166.2	0.821	284.05	1.298	401.2	1.157	518.85	1.054	636.45	1.487	753.7	1.393	870.95	1.847	988.95	1.52
48.8	0.764	166.25	0.823	284.1	1.308	401.25	1.089	518.9	1.064	636.5	1.427	753.75	1.31	871	1.845	989	1.582
48.85	0.742	166.3	0.832	284.15	1.308	401.3	1.048	518.95	1.12	636.55	1.345	753.8	1.259	871.05	1.792	989.05	1.68
48.9	0.742	166.35	0.875	284.2	1.267	401.35	0.99	519	1.166	636.6	1.291	753.85	1.199	871.1	1.725	989.1	1.749
48.95	0.742	166.4	0.908	284.25	1.22	401.4	0.975	519.05	1.211	636.65	1.217	753.9	1.196	871.15	1.62	989.15	1.818
49	0.749	166.45	0.957	284.3	1.15	401.45	0.973	519.1	1.281	636.7	1.169	753.95	1.196	871.2	1.552	989.2	1.892
49.05	0.787	166.5	0.992	284.35	1.105	401.5	0.977	519.15	1.33	636.75	1.136	754	1.24	871.25	1.457	989.25	1.979
49.1	0.816	166.55	1.046	284.4	1.043	401.55	0.999	519.2	1.406	636.8	1.134	754.05	1.288	871.3	1.395	989.3	1.992
49.15	0.859	166.6	1.084	284.45	1.003	401.6	1.058	519.25	1.461	636.85	1.143	754.1	1.369	871.35	1.311	989.35	1.954
49.2	0.889	166.65	1.145	284.5	0.949	401.65	1.1	519.3	1.529	636.9	1.179	754.15	1.423	871.4	1.257	989.4	1.849
49.25	0.937	166.7	1.169	284.55	0.913	401.7	1.162	519.35	1.534	636.95	1.226	754.2	1.511	871.45	1.242	989.45	1.775
49.3	0.971	166.75	1.172	284.6	0.905	401.75	1.205	519.4	1.493	637	1.301	754.25	1.57	871.5	1.237	989.5	1.668
49.35	1.025	166.8	1.154	284.65	0.903	401.8	1.275	519.45	1.438	637.05	1.35	754.3	1.662	871.55	1.252	989.55	1.601
49.4	1.048	166.85	1.114	284.7	0.934	401.85	1.324	519.5	1.355	637.1	1.429	754.35	1.727	871.6	1.295	989.6	1.504
49.45	1.051	166.9	1.053	284.75	0.972	401.9	1.399	519.55	1.301	637.15	1.484	754.4	1.759	871.65	1.376	989.65	1.443
49.5	1.036	166.95	1.013	284.8	1.009	401.95	1.411	519.6	1.227	637.2	1.571	754.45	1.761	871.7	1.432	989.7	1.358
49.55	1	167	0.958	284.85	1.067	402	1.4	519.65	1.178	637.25	1.631	754.5	1.71	871.75	1.49	989.75	1.345
49.6	0.946	167.05	0.921	284.9	1.107	402.05	1.353	519.7	1.134	637.3	1.656	754.55	1.646	871.8	1.582	989.8	1.344
49.65	0.91	167.1	0.872	284.95	1.17	402.1	1.277	519.75	1.07	637.35	1.659	754.6	1.582	871.85	1.644	989.85	1.357
49.7	0.862	167.15	0.842	285	1.214	402.15	1.227	519.8	1.055	637.4	1.605	754.65	1.487	871.9	1.743	989.9	1.405
49.75	0.83	167.2	0.822	285.05	1.284	402.2	1.181	519.85	1.055	637.45	1.545	754.7	1.429	871.95	1.809	989.95	1.491
49.8	0.786	167.25	0.822	285.1	1.308	402.25	1.113	519.9	1.069	637.5	1.455	754.75	1.344	872	1.83	990	1.552
49.85	0.76	167.3	0.826	285.15	1.313	402.3	1.069	519.95	1.128	637.55	1.397	754.8	1.291	872.05	1.836	990.05	1.646
49.9	0.743	167.35	0.848	285.2	1.289	402.35	1.011	520	1.174	637.6	1.344	754.85	1.217	872.1	1.766	990.1	1.714
49.95	0.744	167.4	0.896	285.25	1.218	402.4	0.981	520.05	1.242	637.65	1.263	754.9	1.2	872.15	1.699	990.15	1.817
50	0.747	167.45	0.928	285.3	1.172	402.45	0.978	520.1	1.29	637.7	1.216	754.95	1.196	872.2	1.596	990.2	1.89
50.05	0.767	167.5	0.961	285.35	1.104	402.5	0.978	520.15	1.365	637.75	1.147	755	1.205	872.25	1.531	990.25	1.978
50.1	0.809	167.55	1.014	285.4	1.063	402.55	1.007	520.2	1.418	637.8	1.136	755.05	1.269	872.3	1.438	990.3	1.984
50.15	0.837	167.6	1.051	285.45	1.022	402.6	1.045	520.25	1.501	637.85	1.135	755.1	1.319	872.35	1.377	990.35	1.954
50.2	0.866	167.65	1.109	285.5	0.966	402.65	1.108	520.3	1.534	637.9	1.158	755.15	1.401	872.4	1.323	990.4	1.885
50.25	0.912	167.7	1.15	285.55	0.93	402.7	1.149	520.35	1.539	637.95	1.225	755.2	1.458	872.45	1.246	990.45	1.813
50.3	0.945	167.75	1.172	285.6	0.908	402.75	1.215	520.4	1.511	638	1.276	755.25	1.518	872.5	1.237	990.5	1.703
50.35	0.997	167.8	1.174	285.65	0.906	402.8	1.261	520.45	1.456	638.05	1.35	755.3	1.606	872.55	1.236	990.55	1.635
50.4	1.033	167.85	1.131	285.7	0.924	402.85	1.309	520.5	1.373	638.1	1.402	755.35	1.669	872.6	1.25	990.6	1.539
50.45	1.049	167.9	1.09	285.75	0.957	402.9	1.385	520.55	1.319	638.15	1.483	755.4	1.755	872.65	1.321	990.65	1.472
50.5	1.047	167.95	1.029	285.8	1.015	402.95	1.415	520.6	1.244	638.2	1.54	755.45	1.763	872.7	1.377	990.7	1.385
50.55	0.996	168	0.99	285.85	1.053	403	1.413	520.65	1.195	638.25	1.6	755.5	1.747	872.75	1.462	990.75	1.347
50.6	0.96	168.05	0.935	285.9	1.113	403.05	1.371	520.7	1.127	638.3	1.654	755.55	1.688	872.8	1.521	990.8	1.341
50.65	0.907	168.1	0.9	285.95	1.155	403.1	1.295	520.75	1.084	638.35	1.656	755.6	1.591	872.85	1.615	990.85	1.345
50.7	0.874	168.15	0.869	286	1.221	403.15	1.244	520.8	1.058	638.4	1.632	755.65	1.526	872.9	1.679	990.9	1.403
50.75	0.827	168.2	0.826	286.05	1.268	403.2	1.174	520.85	1.055	638.45	1.575	755.7	1.437	872.95	1.781	990.95	1.459
50.8	0.797	168.25	0.822	286.1	1.309	403.25	1.128	520.9	1.08	638.5	1.485	755.75	1.379	873	1.825	991	1.551
50.85	0.77	168.3	0.822	286.15	1.319	403.3	1.063	520.95	1.119	638.55	1.425	755.8	1.297	873.05	1.832	991.05	1.614
50.9	0.743	168.35	0.835	286.2	1.294	403.35	1.025	521	1.166	638.6	1.344	755.85	1.246	873.1	1.821	991.1	1.68
50.95	0.744	168.4	0.879	286.25	1.225	403.4	0.98	521.05	1.234	638.65	1.289	755.9	1.207	873.15	1.763	991.15	1.783
51	0.745	168.45	0.912	286.3	1.178	403.45	0.979	521.1	1.281	638.7	1.215	755.95	1.2	873.2	1.662	991.2	1.854
51.05	0.758	168.5	0.961	286.35	1.11	403.5	0.977	521.15	1.355	638.75	1.167	756	1.204	873.25	1.594	991.25	1.963
51.1	0.797	168.55	0.995	286.4	1.068	403.55	0.998	521.2	1.406	638.8	1.133	756.05	1.263	873.3	1.499	991.3	1.988
51.15	0.826	168.6	1.05	286.45	1.007	403.6	1.034	521.25	1.488	638.85	1.129	756.1	1.313	873.35	1.436	991.35	1.995
51.2	0.868	168.65	1.088	286.5	0.97	403.65	1.097	521.3	1.531	638.9	1.137	756.15	1.396	873.4	1.349	991.4	1.954
51.25	0.898	168.7	1.15	286.55	0.918	403.7	1.138	521.35	1.525	638.95	1.193	756.2	1.452	873.45	1.295	991.45	1.849
51.3	0.947	168.75	1.169	286.6	0.911	403.75	1.203	521.4	1.475	639	1.242	756.25	1.541	873.5	1.241	991.5	1.774
51.35	0.981	168.8	1.172	286.65	0.912	403.8	1.249	521.45	1.391	639.05	1.316	756.3	1.6	873.55	1.239	991.55	1.666
51.4	1.034	168.85	1.132	286.7	0.925	403.85	1.321	521.5	1.335	639.1	1.367	756.35	1.696	873.6	1.253	991.6	1.599
51.45	1.048	168.9	1.091	286.75	0.957	403.9	1.372	521.55	1.258	639.15	1.446	756.4	1.754	873.65	1.298	991.65	1.501
51.5	1.05	168.95	1.03	286.8	1.016	403.95	1.419	521.6	1.208	639.2	1.501	756.45	1.767	873.7	1.352	991.7	1.44
51.55	1.008	169	0.991	286.85	1.054	404	1.422	521.65	1.16	639.25	1.59	756.5	1.772	873.75	1.437	991.75	1.381
51.6	0.972	169.05	0.936	286.9	1.114	404.05	1.364	521.7	1.096	639.3	1.64	756.55	1.728	873.8	1.495	991.8	1.343
51.65	0.917	169.1	0.902	286.95	1.156	404.1	1.313	521.75	1.059	639.35	1.649	756.6	1.633	873.85	1.589	991.85	1.341
51.7	0.883	169.15	0.855	287	1.222	404.15	1.262	521.8	1.054	639.4	1.65	756.65	1.567	873.9	1.652	991.9	1.358
51.75	0.836	169.2	0.827	287.05	1.269	404.2	1.189	521.85	1.054	639.45	1.577	756.7	1.473	873.95	1.753	991.95	1.407
51.8	0.805	169.25	0.822	287.1	1.317	404.25	1.143	521.9	1.084	639.5	1.517	756.75	1.415	874	1.819	992	1.495
51.85	0.765	169.3	0.823	287.15	1.319	404.3	1.075	521.95	1.125	639.55	1.456	756.8	1.33	874.05	1.84	992.05	1.556
51.9	0.742	169.35	0.846	287.2	1.296	404.35	1.037	522	1.194	639.6	1.371	756.85	1.279	874.1	1.835	992.1	1.652
51.95	0.741	169.4	0.877	287.25	1.25	404.4	0.983	522.05	1.239	639.65	1.316	756.9	1.211	874.15	1.746	992.15	1.721
52	0.743	169.45	0.91	287.3	1.181	404.45	0.979	522.1	1.311	639.7	1.238	756.95	1.205	874.2	1.679	992.2	1.825
52.05	0.768	169.5	0.959	287.35	1.133	404.5	0.977	522.15	1.361	639.75	1.193	757	1.204	874.25	1.576	992.25	1.899
52.1	0.796	169.55	0.993	287.4	1.091	404.55	0.989	522.2	1.44	639.8	1.134	757.05	1.224	874.3	1.513	992.3	1.983
52.15	0.825	169.6	1.048	287.45	1.028	404.6	1.041	522.25	1.496	639.85	1.13	757.1	1.293	874.35	1.45	992.35	1.992
52.2	0.853	169.65	1.086	287.5	0.989	404.65	1.083	522.3	1.53	639.9	1.13	757.15	1.347	874.4	1.361	992.4	1.979
52.25	0.898	169.7	1.148	287.55	0.934	404.7	1.145	522.35	1.536	639.95	1.148	757.2	1.402	874.45	1.307	992.45	1.882
52.3	0.947	169.75	1.17	287.6	0.913	404.75	1.189	522.4	1.508	640	1.212	757.25	1.489	874.5	1.247	992.5	1.808
52.35	0.981	169.8	1.169	287.65	0.912	404.8	1.234	522.45	1.427	640.05	1.263	757.3	1.548	874.55	1.244	992.55	1.698
52.4	1.035	169.85	1.136	287.7	0.917	404.85	1.305	522.5	1.372	640.1	1.337	757.35	1.638	874.6	1.254	992.6	1.629
52.45	1.048	169.9	1.075	287.75	0.963	404.9	1.355	522.55	1.292	640.15	1.388	757.4	1.704	874.65	1.297	992.65	1.532
52.5	1.049	169.95	1.034	287.8	1.001	404.95	1.415	522.6	1.242	640.2	1.442	757.45	1.771	874.7	1.379	992.7	1.466
52.55	1.023	170	0.977	287.85	1.059	405	1.419	522.65	1.169	640.25	1.497	757.5	1.773	874.75	1.436	992.75	1.378
52.6	0.969	170.05	0.94	287.9	1.097	405.05	1.381	522.7	1.125	640.3	1.586	757.55	1.732	874.8	1.525	992.8	1.346
52.65	0.933	170.1	0.905	287.95	1.16	405.1	1.33	522.75	1.063	640.35	1.649	757.6	1.668	874.85	1.588	992.85	1.34
52.7	0.882	170.15	0.859	288	1.203	405.15	1.254	522.8	1.055	640.4	1.655	757.65	1.57	874.9	1.684	992.9	1.344
52.75	0.85	170.2	0.83	288.05	1.249	405.2	1.205	522.85	1.052	640.45	1.594	757.7	1.507	874.95	1.752	992.95	1.407
52.8	0.819	170.25	0.823	288.1	1.312	405.25	1.136	522.9	1.056	640.5	1.535	757.75	1.418	875	1.82	993	1.465
52.85	0.777	170.3	0.822	288.15	1.319	405.3	1.091	522.95	1.078	640.55	1.444	757.8	1.361	875.05	1.845	993.05	1.526
52.9	0.751	170.35	0.847	288.2	1.274	405.35	1.032	523	1.141	640.6	1.388	757.85	1.307	875.1	1.844	993.1	1.62
52.95	0.743	170.4	0.878	288.25	1.224	405.4	0.993	523.05	1.187	640.65	1.307	757.9	1.257	875.15	1.758	993.15	1.688
53	0.743	170.45	0.928	288.3	1.154	405.45	0.98	523.1	1.255	640.7	1.254	757.95	1.208	875.2	1.691	993.2	1.791
53.05	0.751	170.5	0.96	288.35	1.11	405.5	0.977	523.15	1.302	640.75	1.184	758	1.204	875.25	1.587	993.25	1.863
53.1	0.774	170.55	1.012	288.4	1.048	405.55	0.982	523.2	1.377	640.8	1.141	758.05	1.21	875.3	1.524	993.3	1.97
53.15	0.817	170.6	1.05	288.45	1.005	405.6	1.027	523.25	1.429	640.85	1.133	758.1	1.271	875.35	1.429	993.35	1.99
53.2	0.845	170.65	1.108	288.5	0.952	405.65	1.069	523.3	1.511	640.9	1.132	758.15	1.321	875.4	1.371	993.4	1.995
53.25	0.889	170.7	1.149	288.55	0.918	405.7	1.131	523.35	1.529	640.95	1.144	758.2	1.404	875.45	1.289	993.45	1.948
53.3	0.921	170.75	1.171	288.6	0.912	405.75	1.174	523.4	1.514	641	1.204	758.25	1.461	875.5	1.252	993.5	1.842
53.35	0.97	170.8	1.174	288.65	0.912	405.8	1.241	523.45	1.462	641.05	1.254	758.3	1.55	875.55	1.246	993.55	1.766
53.4	1.005	170.85	1.154	288.7	0.927	405.85	1.288	523.5	1.38	641.1	1.328	758.35	1.609	875.6	1.255	993.6	1.658
53.45	1.039	170.9	1.093	288.75	0.979	405.9	1.363	523.55	1.326	641.15	1.379	758.4	1.705	875.65	1.297	993.65	1.591
53.5	1.045	170.95	1.052	288.8	1.018	405.95	1.409	523.6	1.275	641.2	1.459	758.45	1.763	875.7	1.378	993.7	1.527
53.55	1.045	171	0.993	288.85	1.074	406	1.418	523.65	1.201	641.25	1.514	758.5	1.777	875.75	1.435	993.75	1.433
53.6	0.996	171.05	0.956	288.9	1.115	406.05	1.414	523.7	1.154	641.3	1.603	758.55	1.777	875.8	1.524	993.8	1.375
53.65	0.96	171.1	0.903	288.95	1.178	406.1	1.37	523.75	1.09	641.35	1.643	758.6	1.731	875.85	1.587	993.85	1.343
53.7	0.906	171.15	0.871	289	1.223	406.15	1.294	523.8	1.057	641.4	1.652	758.65	1.634	875.9	1.684	993.9	1.341
53.75	0.873	171.2	0.828	289.05	1.293	406.2	1.243	523.85	1.054	641.45	1.621	758.7	1.567	875.95	1.751	993.95	1.361
53.8	0.826	171.25	0.823	289.1	1.315	406.25	1.173	523.9	1.054	641.5	1.563	758.75	1.474	876	1.844	994	1.411
53.85	0.796	171.3	0.826	289.15	1.317	406.3	1.127	523.95	1.087	641.55	1.474	758.8	1.414	876.05	1.855	994.05	1.5
53.9	0.756	171.35	0.847	289.2	1.289	406.35	1.063	524	1.13	641.6	1.416	758.85	1.33	876.1	1.812	994.1	1.562
53.95	0.74	171.4	0.878	289.25	1.218	406.4	1.024	524.05	1.198	641.65	1.335	758.9	1.278	876.15	1.746	994.15	1.66
54	0.741	171.45	0.927	289.3	1.172	406.45	0.981	524.1	1.244	641.7	1.281	758.95	1.212	876.2	1.642	994.2	1.729
54.05	0.742	171.5	0.96	289.35	1.126	406.5	0.981	524.15	1.316	641.75	1.208	759	1.206	876.25	1.574	994.25	1.835
54.1	0.753	171.55	1.012	289.4	1.084	406.55	0.981	524.2	1.366	641.8	1.161	759.05	1.207	876.3	1.511	994.3	1.909
54.15	0.791	171.6	1.049	289.45	1.023	406.6	1.001	524.25	1.419	641.85	1.133	759.1	1.226	876.35	1.447	994.35	1.977
54.2	0.819	171.65	1.108	289.5	0.963	406.65	1.059	524.3	1.502	641.9	1.132	759.15	1.272	876.4	1.359	994.4	1.988
54.25	0.861	171.7	1.149	289.55	0.928	406.7	1.101	524.35	1.531	641.95	1.143	759.2	1.35	876.45	1.277	994.45	1.929
54.3	0.892	171.75	1.172	289.6	0.909	406.75	1.143	524.4	1.537	642	1.18	759.25	1.405	876.5	1.253	994.5	1.82
54.35	0.939	171.8	1.174	289.65	0.907	406.8	1.186	524.45	1.503	642.05	1.253	759.3	1.493	876.55	1.248	994.55	1.744
54.4	0.973	171.85	1.134	289.7	0.926	406.85	1.253	524.5	1.42	642.1	1.303	759.35	1.551	876.6	1.255	994.6	1.639
54.45	1.026	171.9	1.093	289.75	0.959	406.9	1.326	524.55	1.364	642.15	1.352	759.4	1.641	876.65	1.318	994.65	1.574
54.5	1.042	171.95	1.031	289.8	1.017	406.95	1.377	524.6	1.285	642.2	1.431	759.45	1.707	876.7	1.373	994.7	1.474
54.55	1.043	172	0.992	289.85	1.054	407	1.422	524.65	1.235	642.25	1.485	759.5	1.771	876.75	1.46	994.75	1.415
54.6	1.033	172.05	0.956	289.9	1.113	407.05	1.424	524.7	1.163	642.3	1.572	759.55	1.773	876.8	1.519	994.8	1.349
54.65	0.981	172.1	0.903	289.95	1.155	407.1	1.365	524.75	1.12	642.35	1.63	759.6	1.755	876.85	1.614	994.85	1.345
54.7	0.946	172.15	0.871	290	1.198	407.15	1.315	524.8	1.06	642.4	1.648	759.65	1.694	876.9	1.678	994.9	1.347
54.75	0.91	172.2	0.828	290.05	1.267	407.2	1.239	524.85	1.054	642.45	1.647	759.7	1.597	876.95	1.746	994.95	1.381
54.8	0.861	172.25	0.823	290.1	1.305	407.25	1.191	524.9	1.052	642.5	1.57	759.75	1.531	877	1.842	995	1.435
54.85	0.829	172.3	0.824	290.15	1.313	407.3	1.123	524.95	1.078	642.55	1.511	759.8	1.47	877.05	1.859	995.05	1.526
54.9	0.785	172.35	0.836	290.2	1.287	407.35	1.078	525	1.118	642.6	1.421	759.85	1.381	877.1	1.86	995.1	1.588
54.95	0.759	172.4	0.88	290.25	1.218	407.4	1.04	525.05	1.187	642.65	1.367	759.9	1.325	877.15	1.812	995.15	1.687
55	0.737	172.45	0.913	290.3	1.171	407.45	0.986	525.1	1.232	642.7	1.286	759.95	1.249	877.2	1.711	995.2	1.756
55.05	0.738	172.5	0.962	290.35	1.104	407.5	0.982	525.15	1.304	642.75	1.236	760	1.211	877.25	1.641	995.25	1.864
55.1	0.74	172.55	0.996	290.4	1.063	407.55	0.98	525.2	1.354	642.8	1.19	760.05	1.206	877.3	1.542	995.3	1.939
55.15	0.756	172.6	1.051	290.45	1.002	407.6	0.992	525.25	1.432	642.85	1.136	760.1	1.204	877.35	1.478	995.35	1.994
55.2	0.796	172.65	1.09	290.5	0.966	407.65	1.044	525.3	1.488	642.9	1.134	760.15	1.248	877.4	1.386	995.4	1.995
55.25	0.825	172.7	1.13	290.55	0.915	407.7	1.087	525.35	1.533	642.95	1.135	760.2	1.296	877.45	1.331	995.45	1.903
55.3	0.867	172.75	1.172	290.6	0.909	407.75	1.149	525.4	1.534	643	1.158	760.25	1.378	877.5	1.26	995.5	1.83
55.35	0.898	172.8	1.174	290.65	0.907	407.8	1.193	525.45	1.467	643.05	1.226	760.3	1.433	877.55	1.254	995.55	1.718
55.4	0.93	172.85	1.137	290.7	0.925	407.85	1.261	525.5	1.412	643.1	1.276	760.35	1.522	877.6	1.252	995.6	1.649
55.45	0.98	172.9	1.096	290.75	0.957	407.9	1.309	525.55	1.356	643.15	1.35	760.4	1.58	877.65	1.275	995.65	1.583
55.5	1.016	172.95	1.034	290.8	1.015	407.95	1.386	525.6	1.278	643.2	1.402	760.45	1.641	877.7	1.323	995.7	1.483
55.55	1.041	173	0.995	290.85	1.053	408	1.421	525.65	1.229	643.25	1.484	760.5	1.738	877.75	1.408	995.75	1.424
55.6	1.042	173.05	0.941	290.9	1.112	408.05	1.426	525.7	1.157	643.3	1.542	760.55	1.77	877.8	1.465	995.8	1.352
55.65	1.01	173.1	0.906	290.95	1.154	408.1	1.386	525.75	1.114	643.35	1.632	760.6	1.775	877.85	1.556	995.85	1.347
55.7	0.974	173.15	0.859	291	1.22	408.15	1.335	525.8	1.059	643.4	1.655	760.65	1.724	877.9	1.62	995.9	1.348
55.75	0.921	173.2	0.83	291.05	1.266	408.2	1.258	525.85	1.056	643.45	1.657	760.7	1.63	877.95	1.718	995.95	1.377
55.8	0.887	173.25	0.824	291.1	1.311	408.25	1.209	525.9	1.056	643.5	1.586	760.75	1.565	878	1.787	996	1.46
55.85	0.84	173.3	0.825	291.15	1.311	408.3	1.14	525.95	1.072	643.55	1.526	760.8	1.472	878.05	1.858	996.05	1.521
55.9	0.81	173.35	0.835	291.2	1.287	408.35	1.095	526	1.132	643.6	1.436	760.85	1.411	878.1	1.862	996.1	1.614
55.95	0.769	173.4	0.878	291.25	1.24	408.4	1.035	526.05	1.178	643.65	1.381	760.9	1.327	878.15	1.817	996.15	1.681
56	0.744	173.45	0.911	291.3	1.194	408.45	0.995	526.1	1.246	643.7	1.3	760.95	1.275	878.2	1.75	996.2	1.784
56.05	0.739	173.5	0.959	291.35	1.125	408.5	0.982	526.15	1.294	643.75	1.248	761	1.209	878.25	1.681	996.25	1.856
56.1	0.741	173.55	0.994	291.4	1.083	408.55	0.981	526.2	1.343	643.8	1.178	761.05	1.204	878.3	1.578	996.3	1.932
56.15	0.751	173.6	1.048	291.45	1.021	408.6	1.009	526.25	1.421	643.85	1.141	761.1	1.201	878.35	1.515	996.35	1.999
56.2	0.789	173.65	1.086	291.5	0.983	408.65	1.047	526.3	1.476	643.9	1.137	761.15	1.223	878.4	1.42	996.4	2.006
56.25	0.817	173.7	1.148	291.55	0.929	408.7	1.09	526.35	1.534	643.95	1.137	761.2	1.268	878.45	1.363	996.45	1.943
56.3	0.86	173.75	1.171	291.6	0.91	408.75	1.152	526.4	1.535	644	1.157	761.25	1.346	878.5	1.281	996.5	1.871
56.35	0.89	173.8	1.172	291.65	0.907	408.8	1.196	526.45	1.505	644.05	1.199	761.3	1.4	878.55	1.258	996.55	1.757
56.4	0.938	173.85	1.14	291.7	0.914	408.85	1.265	526.5	1.45	644.1	1.248	761.35	1.485	878.6	1.254	996.6	1.684
56.45	0.972	173.9	1.079	291.75	0.958	408.9	1.313	526.55	1.366	644.15	1.323	761.4	1.542	878.65	1.261	996.65	1.582
56.5	1.026	173.95	1.038	291.8	0.997	408.95	1.389	526.6	1.312	644.2	1.373	761.45	1.63	878.7	1.325	996.7	1.515
56.55	1.046	174	0.999	291.85	1.054	409	1.422	526.65	1.236	644.25	1.453	761.5	1.694	878.75	1.381	996.75	1.421
56.6	1.044	174.05	0.944	291.9	1.093	409.05	1.423	526.7	1.187	644.3	1.509	761.55	1.758	878.8	1.467	996.8	1.363
56.65	1.013	174.1	0.909	291.95	1.134	409.1	1.384	526.75	1.12	644.35	1.597	761.6	1.759	878.85	1.527	996.85	1.342
56.7	0.977	174.15	0.862	292	1.198	409.15	1.307	526.8	1.076	644.4	1.647	761.65	1.715	878.9	1.59	996.9	1.339
56.75	0.923	174.2	0.832	292.05	1.244	409.2	1.256	526.85	1.054	644.45	1.659	761.7	1.65	878.95	1.687	996.95	1.35
56.8	0.889	174.25	0.825	292.1	1.306	409.25	1.184	526.9	1.051	644.5	1.641	761.75	1.585	879	1.755	997	1.423
56.85	0.842	174.3	0.824	292.15	1.313	409.3	1.138	526.95	1.062	644.55	1.557	761.8	1.489	879.05	1.852	997.05	1.483
56.9	0.812	174.35	0.836	292.2	1.304	409.35	1.093	527	1.118	644.6	1.497	761.85	1.43	879.1	1.864	997.1	1.576
56.95	0.771	174.4	0.863	292.25	1.262	409.4	1.033	527.05	1.164	644.65	1.409	761.9	1.344	879.15	1.829	997.15	1.64
57	0.746	174.45	0.913	292.3	1.193	409.45	0.994	527.1	1.231	644.7	1.356	761.95	1.29	879.2	1.763	997.2	1.743
57.05	0.743	174.5	0.945	292.35	1.146	409.5	0.983	527.15	1.279	644.75	1.301	762	1.216	879.25	1.659	997.25	1.813
57.1	0.746	174.55	0.996	292.4	1.082	409.55	0.98	527.2	1.352	644.8	1.226	762.05	1.195	879.3	1.59	997.3	1.924
57.15	0.779	174.6	1.033	292.45	1.04	409.6	0.998	527.25	1.404	644.85	1.18	762.1	1.192	879.35	1.495	997.35	1.982
57.2	0.807	174.65	1.07	292.5	0.982	409.65	1.032	527.3	1.487	644.9	1.138	762.15	1.21	879.4	1.431	997.4	1.996
57.25	0.85	174.7	1.131	292.55	0.946	409.7	1.096	527.35	1.528	644.95	1.137	762.2	1.278	879.45	1.346	997.45	1.968
57.3	0.88	174.75	1.169	292.6	0.914	409.75	1.137	527.4	1.534	645	1.141	762.25	1.331	879.5	1.291	997.5	1.863
57.35	0.911	174.8	1.177	292.65	0.91	409.8	1.202	527.45	1.514	645.05	1.174	762.3	1.413	879.55	1.263	997.55	1.788
57.4	0.96	174.85	1.161	292.7	0.91	409.85	1.248	527.5	1.462	645.1	1.246	762.35	1.471	879.6	1.26	997.6	1.713
57.45	0.995	174.9	1.1	292.75	0.944	409.9	1.32	527.55	1.407	645.15	1.295	762.4	1.529	879.65	1.259	997.65	1.61
57.5	1.045	174.95	1.059	292.8	0.981	409.95	1.371	527.6	1.324	645.2	1.371	762.45	1.617	879.7	1.298	997.7	1.547
57.55	1.051	175	1	292.85	1.038	410	1.416	527.65	1.249	645.25	1.423	762.5	1.681	879.75	1.351	997.75	1.447
57.6	1.045	175.05	0.964	292.9	1.076	410.05	1.426	527.7	1.199	645.3	1.506	762.55	1.75	879.8	1.437	997.8	1.388
57.65	1.013	175.1	0.91	292.95	1.138	410.1	1.418	527.75	1.131	645.35	1.564	762.6	1.757	879.85	1.495	997.85	1.34
57.7	0.959	175.15	0.878	293	1.181	410.15	1.348	527.8	1.088	645.4	1.625	762.65	1.691	879.9	1.588	997.9	1.337
57.75	0.923	175.2	0.833	293.05	1.249	410.2	1.297	527.85	1.055	645.45	1.657	762.7	1.628	879.95	1.653	997.95	1.346
57.8	0.873	175.25	0.826	293.1	1.296	410.25	1.221	527.9	1.055	645.5	1.663	762.75	1.531	880	1.753	998	1.391
57.85	0.841	175.3	0.825	293.15	1.316	410.3	1.174	527.95	1.06	645.55	1.595	762.8	1.47	880.05	1.823	998.05	1.477
57.9	0.797	175.35	0.829	293.2	1.318	410.35	1.106	528	1.092	645.6	1.536	762.85	1.382	880.1	1.867	998.1	1.539
57.95	0.77	175.4	0.863	293.25	1.287	410.4	1.063	528.05	1.158	645.65	1.445	762.9	1.327	880.15	1.863	998.15	1.635
58	0.746	175.45	0.912	293.3	1.217	410.45	1.003	528.1	1.204	645.7	1.389	762.95	1.25	880.2	1.806	998.2	1.703
58.05	0.745	175.5	0.945	293.35	1.17	410.5	0.982	528.15	1.249	645.75	1.308	763	1.204	880.25	1.703	998.25	1.772
58.1	0.745	175.55	0.996	293.4	1.103	410.55	0.979	528.2	1.322	645.8	1.255	763.05	1.194	880.3	1.632	998.3	1.882
58.15	0.761	175.6	1.032	293.45	1.061	410.6	0.987	528.25	1.372	645.85	1.185	763.1	1.194	880.35	1.534	998.35	1.957
58.2	0.787	175.65	1.09	293.5	1	410.65	1.017	528.3	1.453	645.9	1.145	763.15	1.207	880.4	1.47	998.4	1.99
58.25	0.831	175.7	1.131	293.55	0.964	410.7	1.079	528.35	1.509	645.95	1.139	763.2	1.273	880.45	1.379	998.45	1.991
58.3	0.859	175.75	1.177	293.6	0.914	410.75	1.121	528.4	1.538	646	1.139	763.25	1.326	880.5	1.324	998.5	1.901
58.35	0.905	175.8	1.177	293.65	0.91	410.8	1.185	528.45	1.528	646.05	1.154	763.3	1.408	880.55	1.263	998.55	1.828
58.4	0.937	175.85	1.163	293.7	0.91	410.85	1.23	528.5	1.451	646.1	1.217	763.35	1.466	880.6	1.26	998.6	1.715
58.45	0.989	175.9	1.123	293.75	0.918	410.9	1.301	528.55	1.396	646.15	1.267	763.4	1.554	880.65	1.27	998.65	1.644
58.5	1.025	175.95	1.082	293.8	0.966	410.95	1.351	528.6	1.314	646.2	1.342	763.45	1.613	880.7	1.313	998.7	1.546
58.55	1.055	176	1.021	293.85	1.005	411	1.418	528.65	1.264	646.25	1.394	763.5	1.71	880.75	1.395	998.75	1.475
58.6	1.057	176.05	0.984	293.9	1.043	411.05	1.422	528.7	1.19	646.3	1.475	763.55	1.754	880.8	1.452	998.8	1.385
58.65	1.046	176.1	0.929	293.95	1.102	411.1	1.393	528.75	1.144	646.35	1.531	763.6	1.757	880.85	1.511	998.85	1.339
58.7	0.992	176.15	0.895	294	1.144	411.15	1.342	528.8	1.101	646.4	1.622	763.65	1.706	880.9	1.604	998.9	1.332
58.75	0.956	176.2	0.849	294.05	1.208	411.2	1.265	528.85	1.058	646.45	1.658	763.7	1.643	880.95	1.669	998.95	1.329
58.8	0.903	176.25	0.829	294.1	1.254	411.25	1.216	528.9	1.057	646.5	1.665	763.75	1.545	881	1.77	999	1.358
58.85	0.871	176.3	0.828	294.15	1.311	411.3	1.17	528.95	1.059	646.55	1.63	763.8	1.483	881.05	1.839	999.05	1.439
58.9	0.824	176.35	0.829	294.2	1.314	411.35	1.101	529	1.084	646.6	1.542	763.85	1.395	881.1	1.867	999.1	1.5
58.95	0.795	176.4	0.854	294.25	1.283	411.4	1.059	529.05	1.149	646.65	1.481	763.9	1.34	881.15	1.867	999.15	1.593
59	0.755	176.45	0.886	294.3	1.236	411.45	0.999	529.1	1.195	646.7	1.422	763.95	1.262	881.2	1.781	999.2	1.66
59.05	0.747	176.5	0.936	294.35	1.165	411.5	0.981	529.15	1.265	646.75	1.341	764	1.213	881.25	1.713	999.25	1.764
59.1	0.748	176.55	0.97	294.4	1.12	411.55	0.98	529.2	1.313	646.8	1.287	764.05	1.199	881.3	1.609	999.3	1.835
59.15	0.755	176.6	1.003	294.45	1.057	411.6	0.982	529.25	1.39	646.85	1.214	764.1	1.199	881.35	1.544	999.35	1.946
59.2	0.791	176.65	1.058	294.5	1.015	411.65	1.021	529.3	1.444	646.9	1.167	764.15	1.244	881.4	1.448	999.4	1.979
59.25	0.82	176.7	1.098	294.55	0.978	411.7	1.063	529.35	1.526	646.95	1.14	764.2	1.292	881.45	1.389	999.45	1.98
59.3	0.849	176.75	1.161	294.6	0.924	411.75	1.126	529.4	1.542	647	1.137	764.25	1.374	881.5	1.334	999.5	1.926
59.35	0.893	176.8	1.183	294.65	0.909	411.8	1.168	529.45	1.544	647.05	1.151	764.3	1.429	881.55	1.267	999.55	1.854
59.4	0.925	176.85	1.182	294.7	0.906	411.85	1.236	529.5	1.493	647.1	1.19	764.35	1.487	881.6	1.262	999.6	1.742
59.45	0.975	176.9	1.148	294.75	0.916	411.9	1.283	529.55	1.438	647.15	1.264	764.4	1.575	881.65	1.262	999.65	1.67
59.5	1.01	176.95	1.086	294.8	0.962	411.95	1.332	529.6	1.354	647.2	1.313	764.45	1.636	881.7	1.289	999.7	1.569
59.55	1.052	177	1.044	294.85	1.002	412	1.407	529.65	1.301	647.25	1.39	764.5	1.733	881.75	1.366	999.75	1.503
59.6	1.052	177.05	0.986	294.9	1.059	412.05	1.423	529.7	1.225	647.3	1.443	764.55	1.762	881.8	1.424	999.8	1.41
59.65	1.04	177.1	0.949	294.95	1.098	412.1	1.422	529.75	1.177	647.35	1.499	764.6	1.764	881.85	1.512	999.85	1.352
59.7	1.004	177.15	0.897	295	1.16	412.15	1.382	529.8	1.11	647.4	1.587	764.65	1.717	881.9	1.574	999.9	1.331
59.75	0.949	177.2	0.867	295.05	1.204	412.2	1.305	529.85	1.068	647.45	1.645	764.7	1.621	881.95	1.67	999.95	1.327
59.8	0.914	177.25	0.837	295.1	1.274	412.25	1.254	529.9	1.058	647.5	1.662	764.75	1.555	882	1.737	1000	1.359
59.85	0.865	177.3	0.831	295.15	1.308	412.3	1.182	529.95	1.055	647.55	1.659	764.8	1.463	882.05	1.841	1000.05	1.411
59.9	0.833	177.35	0.83	295.2	1.31	412.35	1.136	530	1.08	647.6	1.58	764.85	1.404	882.1	1.869	1000.1	1.501
59.95	0.803	177.4	0.844	295.25	1.3	412.4	1.069	530.05	1.119	647.65	1.521	764.9	1.32	882.15	1.873	1000.15	1.563
60	0.763	177.45	0.872	295.3	1.255	412.45	1.03	530.1	1.166	647.7	1.431	764.95	1.269	882.2	1.844	1000.2	1.628
60.05	0.745	177.5	0.923	295.35	1.185	412.5	0.981	530.15	1.234	647.75	1.376	765	1.22	882.25	1.779	1000.25	1.731
60.1	0.746	177.55	0.956	295.4	1.138	412.55	0.979	530.2	1.281	647.8	1.294	765.05	1.198	882.3	1.674	1000.3	1.801
60.15	0.749	177.6	1.008	295.45	1.075	412.6	0.979	530.25	1.356	647.85	1.243	765.1	1.198	882.35	1.605	1000.35	1.913
60.2	0.779	177.65	1.045	295.5	1.032	412.65	1.008	530.3	1.408	647.9	1.173	765.15	1.235	882.4	1.509	1000.4	1.972
60.25	0.808	177.7	1.103	295.55	0.975	412.7	1.047	530.35	1.491	647.95	1.144	765.2	1.283	882.45	1.445	1000.45	1.984
60.3	0.851	177.75	1.145	295.6	0.939	412.75	1.111	530.4	1.535	648	1.141	765.25	1.363	882.5	1.357	1000.5	1.934
60.35	0.88	177.8	1.187	295.65	0.908	412.8	1.152	530.45	1.544	648.05	1.148	765.3	1.417	882.55	1.302	1000.55	1.827
60.4	0.927	177.85	1.188	295.7	0.907	412.85	1.219	530.5	1.506	648.1	1.184	765.35	1.504	882.6	1.264	1000.6	1.751
60.45	0.961	177.9	1.168	295.75	0.909	412.9	1.265	530.55	1.423	648.15	1.257	765.4	1.562	882.65	1.263	1000.65	1.644
60.5	1.013	177.95	1.107	295.8	0.931	412.95	1.339	530.6	1.367	648.2	1.306	765.45	1.653	882.7	1.274	1000.7	1.577
60.55	1.047	178	1.065	295.85	0.966	413	1.391	530.65	1.287	648.25	1.382	765.5	1.718	882.75	1.318	1000.75	1.478
60.6	1.054	178.05	1.005	295.9	1.024	413.05	1.425	530.7	1.237	648.3	1.435	765.55	1.756	882.8	1.372	1000.8	1.418
60.65	1.051	178.1	0.969	295.95	1.062	413.1	1.427	530.75	1.188	648.35	1.518	765.6	1.748	882.85	1.458	1000.85	1.359
60.7	1.02	178.15	0.914	296	1.122	413.15	1.376	530.8	1.121	648.4	1.577	765.65	1.692	882.9	1.517	1000.9	1.333
60.75	0.965	178.2	0.882	296.05	1.165	413.2	1.325	530.85	1.078	648.45	1.656	765.7	1.596	882.95	1.612	1000.95	1.329
60.8	0.929	178.25	0.837	296.1	1.232	413.25	1.273	530.9	1.059	648.5	1.663	765.75	1.531	883	1.676	1001	1.357
60.85	0.879	178.3	0.832	296.15	1.279	413.3	1.199	530.95	1.057	648.55	1.626	765.8	1.441	883.05	1.778	1001.05	1.408
60.9	0.847	178.35	0.832	296.2	1.313	413.35	1.153	531	1.086	648.6	1.566	765.85	1.382	883.1	1.847	1001.1	1.498
60.95	0.802	178.4	0.845	296.25	1.314	413.4	1.085	531.05	1.128	648.65	1.506	765.9	1.301	883.15	1.874	1001.15	1.56
61	0.775	178.45	0.89	296.3	1.275	413.45	1.045	531.1	1.198	648.7	1.417	765.95	1.251	883.2	1.872	1001.2	1.659
61.05	0.747	178.5	0.924	296.35	1.227	413.5	0.987	531.15	1.243	648.75	1.363	766	1.199	883.25	1.784	1001.25	1.728
61.1	0.748	178.55	0.956	296.4	1.157	413.55	0.98	531.2	1.316	648.8	1.282	766.05	1.197	883.3	1.715	1001.3	1.834
61.15	0.749	178.6	1.008	296.45	1.112	413.6	0.983	531.25	1.366	648.85	1.233	766.1	1.197	883.35	1.61	1001.35	1.91
61.2	0.761	178.65	1.045	296.5	1.07	413.65	1.012	531.3	1.447	648.9	1.163	766.15	1.214	883.4	1.546	1001.4	1.984
61.25	0.786	178.7	1.102	296.55	1.008	413.7	1.074	531.35	1.503	648.95	1.143	766.2	1.283	883.45	1.482	1001.45	1.99
61.3	0.83	178.75	1.144	296.6	0.971	413.75	1.116	531.4	1.541	649	1.141	766.25	1.336	883.5	1.39	1001.5	1.987
61.35	0.858	178.8	1.184	296.65	0.918	413.8	1.18	531.45	1.543	649.05	1.145	766.3	1.39	883.55	1.335	1001.55	1.897
61.4	0.904	178.85	1.184	296.7	0.908	413.85	1.225	531.5	1.5	649.1	1.199	766.35	1.475	883.6	1.27	1001.6	1.824
61.45	0.936	178.9	1.165	296.75	0.906	413.9	1.272	531.55	1.416	649.15	1.248	766.4	1.533	883.65	1.266	1001.65	1.71
61.5	0.987	178.95	1.122	296.8	0.911	413.95	1.347	531.6	1.359	649.2	1.323	766.45	1.621	883.7	1.268	1001.7	1.64
61.55	1.023	179	1.061	296.85	0.952	414	1.399	531.65	1.28	649.25	1.374	766.5	1.685	883.75	1.295	1001.75	1.543
61.6	1.056	179.05	1.02	296.9	0.991	414.05	1.427	531.7	1.23	649.3	1.427	766.55	1.753	883.8	1.373	1001.8	1.474
61.65	1.058	179.1	0.965	296.95	1.048	414.1	1.429	531.75	1.157	649.35	1.51	766.6	1.758	883.85	1.432	1001.85	1.384
61.7	1.018	179.15	0.929	297	1.087	414.15	1.372	531.8	1.115	649.4	1.568	766.65	1.718	883.9	1.52	1001.9	1.339
61.75	0.982	179.2	0.895	297.05	1.149	414.2	1.321	531.85	1.062	649.45	1.653	766.7	1.654	883.95	1.582	1001.95	1.332
61.8	0.928	179.25	0.848	297.1	1.193	414.25	1.243	531.9	1.06	649.5	1.666	766.75	1.557	884	1.679	1002	1.333
61.85	0.894	179.3	0.832	297.15	1.238	414.3	1.195	531.95	1.059	649.55	1.655	766.8	1.495	884.05	1.747	1002.05	1.384
61.9	0.862	179.35	0.832	297.2	1.304	414.35	1.125	532	1.079	649.6	1.603	766.85	1.407	884.1	1.817	1002.1	1.44
61.95	0.83	179.4	0.833	297.25	1.314	414.4	1.081	532.05	1.117	649.65	1.512	766.9	1.351	884.15	1.875	1002.15	1.501
62	0.788	179.45	0.861	297.3	1.309	414.45	1.021	532.1	1.188	649.7	1.451	766.95	1.297	884.2	1.879	1002.2	1.595
62.05	0.751	179.5	0.894	297.35	1.269	414.5	0.986	532.15	1.233	649.75	1.368	767	1.223	884.25	1.796	1002.25	1.662
62.1	0.749	179.55	0.944	297.4	1.199	414.55	0.981	532.2	1.305	649.8	1.313	767.05	1.197	884.3	1.728	1002.3	1.766
62.15	0.75	179.6	0.977	297.45	1.152	414.6	0.98	532.25	1.355	649.85	1.237	767.1	1.193	884.35	1.622	1002.35	1.838
62.2	0.756	179.65	1.03	297.5	1.087	414.65	0.99	532.3	1.434	649.9	1.19	767.15	1.199	884.4	1.557	1002.4	1.949
62.25	0.792	179.7	1.068	297.55	1.044	414.7	1.042	532.35	1.49	649.95	1.149	767.2	1.255	884.45	1.461	1002.45	1.982
62.3	0.821	179.75	1.128	297.6	0.985	414.75	1.085	532.4	1.544	650	1.143	767.25	1.305	884.5	1.4	1002.5	1.985
62.35	0.864	179.8	1.169	297.65	0.95	414.8	1.148	532.45	1.547	650.05	1.141	767.3	1.386	884.55	1.316	1002.55	1.932
62.4	0.895	179.85	1.186	297.7	0.91	414.85	1.192	532.5	1.485	650.1	1.174	767.35	1.443	884.6	1.275	1002.6	1.823
62.45	0.942	179.9	1.188	297.75	0.909	414.9	1.261	532.55	1.429	650.15	1.219	767.4	1.53	884.65	1.269	1002.65	1.747
62.5	0.976	179.95	1.162	297.8	0.91	414.95	1.309	532.6	1.345	650.2	1.295	767.45	1.588	884.7	1.269	1002.7	1.64
62.55	1.012	180	1.1	297.85	0.938	415	1.387	532.65	1.293	650.25	1.344	767.5	1.683	884.75	1.294	1002.75	1.573
62.6	1.057	180.05	1.058	297.9	0.975	415.05	1.424	532.7	1.243	650.3	1.423	767.55	1.743	884.8	1.371	1002.8	1.507
62.65	1.059	180.1	0.999	297.95	1.033	415.1	1.429	532.75	1.169	650.35	1.477	767.6	1.759	884.85	1.429	1002.85	1.414
62.7	1.036	180.15	0.963	298	1.071	415.15	1.392	532.8	1.125	650.4	1.564	767.65	1.763	884.9	1.517	1002.9	1.356
62.75	0.999	180.2	0.909	298.05	1.132	415.2	1.34	532.85	1.065	650.45	1.625	767.7	1.695	884.95	1.579	1002.95	1.332
62.8	0.944	180.25	0.878	298.1	1.175	415.25	1.263	532.9	1.06	650.5	1.664	767.75	1.599	885	1.676	1003	1.329
62.85	0.909	180.3	0.835	298.15	1.243	415.3	1.213	532.95	1.061	650.55	1.671	767.8	1.534	885.05	1.743	1003.05	1.359
62.9	0.86	180.35	0.832	298.2	1.291	415.35	1.144	533	1.085	650.6	1.642	767.85	1.445	885.1	1.848	1003.1	1.41
62.95	0.829	180.4	0.831	298.25	1.317	415.4	1.098	533.05	1.149	650.65	1.554	767.9	1.385	885.15	1.88	1003.15	1.5
63	0.787	180.45	0.839	298.3	1.319	415.45	1.037	533.1	1.196	650.7	1.494	767.95	1.304	885.2	1.887	1003.2	1.562
63.05	0.76	180.5	0.865	298.35	1.271	415.5	0.996	533.15	1.266	650.75	1.406	768	1.254	885.25	1.859	1003.25	1.66
63.1	0.751	180.55	0.915	298.4	1.224	415.55	0.98	533.2	1.314	650.8	1.353	768.05	1.201	885.3	1.761	1003.3	1.729
63.15	0.751	180.6	0.948	298.45	1.177	415.6	0.978	533.25	1.391	650.85	1.272	768.1	1.199	885.35	1.69	1003.35	1.835
63.2	0.754	180.65	0.999	298.5	1.109	415.65	0.993	533.3	1.445	650.9	1.224	768.15	1.21	885.4	1.62	1003.4	1.91
63.25	0.783	180.7	1.036	298.55	1.067	415.7	1.027	533.35	1.502	650.95	1.155	768.2	1.252	885.45	1.523	1003.45	1.97
63.3	0.812	180.75	1.093	298.6	1.005	415.75	1.091	533.4	1.547	651	1.145	768.25	1.3	885.5	1.459	1003.5	1.987
63.35	0.856	180.8	1.134	298.65	0.969	415.8	1.133	533.45	1.549	651.05	1.143	768.3	1.381	885.55	1.371	1003.55	1.981
63.4	0.885	180.85	1.185	298.7	0.917	415.85	1.176	533.5	1.503	651.1	1.154	768.35	1.436	885.6	1.315	1003.6	1.889
63.45	0.933	180.9	1.189	298.75	0.911	415.9	1.244	533.55	1.447	651.15	1.214	768.4	1.522	885.65	1.272	1003.65	1.817
63.5	0.966	180.95	1.178	298.8	0.911	415.95	1.292	533.6	1.363	651.2	1.264	768.45	1.579	885.7	1.271	1003.7	1.705
63.55	1.02	181	1.139	298.85	0.926	416	1.368	533.65	1.309	651.25	1.314	768.5	1.672	885.75	1.278	1003.75	1.635
63.6	1.055	181.05	1.077	298.9	0.978	416.05	1.417	533.7	1.233	651.3	1.391	768.55	1.733	885.8	1.321	1003.8	1.539
63.65	1.062	181.1	1.036	298.95	1.017	416.1	1.43	533.75	1.184	651.35	1.444	768.6	1.757	885.85	1.404	1003.85	1.47
63.7	1.062	181.15	0.997	299	1.074	416.15	1.409	533.8	1.117	651.4	1.528	768.65	1.732	885.9	1.462	1003.9	1.38
63.75	1.014	181.2	0.942	299.05	1.115	416.2	1.334	533.85	1.074	651.45	1.588	768.7	1.639	885.95	1.551	1003.95	1.338
63.8	0.977	181.25	0.907	299.1	1.157	416.25	1.282	533.9	1.061	651.5	1.663	768.75	1.574	886	1.615	1004	1.332
63.85	0.94	181.3	0.861	299.15	1.2	416.3	1.207	533.95	1.06	651.55	1.668	768.8	1.479	886.05	1.679	1004.05	1.33
63.9	0.889	181.35	0.836	299.2	1.27	416.35	1.161	534	1.063	651.6	1.648	768.85	1.421	886.1	1.746	1004.1	1.344
63.95	0.857	181.4	0.834	299.25	1.316	416.4	1.091	534.05	1.103	651.65	1.591	768.9	1.363	886.15	1.851	1004.15	1.419
64	0.81	181.45	0.833	299.3	1.316	416.45	1.051	534.1	1.147	651.7	1.499	768.95	1.283	886.2	1.884	1004.2	1.48
64.05	0.783	181.5	0.855	299.35	1.292	416.5	1.01	534.15	1.217	651.75	1.439	769	1.233	886.25	1.865	1004.25	1.572
64.1	0.753	181.55	0.885	299.4	1.245	416.55	0.983	534.2	1.264	651.8	1.356	769.05	1.193	886.3	1.769	1004.3	1.638
64.15	0.753	181.6	0.936	299.45	1.175	416.6	0.98	534.25	1.338	651.85	1.301	769.1	1.191	886.35	1.699	1004.35	1.741
64.2	0.754	181.65	0.969	299.5	1.129	416.65	0.984	534.3	1.389	651.9	1.25	769.15	1.198	886.4	1.595	1004.4	1.812
64.25	0.765	181.7	1.022	299.55	1.066	416.7	1.012	534.35	1.471	651.95	1.18	769.2	1.237	886.45	1.531	1004.45	1.924
64.3	0.805	181.75	1.06	299.6	1.024	416.75	1.073	534.4	1.527	652	1.147	769.25	1.311	886.5	1.435	1004.5	1.978
64.35	0.834	181.8	1.099	299.65	0.968	416.8	1.116	534.45	1.548	652.05	1.144	769.3	1.365	886.55	1.377	1004.55	1.983
64.4	0.878	181.85	1.16	299.7	0.932	416.85	1.181	534.5	1.55	652.1	1.144	769.35	1.449	886.6	1.295	1004.6	1.928
64.45	0.909	181.9	1.188	299.75	0.913	416.9	1.226	534.55	1.48	652.15	1.186	769.4	1.507	886.65	1.273	1004.65	1.82
64.5	0.941	181.95	1.191	299.8	0.913	416.95	1.297	534.6	1.424	652.2	1.233	769.45	1.594	886.7	1.272	1004.7	1.744
64.55	0.992	182	1.161	299.85	0.913	417	1.347	534.65	1.368	652.25	1.309	769.5	1.657	886.75	1.272	1004.75	1.672
64.6	1.029	182.05	1.098	299.9	0.948	417.05	1.419	534.7	1.288	652.3	1.359	769.55	1.721	886.8	1.297	1004.8	1.572
64.65	1.066	182.1	1.057	299.95	0.985	417.1	1.426	534.75	1.237	652.35	1.439	769.6	1.75	886.85	1.374	1004.85	1.505
64.7	1.068	182.15	0.998	300	1.043	417.15	1.424	534.8	1.164	652.4	1.494	769.65	1.751	886.9	1.432	1004.9	1.413
64.75	1.047	182.2	0.961	300.05	1.081	417.2	1.354	534.85	1.12	652.45	1.582	769.7	1.674	886.95	1.521	1004.95	1.355
64.8	1.01	182.25	0.907	300.1	1.143	417.25	1.303	534.9	1.065	652.5	1.643	769.75	1.611	887	1.583	1005	1.335
64.85	0.955	182.3	0.876	300.15	1.186	417.3	1.225	534.95	1.062	652.55	1.669	769.8	1.515	887.05	1.68	1005.05	1.335
64.9	0.92	182.35	0.836	300.2	1.255	417.35	1.178	535	1.062	652.6	1.671	769.85	1.455	887.1	1.747	1005.1	1.385
64.95	0.87	182.4	0.835	300.25	1.302	417.4	1.108	535.05	1.079	652.65	1.628	769.9	1.369	887.15	1.852	1005.15	1.441
65	0.838	182.45	0.835	300.3	1.319	417.45	1.065	535.1	1.14	652.7	1.539	769.95	1.314	887.2	1.883	1005.2	1.533
65.05	0.795	182.5	0.844	300.35	1.311	417.5	1.005	535.15	1.187	652.75	1.478	770	1.239	887.25	1.869	1005.25	1.596
65.1	0.768	182.55	0.87	300.4	1.269	417.55	0.981	535.2	1.256	652.8	1.392	770.05	1.199	887.3	1.807	1005.3	1.698
65.15	0.754	182.6	0.921	300.45	1.198	417.6	0.98	535.25	1.305	652.85	1.337	770.1	1.193	887.35	1.738	1005.35	1.767
65.2	0.755	182.65	0.954	300.5	1.152	417.65	0.981	535.3	1.355	652.9	1.257	770.15	1.193	887.4	1.632	1005.4	1.839
65.25	0.759	182.7	1.006	300.55	1.087	417.7	1.016	535.35	1.434	652.95	1.211	770.2	1.215	887.45	1.565	1005.45	1.952
65.3	0.794	182.75	1.042	300.6	1.045	417.75	1.057	535.4	1.491	653	1.15	770.25	1.284	887.5	1.468	1005.5	1.987
65.35	0.823	182.8	1.099	300.65	0.986	417.8	1.1	535.45	1.548	653.05	1.146	770.3	1.337	887.55	1.407	1005.55	1.973
65.4	0.866	182.85	1.14	300.7	0.95	417.85	1.163	535.5	1.55	653.1	1.149	770.35	1.418	887.6	1.323	1005.6	1.907
65.45	0.896	182.9	1.187	300.75	0.915	417.9	1.207	535.55	1.517	653.15	1.181	770.4	1.476	887.65	1.278	1005.65	1.796
65.5	0.944	182.95	1.188	300.8	0.914	417.95	1.277	535.6	1.46	653.2	1.227	770.45	1.562	887.7	1.27	1005.7	1.721
65.55	0.978	183	1.174	300.85	0.916	418	1.326	535.65	1.374	653.25	1.302	770.5	1.622	887.75	1.27	1005.75	1.616
65.6	1.031	183.05	1.133	300.9	0.935	418.05	1.403	535.7	1.319	653.3	1.352	770.55	1.718	887.8	1.313	1005.8	1.553
65.65	1.061	183.1	1.092	300.95	0.989	418.1	1.424	535.75	1.242	653.35	1.43	770.6	1.747	887.85	1.366	1005.85	1.453
65.7	1.066	183.15	1.03	301	1.028	418.15	1.426	535.8	1.192	653.4	1.485	770.65	1.75	887.9	1.453	1005.9	1.393
65.75	1.057	183.2	0.992	301.05	1.066	418.2	1.39	535.85	1.124	653.45	1.571	770.7	1.704	887.95	1.512	1005.95	1.338
65.8	1.023	183.25	0.937	301.1	1.127	418.25	1.313	535.9	1.081	653.5	1.632	770.75	1.61	888	1.574	1006	1.336
65.85	0.969	183.3	0.902	301.15	1.17	418.3	1.26	535.95	1.06	653.55	1.669	770.8	1.545	888.05	1.67	1006.05	1.336
65.9	0.932	183.35	0.855	301.2	1.237	418.35	1.186	536	1.059	653.6	1.64	770.85	1.483	888.1	1.737	1006.1	1.385
65.95	0.883	183.4	0.834	301.25	1.284	418.4	1.14	536.05	1.058	653.65	1.551	770.9	1.396	888.15	1.842	1006.15	1.441
66	0.85	183.45	0.833	301.3	1.323	418.45	1.094	536.1	1.089	653.7	1.49	770.95	1.34	888.2	1.879	1006.2	1.533
66.05	0.806	183.5	0.834	301.35	1.325	418.5	1.033	536.15	1.131	653.75	1.402	771	1.262	888.25	1.885	1006.25	1.596
66.1	0.779	183.55	0.857	301.4	1.27	418.55	0.993	536.2	1.201	653.8	1.349	771.05	1.213	888.3	1.839	1006.3	1.698
66.15	0.755	183.6	0.888	301.45	1.222	418.6	0.976	536.25	1.246	653.85	1.294	771.1	1.192	888.35	1.738	1006.35	1.766
66.2	0.756	183.65	0.938	301.5	1.152	418.65	0.974	536.3	1.319	653.9	1.22	771.15	1.19	888.4	1.666	1006.4	1.874
66.25	0.758	183.7	0.972	301.55	1.107	418.7	0.987	536.35	1.37	653.95	1.173	771.2	1.212	888.45	1.565	1006.45	1.948
66.3	0.774	183.75	1.007	301.6	1.045	418.75	1.02	536.4	1.45	654	1.143	771.25	1.256	888.5	1.501	1006.5	1.984
66.35	0.815	183.8	1.062	301.65	1.005	418.8	1.084	536.45	1.507	654.05	1.143	771.3	1.334	888.55	1.407	1006.55	1.986
66.4	0.844	183.85	1.101	301.7	0.969	418.85	1.126	536.5	1.544	654.1	1.153	771.35	1.388	888.6	1.352	1006.6	1.899
66.45	0.872	183.9	1.162	301.75	0.92	418.9	1.191	536.55	1.547	654.15	1.191	771.4	1.474	888.65	1.297	1006.65	1.825
66.5	0.918	183.95	1.185	301.8	0.917	418.95	1.237	536.6	1.518	654.2	1.265	771.45	1.531	888.7	1.27	1006.7	1.748
66.55	0.951	184	1.187	301.85	0.919	419	1.308	536.65	1.435	654.25	1.315	771.5	1.589	888.75	1.267	1006.75	1.64
66.6	1.002	184.05	1.168	301.9	0.938	419.05	1.36	536.7	1.379	654.3	1.391	771.55	1.684	888.8	1.289	1006.8	1.572
66.65	1.039	184.1	1.106	301.95	0.993	419.1	1.409	536.75	1.297	654.35	1.444	771.6	1.74	888.85	1.338	1006.85	1.473
66.7	1.067	184.15	1.065	302	1.032	419.15	1.422	536.8	1.247	654.4	1.528	771.65	1.753	888.9	1.423	1006.9	1.413
66.75	1.066	184.2	1.005	302.05	1.09	419.2	1.404	536.85	1.173	654.45	1.588	771.7	1.738	888.95	1.481	1006.95	1.336
66.8	1.037	184.25	0.968	302.1	1.132	419.25	1.329	536.9	1.129	654.5	1.647	771.75	1.649	889	1.572	1007	1.328
66.85	0.999	184.3	0.914	302.15	1.197	419.3	1.277	536.95	1.066	654.55	1.669	771.8	1.585	889.05	1.636	1007.05	1.328
66.9	0.944	184.35	0.882	302.2	1.242	419.35	1.201	537	1.057	654.6	1.647	771.85	1.49	889.1	1.735	1007.1	1.351
66.95	0.909	184.4	0.85	302.25	1.313	419.4	1.155	537.05	1.058	654.65	1.561	771.9	1.433	889.15	1.805	1007.15	1.431
67	0.861	184.45	0.831	302.3	1.328	419.45	1.085	537.1	1.078	654.7	1.501	771.95	1.347	889.2	1.879	1007.2	1.492
67.05	0.829	184.5	0.831	302.35	1.33	419.5	1.044	537.15	1.14	654.75	1.412	772	1.294	889.25	1.883	1007.25	1.586
67.1	0.801	184.55	0.834	302.4	1.294	419.55	0.984	537.2	1.187	654.8	1.359	772.05	1.22	889.3	1.886	1007.3	1.652
67.15	0.761	184.6	0.856	302.45	1.247	419.6	0.973	537.25	1.233	654.85	1.277	772.1	1.198	889.35	1.804	1007.35	1.721
67.2	0.756	184.65	0.903	302.5	1.176	419.65	0.97	537.3	1.281	654.9	1.228	772.15	1.196	889.4	1.735	1007.4	1.827
67.25	0.756	184.7	0.936	302.55	1.13	419.7	0.975	537.35	1.355	654.95	1.157	772.2	1.2	889.45	1.629	1007.45	1.902
67.3	0.76	184.75	0.986	302.6	1.066	419.75	1.003	537.4	1.434	655	1.143	772.25	1.235	889.5	1.563	1007.5	1.977
67.35	0.792	184.8	1.021	302.65	1.024	419.8	1.064	537.45	1.491	655.05	1.14	772.3	1.308	889.55	1.466	1007.55	1.984
67.4	0.821	184.85	1.077	302.7	0.968	419.85	1.106	537.5	1.542	655.1	1.147	772.35	1.363	889.6	1.405	1007.6	1.934
67.45	0.864	184.9	1.117	302.75	0.932	419.9	1.17	537.55	1.543	655.15	1.182	772.4	1.446	889.65	1.321	1007.65	1.863
67.5	0.894	184.95	1.173	302.8	0.919	419.95	1.214	537.6	1.504	655.2	1.254	772.45	1.505	889.7	1.275	1007.7	1.752
67.55	0.942	185	1.179	302.85	0.919	420	1.285	537.65	1.447	655.25	1.303	772.5	1.593	889.75	1.268	1007.75	1.679
67.6	0.975	185.05	1.18	302.9	0.942	420.05	1.335	537.7	1.363	655.3	1.379	772.55	1.656	889.8	1.272	1007.8	1.576
67.65	1.029	185.1	1.157	302.95	0.978	420.1	1.406	537.75	1.309	655.35	1.431	772.6	1.746	889.85	1.335	1007.85	1.511
67.7	1.062	185.15	1.096	303	1.017	420.15	1.412	537.8	1.234	655.4	1.514	772.65	1.76	889.9	1.391	1007.9	1.418
67.75	1.068	185.2	1.034	303.05	1.075	420.2	1.391	537.85	1.184	655.45	1.573	772.7	1.764	889.95	1.449	1007.95	1.359
67.8	1.064	185.25	0.995	303.1	1.116	420.25	1.34	537.9	1.139	655.5	1.653	772.75	1.721	890	1.538	1008	1.333
67.85	1.031	185.3	0.94	303.15	1.179	420.3	1.263	537.95	1.074	655.55	1.66	772.8	1.658	890.05	1.602	1008.05	1.328
67.9	0.976	185.35	0.905	303.2	1.224	420.35	1.212	538	1.058	655.6	1.646	772.85	1.562	890.1	1.7	1008.1	1.336
67.95	0.939	185.4	0.858	303.25	1.295	420.4	1.165	538.05	1.057	655.65	1.592	772.9	1.499	890.15	1.768	1008.15	1.404
68	0.889	185.45	0.83	303.3	1.327	420.45	1.095	538.1	1.071	655.7	1.502	772.95	1.411	890.2	1.867	1008.2	1.463
68.05	0.857	185.5	0.825	303.35	1.331	420.5	1.052	538.15	1.13	655.75	1.441	773	1.355	890.25	1.881	1008.25	1.556
68.1	0.811	185.55	0.823	303.4	1.296	420.55	0.993	538.2	1.177	655.8	1.386	773.05	1.276	890.3	1.849	1008.3	1.62
68.15	0.784	185.6	0.84	303.45	1.225	420.6	0.969	538.25	1.246	655.85	1.305	773.1	1.227	890.35	1.782	1008.35	1.722
68.2	0.757	185.65	0.869	303.5	1.178	420.65	0.967	538.3	1.295	655.9	1.253	773.15	1.201	890.4	1.676	1008.4	1.792
68.25	0.758	185.7	0.902	303.55	1.11	420.7	0.968	538.35	1.37	655.95	1.183	773.2	1.201	890.45	1.606	1008.45	1.903
68.3	0.759	185.75	0.951	303.6	1.068	420.75	1.004	538.4	1.423	656	1.145	773.25	1.235	890.5	1.509	1008.5	1.968
68.35	0.773	185.8	0.985	303.65	1.027	420.8	1.045	538.45	1.508	656.05	1.14	773.3	1.283	890.55	1.444	1008.55	1.984
68.4	0.798	185.85	1.04	303.7	0.97	420.85	1.109	538.5	1.542	656.1	1.143	773.35	1.363	890.6	1.384	1008.6	1.986
68.45	0.842	185.9	1.077	303.75	0.934	420.9	1.151	538.55	1.544	656.15	1.195	773.4	1.418	890.65	1.3	1008.65	1.934
68.5	0.871	185.95	1.138	303.8	0.921	420.95	1.218	538.6	1.538	656.2	1.244	773.45	1.476	890.7	1.269	1008.7	1.863
68.55	0.916	186	1.172	303.85	0.92	421	1.265	538.65	1.489	656.25	1.319	773.5	1.563	890.75	1.265	1008.75	1.751
68.6	0.949	186.05	1.178	303.9	0.932	421.05	1.314	538.7	1.405	656.3	1.37	773.55	1.623	890.8	1.267	1008.8	1.644
68.65	1	186.1	1.153	303.95	0.963	421.1	1.392	538.75	1.348	656.35	1.45	773.6	1.72	890.85	1.325	1008.85	1.578
68.7	1.037	186.15	1.091	304	1.021	421.15	1.413	538.8	1.271	656.4	1.505	773.65	1.761	890.9	1.38	1008.9	1.479
68.75	1.069	186.2	1.05	304.05	1.06	421.2	1.404	538.85	1.22	656.45	1.564	773.7	1.77	890.95	1.467	1008.95	1.42
68.8	1.07	186.25	0.991	304.1	1.12	421.25	1.358	538.9	1.149	656.5	1.65	773.75	1.735	891	1.527	1009	1.344
68.85	1.028	186.3	0.955	304.15	1.162	421.3	1.281	538.95	1.105	656.55	1.664	773.8	1.641	891.05	1.622	1009.05	1.337
68.9	0.991	186.35	0.919	304.2	1.228	421.35	1.23	539	1.06	656.6	1.655	773.85	1.575	891.1	1.687	1009.1	1.337
68.95	0.937	186.4	0.87	304.25	1.275	421.4	1.16	539.05	1.059	656.65	1.605	773.9	1.481	891.15	1.79	1009.15	1.363
69	0.903	186.45	0.839	304.3	1.32	421.45	1.113	539.1	1.061	656.7	1.514	773.95	1.423	891.2	1.857	1009.2	1.444
69.05	0.871	186.5	0.824	304.35	1.33	421.5	1.049	539.15	1.086	656.75	1.454	774	1.338	891.25	1.875	1009.25	1.506
69.1	0.823	186.55	0.823	304.4	1.329	421.55	1.009	539.2	1.128	656.8	1.37	774.05	1.286	891.3	1.821	1009.3	1.568
69.15	0.796	186.6	0.84	304.45	1.267	421.6	0.971	539.25	1.198	656.85	1.315	774.1	1.236	891.35	1.753	1009.35	1.668
69.2	0.759	186.65	0.869	304.5	1.22	421.65	0.971	539.3	1.243	656.9	1.238	774.15	1.204	891.4	1.646	1009.4	1.737
69.25	0.758	186.7	0.92	304.55	1.149	421.7	0.968	539.35	1.316	656.95	1.192	774.2	1.201	891.45	1.578	1009.45	1.844
69.3	0.76	186.75	0.952	304.6	1.106	421.75	0.995	539.4	1.367	657	1.143	774.25	1.216	891.5	1.481	1009.5	1.919
69.35	0.774	186.8	1.004	304.65	1.042	421.8	1.033	539.45	1.446	657.05	1.141	774.3	1.258	891.55	1.418	1009.55	1.993
69.4	0.814	186.85	1.041	304.7	1.002	421.85	1.096	539.5	1.502	657.1	1.139	774.35	1.335	891.6	1.333	1009.6	1.998
69.45	0.843	186.9	1.099	304.75	0.948	421.9	1.138	539.55	1.545	657.15	1.172	774.4	1.39	891.65	1.279	1009.65	1.946
69.5	0.887	186.95	1.14	304.8	0.923	421.95	1.203	539.6	1.547	657.2	1.216	774.45	1.476	891.7	1.262	1009.7	1.875
69.55	0.918	187	1.174	304.85	0.921	422	1.25	539.65	1.496	657.25	1.292	774.5	1.535	891.75	1.262	1009.75	1.762
69.6	0.967	187.05	1.18	304.9	0.921	422.05	1.322	539.7	1.44	657.3	1.342	774.55	1.624	891.8	1.312	1009.8	1.689
69.65	1.001	187.1	1.157	304.95	0.935	422.1	1.374	539.75	1.357	657.35	1.42	774.6	1.689	891.85	1.366	1009.85	1.587
69.7	1.038	187.15	1.096	305	0.988	422.15	1.412	539.8	1.303	657.4	1.475	774.65	1.767	891.9	1.424	1009.9	1.521
69.75	1.068	187.2	1.054	305.05	1.027	422.2	1.413	539.85	1.253	657.45	1.561	774.7	1.775	891.95	1.513	1009.95	1.458
69.8	1.069	187.25	0.995	305.1	1.085	422.25	1.37	539.9	1.178	657.5	1.622	774.75	1.749	892	1.576	1010	1.369
69.85	1.042	187.3	0.958	305.15	1.126	422.3	1.318	539.95	1.133	657.55	1.667	774.8	1.656	892.05	1.674	1010.05	1.344
69.9	1.004	187.35	0.904	305.2	1.191	422.35	1.267	540	1.069	657.6	1.671	774.85	1.59	892.1	1.741	1010.1	1.338
69.95	0.948	187.4	0.873	305.25	1.236	422.4	1.193	540.05	1.059	657.65	1.614	774.9	1.495	892.15	1.845	1010.15	1.347
70	0.912	187.45	0.828	305.3	1.308	422.45	1.147	540.1	1.059	657.7	1.553	774.95	1.436	892.2	1.875	1010.2	1.417
70.05	0.863	187.5	0.824	305.35	1.333	422.5	1.079	540.15	1.078	657.75	1.493	775	1.35	892.25	1.834	1010.25	1.476
70.1	0.831	187.55	0.825	305.4	1.337	422.55	1.038	540.2	1.139	657.8	1.405	775.05	1.297	892.3	1.766	1010.3	1.569
70.15	0.789	187.6	0.839	305.45	1.31	422.6	0.98	540.25	1.186	657.85	1.352	775.1	1.222	892.35	1.659	1010.35	1.633
70.2	0.762	187.65	0.867	305.5	1.239	422.65	0.97	540.3	1.254	657.9	1.271	775.15	1.208	892.4	1.589	1010.4	1.735
70.25	0.754	187.7	0.918	305.55	1.191	422.7	0.968	540.35	1.302	657.95	1.223	775.2	1.206	892.45	1.493	1010.45	1.804
70.3	0.753	187.75	0.951	305.6	1.144	422.75	0.974	540.4	1.376	658	1.154	775.25	1.212	892.5	1.428	1010.5	1.914
70.35	0.757	187.8	1.002	305.65	1.08	422.8	1.021	540.45	1.428	658.05	1.144	775.3	1.276	892.55	1.37	1010.55	1.976
70.4	0.786	187.85	1.039	305.7	1.037	422.85	1.064	540.5	1.483	658.1	1.142	775.35	1.327	892.6	1.287	1010.6	1.988
70.45	0.816	187.9	1.097	305.75	0.979	422.9	1.127	540.55	1.536	658.15	1.153	775.4	1.382	892.65	1.261	1010.65	1.943
70.5	0.859	187.95	1.138	305.8	0.942	422.95	1.17	540.6	1.538	658.2	1.213	775.45	1.467	892.7	1.258	1010.7	1.871
70.55	0.889	188	1.176	305.85	0.92	423	1.215	540.65	1.505	658.25	1.264	775.5	1.526	892.75	1.276	1010.75	1.759
70.6	0.936	188.05	1.178	305.9	0.919	423.05	1.286	540.7	1.45	658.3	1.338	775.55	1.614	892.8	1.35	1010.8	1.686
70.65	0.97	188.1	1.135	305.95	0.935	423.1	1.335	540.75	1.367	658.35	1.39	775.6	1.678	892.85	1.407	1010.85	1.582
70.7	1.023	188.15	1.093	306	0.968	423.15	1.405	540.8	1.313	658.4	1.443	775.65	1.763	892.9	1.496	1010.9	1.518
70.75	1.059	188.2	1.031	306.05	1.027	423.2	1.41	540.85	1.237	658.45	1.526	775.7	1.774	892.95	1.557	1010.95	1.424
70.8	1.065	188.25	0.992	306.1	1.065	423.25	1.405	540.9	1.188	658.5	1.586	775.75	1.755	893	1.653	1011	1.364
70.85	1.065	188.3	0.956	306.15	1.124	423.3	1.36	540.95	1.121	658.55	1.661	775.8	1.695	893.05	1.719	1011.05	1.333
70.9	1.015	188.35	0.902	306.2	1.166	423.35	1.283	541	1.078	658.6	1.666	775.85	1.597	893.1	1.824	1011.1	1.329
70.95	0.979	188.4	0.871	306.25	1.21	423.4	1.232	541.05	1.057	658.65	1.645	775.9	1.532	893.15	1.867	1011.15	1.353
71	0.942	188.45	0.827	306.3	1.279	423.45	1.161	541.1	1.056	658.7	1.588	775.95	1.442	893.2	1.872	1011.2	1.403
71.05	0.891	188.5	0.823	306.35	1.32	423.5	1.115	541.15	1.059	658.75	1.498	776	1.384	893.25	1.835	1011.25	1.461
71.1	0.858	188.55	0.824	306.4	1.329	423.55	1.05	541.2	1.105	658.8	1.438	776.05	1.327	893.3	1.768	1011.3	1.553
71.15	0.812	188.6	0.837	306.45	1.303	423.6	1.011	541.25	1.151	658.85	1.356	776.1	1.252	893.35	1.663	1011.35	1.617
71.2	0.785	188.65	0.882	306.5	1.233	423.65	0.975	541.3	1.22	658.9	1.301	776.15	1.211	893.4	1.594	1011.4	1.72
71.25	0.754	188.7	0.915	306.55	1.186	423.7	0.969	541.35	1.266	658.95	1.226	776.2	1.206	893.45	1.497	1011.45	1.789
71.3	0.755	188.75	0.965	306.6	1.118	423.75	0.967	541.4	1.34	659	1.179	776.25	1.205	893.5	1.433	1011.5	1.898
71.35	0.756	188.8	1	306.65	1.076	423.8	0.99	541.45	1.392	659.05	1.146	776.3	1.249	893.55	1.346	1011.55	1.963
71.4	0.767	188.85	1.055	306.7	1.014	423.85	1.027	541.5	1.474	659.1	1.142	776.35	1.297	893.6	1.291	1011.6	1.983
71.45	0.807	188.9	1.094	306.75	0.977	423.9	1.091	541.55	1.528	659.15	1.144	776.4	1.379	893.65	1.259	1011.65	1.966
71.5	0.836	188.95	1.135	306.8	0.924	423.95	1.133	541.6	1.544	659.2	1.185	776.45	1.433	893.7	1.258	1011.7	1.866
71.55	0.88	189	1.176	306.85	0.918	424	1.198	541.65	1.538	659.25	1.232	776.5	1.521	893.75	1.274	1011.75	1.792
71.6	0.911	189.05	1.178	306.9	0.918	424.05	1.245	541.7	1.463	659.3	1.307	776.55	1.579	893.8	1.321	1011.8	1.682
71.65	0.944	189.1	1.138	306.95	0.923	424.1	1.318	541.75	1.408	659.35	1.357	776.6	1.672	893.85	1.376	1011.85	1.614
71.7	0.977	189.15	1.096	307	0.95	424.15	1.369	541.8	1.352	659.4	1.436	776.65	1.736	893.9	1.463	1011.9	1.551
71.75	1.032	189.2	1.035	307.05	1.007	424.2	1.413	541.85	1.275	659.45	1.49	776.7	1.767	893.95	1.523	1011.95	1.451
71.8	1.068	189.25	0.996	307.1	1.045	424.25	1.415	541.9	1.224	659.5	1.577	776.75	1.757	894	1.617	1012	1.392
71.85	1.07	189.3	0.941	307.15	1.104	424.3	1.38	541.95	1.152	659.55	1.637	776.8	1.699	894.05	1.682	1012.05	1.333
71.9	1.033	189.35	0.905	307.2	1.145	424.35	1.304	542	1.108	659.6	1.661	776.85	1.602	894.1	1.785	1012.1	1.33
71.95	0.995	189.4	0.858	307.25	1.21	424.4	1.253	542.05	1.06	659.65	1.663	776.9	1.537	894.15	1.85	1012.15	1.346
72	0.94	189.45	0.828	307.3	1.256	424.45	1.18	542.1	1.058	659.7	1.619	776.95	1.446	894.2	1.87	1012.2	1.394
72.05	0.906	189.5	0.823	307.35	1.319	424.5	1.134	542.15	1.059	659.75	1.559	777	1.387	894.25	1.861	1012.25	1.481
72.1	0.857	189.55	0.823	307.4	1.325	424.55	1.067	542.2	1.079	659.8	1.469	777.05	1.304	894.3	1.767	1012.3	1.542
72.15	0.826	189.6	0.827	307.45	1.279	424.6	1.028	542.25	1.141	659.85	1.384	777.1	1.253	894.35	1.697	1012.35	1.637
72.2	0.784	189.65	0.866	307.5	1.232	424.65	0.975	542.3	1.187	659.9	1.329	777.15	1.203	894.4	1.591	1012.4	1.704
72.25	0.759	189.7	0.9	307.55	1.185	424.7	0.971	542.35	1.255	659.95	1.25	777.2	1.201	894.45	1.527	1012.45	1.807
72.3	0.756	189.75	0.949	307.6	1.117	424.75	0.974	542.4	1.304	660	1.204	777.25	1.203	894.5	1.461	1012.5	1.88
72.35	0.755	189.8	0.983	307.65	1.075	424.8	0.996	542.45	1.354	660.05	1.144	777.3	1.238	894.55	1.371	1012.55	1.948
72.4	0.761	189.85	1.038	307.7	1.014	424.85	1.055	542.5	1.432	660.1	1.141	777.35	1.285	894.6	1.316	1012.6	1.97
72.45	0.796	189.9	1.076	307.75	0.977	424.9	1.098	542.55	1.488	660.15	1.144	777.4	1.337	894.65	1.257	1012.65	1.961
72.5	0.826	189.95	1.137	307.8	0.925	424.95	1.139	542.6	1.539	660.2	1.177	777.45	1.419	894.7	1.254	1012.7	1.864
72.55	0.869	190	1.173	307.85	0.92	425	1.205	542.65	1.542	660.25	1.248	777.5	1.506	894.75	1.256	1012.75	1.791
72.6	0.9	190.05	1.179	307.9	0.918	425.05	1.251	542.7	1.501	660.3	1.298	777.55	1.564	894.8	1.289	1012.8	1.678
72.65	0.948	190.1	1.158	307.95	0.926	425.1	1.325	542.75	1.445	660.35	1.348	777.6	1.656	894.85	1.368	1012.85	1.61
72.7	0.982	190.15	1.096	308	0.973	425.15	1.376	542.8	1.362	660.4	1.427	777.65	1.721	894.9	1.426	1012.9	1.513
72.75	1.036	190.2	1.055	308.05	1.012	425.2	1.415	542.85	1.308	660.45	1.482	777.7	1.762	894.95	1.513	1012.95	1.447
72.8	1.066	190.25	1.014	308.1	1.07	425.25	1.418	542.9	1.233	660.5	1.569	777.75	1.765	895	1.576	1013	1.36
72.85	1.07	190.3	0.958	308.15	1.11	425.3	1.375	542.95	1.185	660.55	1.63	777.8	1.721	895.05	1.671	1013.05	1.324
72.9	1.061	190.35	0.922	308.2	1.152	425.35	1.323	543	1.118	660.6	1.665	777.85	1.658	895.1	1.738	1013.1	1.319
72.95	1.027	190.4	0.873	308.25	1.218	425.4	1.247	543.05	1.075	660.65	1.66	777.9	1.561	895.15	1.807	1013.15	1.321
73	0.972	190.45	0.842	308.3	1.264	425.45	1.198	543.1	1.06	660.7	1.579	777.95	1.498	895.2	1.857	1013.2	1.354
73.05	0.935	190.5	0.823	308.35	1.326	425.5	1.129	543.15	1.059	660.75	1.52	778	1.44	895.25	1.861	1013.25	1.435
73.1	0.885	190.55	0.823	308.4	1.329	425.55	1.084	543.2	1.059	660.8	1.43	778.05	1.354	895.3	1.792	1013.3	1.495
73.15	0.852	190.6	0.827	308.45	1.304	425.6	1.043	543.25	1.097	660.85	1.375	778.1	1.3	895.35	1.724	1013.35	1.588
73.2	0.807	190.65	0.85	308.5	1.256	425.65	0.985	543.3	1.141	660.9	1.293	778.15	1.226	895.4	1.62	1013.4	1.654
73.25	0.78	190.7	0.9	308.55	1.185	425.7	0.974	543.35	1.211	660.95	1.243	778.2	1.203	895.45	1.554	1013.45	1.756
73.3	0.756	190.75	0.933	308.6	1.139	425.75	0.976	543.4	1.257	661	1.197	778.25	1.201	895.5	1.458	1013.5	1.827
73.35	0.757	190.8	0.984	308.65	1.075	425.8	1.001	543.45	1.331	661.05	1.146	778.3	1.216	895.55	1.397	1013.55	1.934
73.4	0.76	190.85	1.019	308.7	1.034	425.85	1.062	543.5	1.382	661.1	1.144	778.35	1.283	895.6	1.314	1013.6	1.957
73.45	0.776	190.9	1.057	308.75	0.977	425.9	1.104	543.55	1.463	661.15	1.154	778.4	1.336	895.65	1.264	1013.65	1.933
73.5	0.817	190.95	1.116	308.8	0.94	425.95	1.168	543.6	1.52	661.2	1.191	778.45	1.418	895.7	1.253	1013.7	1.866
73.55	0.847	191	1.158	308.85	0.922	426	1.213	543.65	1.545	661.25	1.264	778.5	1.476	895.75	1.252	1013.75	1.758
73.6	0.876	191.05	1.178	308.9	0.922	426.05	1.283	543.7	1.549	661.3	1.315	778.55	1.563	895.8	1.266	1013.8	1.686
73.65	0.922	191.1	1.18	308.95	0.923	426.1	1.333	543.75	1.511	661.35	1.391	778.6	1.622	895.85	1.312	1013.85	1.618
73.7	0.955	191.15	1.136	309	0.958	426.15	1.408	543.8	1.428	661.4	1.445	778.65	1.687	895.9	1.395	1013.9	1.523
73.75	1.007	191.2	1.094	309.05	0.996	426.2	1.42	543.85	1.372	661.45	1.529	778.7	1.758	895.95	1.483	1013.95	1.457
73.8	1.044	191.25	1.033	309.1	1.054	426.25	1.422	543.9	1.292	661.5	1.589	778.75	1.765	896	1.543	1014	1.37
73.85	1.071	191.3	0.994	309.15	1.093	426.3	1.396	543.95	1.242	661.55	1.664	778.8	1.701	896.05	1.639	1014.05	1.33
73.9	1.071	191.35	0.939	309.2	1.156	426.35	1.321	544	1.169	661.6	1.672	778.85	1.637	896.1	1.705	1014.1	1.325
73.95	1.024	191.4	0.904	309.25	1.199	426.4	1.244	544.05	1.125	661.65	1.652	778.9	1.539	896.15	1.809	1014.15	1.327
74	0.987	191.45	0.857	309.3	1.268	426.45	1.196	544.1	1.067	661.7	1.566	778.95	1.477	896.2	1.856	1014.2	1.383
74.05	0.932	191.5	0.829	309.35	1.315	426.5	1.127	544.15	1.063	661.75	1.505	779	1.389	896.25	1.868	1014.25	1.439
74.1	0.898	191.55	0.825	309.4	1.331	426.55	1.082	544.2	1.064	661.8	1.416	779.05	1.334	896.3	1.832	1014.3	1.53
74.15	0.849	191.6	0.825	309.45	1.322	426.6	1.022	544.25	1.078	661.85	1.362	779.1	1.257	896.35	1.733	1014.35	1.592
74.2	0.819	191.65	0.831	309.5	1.279	426.65	0.985	544.3	1.137	661.9	1.281	779.15	1.211	896.4	1.663	1014.4	1.691
74.25	0.791	191.7	0.871	309.55	1.208	426.7	0.978	544.35	1.185	661.95	1.232	779.2	1.2	896.45	1.594	1014.45	1.759
74.3	0.757	191.75	0.906	309.6	1.161	426.75	0.978	544.4	1.231	662	1.162	779.25	1.2	896.5	1.498	1014.5	1.83
74.35	0.757	191.8	0.955	309.65	1.095	426.8	1.012	544.45	1.302	662.05	1.146	779.3	1.213	896.55	1.435	1014.55	1.938
74.4	0.76	191.85	0.99	309.7	1.052	426.85	1.052	544.5	1.352	662.1	1.143	779.35	1.28	896.6	1.349	1014.6	1.962
74.45	0.776	191.9	1.045	309.75	0.994	426.9	1.095	544.55	1.431	662.15	1.15	779.4	1.333	896.65	1.294	1014.65	1.944
74.5	0.818	191.95	1.083	309.8	0.957	426.95	1.158	544.6	1.488	662.2	1.207	779.45	1.415	896.7	1.258	1014.7	1.878
74.55	0.847	192	1.145	309.85	0.921	427	1.203	544.65	1.548	662.25	1.257	779.5	1.473	896.75	1.254	1014.75	1.77
74.6	0.891	192.05	1.178	309.9	0.921	427.05	1.272	544.7	1.55	662.3	1.307	779.55	1.561	896.8	1.288	1014.8	1.697
74.65	0.923	192.1	1.184	309.95	0.927	427.1	1.321	544.75	1.542	662.35	1.384	779.6	1.62	896.85	1.339	1014.85	1.596
74.7	0.972	192.15	1.159	310	0.956	427.15	1.399	544.8	1.492	662.4	1.437	779.65	1.718	896.9	1.424	1014.9	1.534
74.75	1.008	192.2	1.117	310.05	1.013	427.2	1.423	544.85	1.408	662.45	1.521	779.7	1.761	896.95	1.483	1014.95	1.437
74.8	1.061	192.25	1.055	310.1	1.051	427.25	1.427	544.9	1.352	662.5	1.58	779.75	1.771	897	1.576	1015	1.378
74.85	1.069	192.3	1.015	310.15	1.09	427.3	1.395	544.95	1.274	662.55	1.662	779.8	1.737	897.05	1.64	1015.05	1.33
74.9	1.069	192.35	0.959	310.2	1.152	427.35	1.318	545	1.223	662.6	1.673	779.85	1.644	897.1	1.706	1015.1	1.328
74.95	1.036	192.4	0.923	310.25	1.195	427.4	1.267	545.05	1.174	662.65	1.659	779.9	1.579	897.15	1.81	1015.15	1.329
75	0.998	192.45	0.874	310.3	1.264	427.45	1.193	545.1	1.108	662.7	1.605	779.95	1.515	897.2	1.862	1015.2	1.38
75.05	0.943	192.5	0.843	310.35	1.312	427.5	1.147	545.15	1.07	662.75	1.514	780	1.427	897.25	1.874	1015.25	1.435
75.1	0.908	192.55	0.827	310.4	1.331	427.55	1.101	545.2	1.065	662.8	1.454	780.05	1.37	897.3	1.846	1015.3	1.525
75.15	0.86	192.6	0.827	310.45	1.322	427.6	1.04	545.25	1.065	662.85	1.371	780.1	1.29	897.35	1.747	1015.35	1.587
75.2	0.828	192.65	0.832	310.5	1.256	427.65	1	545.3	1.094	662.9	1.315	780.15	1.24	897.4	1.676	1015.4	1.686
75.25	0.786	192.7	0.857	310.55	1.209	427.7	0.98	545.35	1.135	662.95	1.263	780.2	1.207	897.45	1.573	1015.45	1.754
75.3	0.76	192.75	0.907	310.6	1.139	427.75	0.979	545.4	1.206	663	1.192	780.25	1.204	897.5	1.51	1015.5	1.862
75.35	0.756	192.8	0.94	310.65	1.097	427.8	0.99	545.45	1.252	663.05	1.153	780.3	1.217	897.55	1.414	1015.55	1.935
75.4	0.755	192.85	0.973	310.7	1.034	427.85	1.023	545.5	1.325	663.1	1.148	780.35	1.26	897.6	1.357	1015.6	1.971
75.45	0.768	192.9	1.027	310.75	0.995	427.9	1.086	545.55	1.376	663.15	1.147	780.4	1.336	897.65	1.276	1015.65	1.974
75.5	0.793	192.95	1.065	310.8	0.959	427.95	1.128	545.6	1.457	663.2	1.167	780.45	1.391	897.7	1.261	1015.7	1.913
75.55	0.823	193	1.124	310.85	0.923	428	1.193	545.65	1.513	663.25	1.209	780.5	1.477	897.75	1.257	1015.75	1.842
75.6	0.866	193.05	1.166	310.9	0.922	428.05	1.239	545.7	1.55	663.3	1.284	780.55	1.536	897.8	1.285	1015.8	1.769
75.65	0.896	193.1	1.181	310.95	0.928	428.1	1.311	545.75	1.551	663.35	1.334	780.6	1.595	897.85	1.334	1015.85	1.661
75.7	0.944	193.15	1.16	311	0.957	428.15	1.362	545.8	1.507	663.4	1.412	780.65	1.69	897.9	1.419	1015.9	1.595
75.75	0.977	193.2	1.098	311.05	1.015	428.2	1.413	545.85	1.423	663.45	1.466	780.7	1.753	897.95	1.477	1015.95	1.498
75.8	1.031	193.25	1.057	311.1	1.053	428.25	1.426	545.9	1.366	663.5	1.552	780.75	1.774	898	1.569	1016	1.437
75.85	1.062	193.3	0.997	311.15	1.113	428.3	1.427	545.95	1.287	663.55	1.612	780.8	1.78	898.05	1.632	1016.05	1.35
75.9	1.067	193.35	0.96	311.2	1.155	428.35	1.36	546	1.236	663.6	1.665	780.85	1.713	898.1	1.731	1016.1	1.333
75.95	1.06	193.4	0.906	311.25	1.221	428.4	1.309	546.05	1.163	663.65	1.678	780.9	1.65	898.15	1.801	1016.15	1.332
76	1.007	193.45	0.875	311.3	1.268	428.45	1.232	546.1	1.119	663.7	1.641	780.95	1.552	898.2	1.866	1016.2	1.341
76.05	0.971	193.5	0.843	311.35	1.33	428.5	1.185	546.15	1.067	663.75	1.551	781	1.49	898.25	1.872	1016.25	1.414
76.1	0.916	193.55	0.827	311.4	1.333	428.55	1.116	546.2	1.065	663.8	1.49	781.05	1.401	898.3	1.794	1016.3	1.474
76.15	0.884	193.6	0.825	311.45	1.328	428.6	1.072	546.25	1.065	663.85	1.402	781.1	1.346	898.35	1.726	1016.35	1.566
76.2	0.851	193.65	0.841	311.5	1.262	428.65	1.012	546.3	1.085	663.9	1.349	781.15	1.268	898.4	1.656	1016.4	1.63
76.25	0.805	193.7	0.87	311.55	1.215	428.7	0.985	546.35	1.124	663.95	1.268	781.2	1.221	898.45	1.555	1016.45	1.698
76.3	0.778	193.75	0.921	311.6	1.145	428.75	0.983	546.4	1.195	664	1.221	781.25	1.211	898.5	1.492	1016.5	1.802
76.35	0.753	193.8	0.954	311.65	1.102	428.8	0.983	546.45	1.241	664.05	1.155	781.3	1.21	898.55	1.399	1016.55	1.876
76.4	0.753	193.85	1.006	311.7	1.038	428.85	1	546.5	1.313	664.1	1.149	781.35	1.224	898.6	1.344	1016.6	1.97
76.45	0.754	193.9	1.043	311.75	0.999	428.9	1.056	546.55	1.364	664.15	1.146	781.4	1.291	898.65	1.269	1016.65	1.982
76.5	0.769	193.95	1.102	311.8	0.944	428.95	1.1	546.6	1.443	664.2	1.151	781.45	1.344	898.7	1.262	1016.7	1.976
76.55	0.81	194	1.144	311.85	0.925	429	1.163	546.65	1.5	664.25	1.183	781.5	1.428	898.75	1.264	1016.75	1.919
76.6	0.839	194.05	1.183	311.9	0.923	429.05	1.208	546.7	1.55	664.3	1.255	781.55	1.487	898.8	1.3	1016.8	1.811
76.65	0.883	194.1	1.184	311.95	0.93	429.1	1.278	546.75	1.552	664.35	1.306	781.6	1.575	898.85	1.379	1016.85	1.736
76.7	0.914	194.15	1.178	312	0.977	429.15	1.327	546.8	1.531	664.4	1.382	781.65	1.635	898.9	1.437	1016.9	1.631
76.75	0.963	194.2	1.12	312.05	1.016	429.2	1.405	546.85	1.477	664.45	1.435	781.7	1.734	898.95	1.526	1016.95	1.567
76.8	0.998	194.25	1.079	312.1	1.056	429.25	1.431	546.9	1.393	664.5	1.518	781.75	1.777	899	1.589	1017	1.468
76.85	1.035	194.3	1.017	312.15	1.115	429.3	1.435	546.95	1.337	664.55	1.576	781.8	1.787	899.05	1.653	1017.05	1.409
76.9	1.064	194.35	0.98	312.2	1.157	429.35	1.403	547	1.285	664.6	1.662	781.85	1.754	899.1	1.753	1017.1	1.352
76.95	1.065	194.4	0.925	312.25	1.223	429.4	1.327	547.05	1.235	664.65	1.675	781.9	1.691	899.15	1.823	1017.15	1.336
77	1.037	194.45	0.891	312.3	1.27	429.45	1.275	547.1	1.162	664.7	1.619	781.95	1.593	899.2	1.87	1017.2	1.337
77.05	1	194.5	0.844	312.35	1.334	429.5	1.225	547.15	1.096	664.75	1.557	782	1.529	899.25	1.878	1017.25	1.391
77.1	0.945	194.55	0.828	312.4	1.339	429.55	1.155	547.2	1.066	664.8	1.465	782.05	1.439	899.3	1.805	1017.3	1.447
77.15	0.909	194.6	0.828	312.45	1.315	429.6	1.109	547.25	1.063	664.85	1.407	782.1	1.381	899.35	1.737	1017.35	1.538
77.2	0.861	194.65	0.828	312.5	1.267	429.65	1.046	547.3	1.064	664.9	1.353	782.15	1.3	899.4	1.632	1017.4	1.6
77.25	0.829	194.7	0.858	312.55	1.196	429.7	1.006	547.35	1.1	664.95	1.271	782.2	1.25	899.45	1.565	1017.45	1.701
77.3	0.786	194.75	0.891	312.6	1.149	429.75	0.986	547.4	1.144	665	1.224	782.25	1.216	899.5	1.47	1017.5	1.77
77.35	0.76	194.8	0.925	312.65	1.085	429.8	0.986	547.45	1.214	665.05	1.155	782.3	1.214	899.55	1.408	1017.55	1.879
77.4	0.752	194.85	0.958	312.7	1.043	429.85	0.995	547.5	1.26	665.1	1.146	782.35	1.225	899.6	1.325	1017.6	1.953
77.45	0.753	194.9	1.01	312.75	1.004	429.9	1.028	547.55	1.334	665.15	1.143	782.4	1.268	899.65	1.275	1017.65	1.985
77.5	0.755	194.95	1.067	312.8	0.948	429.95	1.091	547.6	1.385	665.2	1.155	782.45	1.345	899.7	1.265	1017.7	1.984
77.55	0.786	195	1.106	312.85	0.929	430	1.133	547.65	1.439	665.25	1.216	782.5	1.401	899.75	1.267	1017.75	1.929
77.6	0.815	195.05	1.168	312.9	0.926	430.05	1.199	547.7	1.524	665.3	1.267	782.55	1.458	899.8	1.298	1017.8	1.821
77.65	0.859	195.1	1.184	312.95	0.933	430.1	1.244	547.75	1.55	665.35	1.342	782.6	1.548	899.85	1.377	1017.85	1.746
77.7	0.889	195.15	1.178	313	0.978	430.15	1.292	547.8	1.553	665.4	1.394	782.65	1.607	899.9	1.436	1017.9	1.641
77.75	0.936	195.2	1.141	313.05	1.018	430.2	1.368	547.85	1.536	665.45	1.475	782.7	1.704	899.95	1.525	1017.95	1.576
77.8	0.97	195.25	1.078	313.1	1.077	430.25	1.419	547.9	1.456	665.5	1.532	782.75	1.768	900	1.588	1018	1.476
77.85	1.024	195.3	1.037	313.15	1.117	430.3	1.433	547.95	1.4	665.55	1.593	782.8	1.794	900.05	1.685	1018.05	1.417
77.9	1.058	195.35	0.98	313.2	1.181	430.35	1.434	548	1.317	665.6	1.667	782.85	1.788	900.1	1.753	1018.1	1.345
77.95	1.064	195.4	0.943	313.25	1.226	430.4	1.367	548.05	1.267	665.65	1.673	782.9	1.703	900.15	1.856	1018.15	1.339
78	1.063	195.45	0.907	313.3	1.297	430.45	1.316	548.1	1.192	665.7	1.649	782.95	1.638	900.2	1.879	1018.2	1.34
78.05	1.012	195.5	0.86	313.35	1.337	430.5	1.239	548.15	1.146	665.75	1.592	783	1.538	900.25	1.875	1018.25	1.369
78.1	0.976	195.55	0.832	313.4	1.343	430.55	1.192	548.2	1.081	665.8	1.501	783.05	1.478	900.3	1.82	1018.3	1.451
78.15	0.939	195.6	0.828	313.45	1.32	430.6	1.122	548.25	1.065	665.85	1.441	783.1	1.389	900.35	1.751	1018.35	1.512
78.2	0.888	195.65	0.829	313.5	1.273	430.65	1.077	548.3	1.064	665.9	1.359	783.15	1.332	900.4	1.645	1018.4	1.574
78.25	0.855	195.7	0.845	313.55	1.201	430.7	1.017	548.35	1.079	665.95	1.304	783.2	1.281	900.45	1.577	1018.45	1.639
78.3	0.809	195.75	0.874	313.6	1.154	430.75	0.989	548.4	1.116	666	1.23	783.25	1.221	900.5	1.481	1018.5	1.742
78.35	0.782	195.8	0.925	313.65	1.09	430.8	0.987	548.45	1.186	666.05	1.182	783.3	1.217	900.55	1.418	1018.55	1.849
78.4	0.753	195.85	0.958	313.7	1.047	430.85	0.987	548.5	1.231	666.1	1.149	783.35	1.224	900.6	1.334	1018.6	1.925
78.45	0.753	195.9	1.01	313.75	0.989	430.9	1.002	548.55	1.303	666.15	1.147	783.4	1.264	900.65	1.281	1018.65	1.991
78.5	0.757	195.95	1.047	313.8	0.952	430.95	1.058	548.6	1.353	666.2	1.15	783.45	1.34	900.7	1.267	1018.7	1.998
78.55	0.776	196	1.106	313.85	0.931	431	1.101	548.65	1.432	666.25	1.194	783.5	1.396	900.75	1.265	1018.75	1.965
78.6	0.819	196.05	1.148	313.9	0.931	431.05	1.164	548.7	1.488	666.3	1.242	783.55	1.483	900.8	1.299	1018.8	1.896
78.65	0.848	196.1	1.18	313.95	0.936	431.1	1.208	548.75	1.55	666.35	1.318	783.6	1.543	900.85	1.35	1018.85	1.785
78.7	0.893	196.15	1.185	314	0.965	431.15	1.278	548.8	1.554	666.4	1.369	783.65	1.632	900.9	1.436	1018.9	1.711
78.75	0.925	196.2	1.176	314.05	1.003	431.2	1.327	548.85	1.501	666.45	1.449	783.7	1.697	900.95	1.495	1018.95	1.608
78.8	0.958	196.25	1.116	314.1	1.062	431.25	1.406	548.9	1.445	666.5	1.505	783.75	1.784	901	1.556	1019	1.545
78.85	1.011	196.3	1.075	314.15	1.101	431.3	1.432	548.95	1.389	666.55	1.593	783.8	1.795	901.05	1.652	1019.05	1.477
78.9	1.047	196.35	1.014	314.2	1.163	431.35	1.437	549	1.307	666.6	1.654	783.85	1.797	901.1	1.718	1019.1	1.388
78.95	1.065	196.4	0.977	314.25	1.207	431.4	1.406	549.05	1.257	666.65	1.679	783.9	1.741	901.15	1.823	1019.15	1.349
79	1.064	196.45	0.922	314.3	1.276	431.45	1.355	549.1	1.183	666.7	1.662	783.95	1.676	901.2	1.874	1019.2	1.343
79.05	1.013	196.5	0.888	314.35	1.324	431.5	1.278	549.15	1.138	666.75	1.576	784	1.577	901.25	1.886	1019.25	1.343
79.1	0.977	196.55	0.841	314.4	1.342	431.55	1.227	549.2	1.074	666.8	1.515	784.05	1.513	901.3	1.858	1019.3	1.381
79.15	0.922	196.6	0.828	314.45	1.337	431.6	1.157	549.25	1.065	666.85	1.454	784.1	1.423	901.35	1.76	1019.35	1.435
79.2	0.889	196.65	0.826	314.5	1.27	431.65	1.111	549.3	1.064	666.9	1.37	784.15	1.366	901.4	1.69	1019.4	1.527
79.25	0.84	196.7	0.833	314.55	1.222	431.7	1.048	549.35	1.073	666.95	1.315	784.2	1.286	901.45	1.586	1019.45	1.589
79.3	0.81	196.75	0.858	314.6	1.151	431.75	1.007	549.4	1.128	667	1.239	784.25	1.236	901.5	1.523	1019.5	1.69
79.35	0.77	196.8	0.908	314.65	1.108	431.8	0.986	549.45	1.175	667.05	1.191	784.3	1.219	901.55	1.428	1019.55	1.76
79.4	0.754	196.85	0.941	314.7	1.065	431.85	0.986	549.5	1.244	667.1	1.149	784.35	1.219	901.6	1.37	1019.6	1.868
79.45	0.755	196.9	0.993	314.75	1.005	431.9	0.995	549.55	1.292	667.15	1.148	784.4	1.264	901.65	1.315	1019.65	1.943
79.5	0.756	196.95	1.029	314.8	0.968	431.95	1.028	549.6	1.342	667.2	1.152	784.45	1.313	901.7	1.273	1019.7	1.994
79.55	0.768	197	1.087	314.85	0.93	432	1.091	549.65	1.42	667.25	1.186	784.5	1.369	901.75	1.271	1019.75	2.008
79.6	0.809	197.05	1.128	314.9	0.929	432.05	1.134	549.7	1.475	667.3	1.258	784.55	1.453	901.8	1.28	1019.8	1.968
79.65	0.838	197.1	1.181	314.95	0.929	432.1	1.177	549.75	1.546	667.35	1.309	784.6	1.513	901.85	1.323	1019.85	1.862
79.7	0.882	197.15	1.186	315	0.946	432.15	1.245	549.8	1.551	667.4	1.385	784.65	1.602	901.9	1.406	1019.9	1.787
79.75	0.913	197.2	1.16	315.05	1	432.2	1.292	549.85	1.536	667.45	1.438	784.7	1.664	901.95	1.465	1019.95	1.677
79.8	0.962	197.25	1.118	315.1	1.04	432.25	1.368	549.9	1.483	667.5	1.493	784.75	1.764	902	1.555	1020	1.609
79.85	0.997	197.3	1.055	315.15	1.098	432.3	1.419	549.95	1.398	667.55	1.581	784.8	1.795	902.05	1.62	1020.05	1.51
79.9	1.052	197.35	1.015	315.2	1.139	432.35	1.435	550	1.342	667.6	1.642	784.85	1.8	902.1	1.718	1020.1	1.448
79.95	1.069	197.4	0.978	315.25	1.204	432.4	1.436	550.05	1.265	667.65	1.676	784.9	1.781	902.15	1.788	1020.15	1.362
80	1.064	197.45	0.923	315.3	1.249	432.45	1.37	550.1	1.215	667.7	1.678	784.95	1.687	902.2	1.878	1020.2	1.349
80.05	1.031	197.5	0.889	315.35	1.298	432.5	1.319	550.15	1.144	667.75	1.608	785	1.621	902.25	1.887	1020.25	1.346
80.1	0.994	197.55	0.842	315.4	1.342	432.55	1.241	550.2	1.1	667.8	1.548	785.05	1.523	902.3	1.887	1020.3	1.362
80.15	0.938	197.6	0.828	315.45	1.345	432.6	1.193	550.25	1.066	667.85	1.456	785.1	1.463	902.35	1.801	1020.35	1.411
80.2	0.904	197.65	0.827	315.5	1.293	432.65	1.124	550.3	1.063	667.9	1.399	785.15	1.403	902.4	1.733	1020.4	1.5
80.25	0.855	197.7	0.834	315.55	1.246	432.7	1.079	550.35	1.066	667.95	1.317	785.2	1.319	902.45	1.627	1020.45	1.563
80.3	0.824	197.75	0.875	315.6	1.174	432.75	1.039	550.4	1.114	668	1.264	785.25	1.268	902.5	1.562	1020.5	1.661
80.35	0.783	197.8	0.909	315.65	1.129	432.8	0.989	550.45	1.161	668.05	1.193	785.3	1.223	902.55	1.465	1020.55	1.731
80.4	0.758	197.85	0.96	315.7	1.066	432.85	0.987	550.5	1.229	668.1	1.153	785.35	1.221	902.6	1.405	1020.6	1.837
80.45	0.757	197.9	0.995	315.75	1.025	432.9	0.987	550.55	1.276	668.15	1.148	785.4	1.226	902.65	1.321	1020.65	1.913
80.5	0.758	197.95	1.05	315.8	0.969	432.95	1	550.6	1.35	668.2	1.146	785.45	1.264	902.7	1.281	1020.7	2.003
80.55	0.773	198	1.089	315.85	0.935	433	1.055	550.65	1.401	668.25	1.163	785.5	1.34	902.75	1.276	1020.75	2.013
80.6	0.799	198.05	1.131	315.9	0.93	433.05	1.099	550.7	1.483	668.3	1.227	785.55	1.397	902.8	1.277	1020.8	1.95
80.65	0.843	198.1	1.184	315.95	0.93	433.1	1.162	550.75	1.533	668.35	1.278	785.6	1.484	902.85	1.327	1020.85	1.877
80.7	0.872	198.15	1.187	316	0.947	433.15	1.206	550.8	1.545	668.4	1.352	785.65	1.545	902.9	1.381	1020.9	1.763
80.75	0.903	198.2	1.164	316.05	1.001	433.2	1.276	550.85	1.517	668.45	1.404	785.7	1.635	902.95	1.44	1020.95	1.69
80.8	0.952	198.25	1.122	316.1	1.041	433.25	1.325	550.9	1.461	668.5	1.485	785.75	1.705	903	1.529	1021	1.621
80.85	0.986	198.3	1.059	316.15	1.1	433.3	1.403	550.95	1.377	668.55	1.542	785.8	1.763	903.05	1.592	1021.05	1.522
80.9	1.041	198.35	1.018	316.2	1.141	433.35	1.433	551	1.322	668.6	1.632	785.85	1.802	903.1	1.69	1021.1	1.46
80.95	1.07	198.4	0.962	316.25	1.206	433.4	1.433	551.05	1.246	668.65	1.666	785.9	1.767	903.15	1.758	1021.15	1.37
81	1.074	198.45	0.925	316.3	1.252	433.45	1.43	551.1	1.196	668.7	1.673	785.95	1.669	903.2	1.864	1021.2	1.353
81.05	1.048	198.5	0.875	316.35	1.324	433.5	1.385	551.15	1.128	668.75	1.635	786	1.602	903.25	1.894	1021.25	1.351
81.1	0.992	198.55	0.843	316.4	1.346	433.55	1.307	551.2	1.084	668.8	1.575	786.05	1.506	903.3	1.88	1021.3	1.379
81.15	0.955	198.6	0.828	316.45	1.34	433.6	1.255	551.25	1.056	668.85	1.484	786.1	1.445	903.35	1.817	1021.35	1.461
81.2	0.902	198.65	0.828	316.5	1.299	433.65	1.184	551.3	1.053	668.9	1.425	786.15	1.357	903.4	1.712	1021.4	1.523
81.25	0.87	198.7	0.829	316.55	1.226	433.7	1.137	551.35	1.076	668.95	1.343	786.2	1.304	903.45	1.641	1021.45	1.618
81.3	0.822	198.75	0.859	316.6	1.178	433.75	1.069	551.4	1.115	669	1.288	786.25	1.232	903.5	1.543	1021.5	1.686
81.35	0.794	198.8	0.892	316.65	1.133	433.8	1.028	551.45	1.184	669.05	1.215	786.3	1.224	903.55	1.477	1021.55	1.791
81.4	0.767	198.85	0.942	316.7	1.069	433.85	0.983	551.5	1.229	669.1	1.168	786.35	1.22	903.6	1.415	1021.6	1.864
81.45	0.757	198.9	0.976	316.75	1.028	433.9	0.981	551.55	1.276	669.15	1.145	786.4	1.238	903.65	1.331	1021.65	1.94
81.5	0.758	198.95	1.03	316.8	0.972	433.95	0.986	551.6	1.35	669.2	1.143	786.45	1.283	903.7	1.286	1021.7	2.011
81.55	0.767	199	1.069	316.85	0.937	434	1.016	551.65	1.401	669.25	1.159	786.5	1.362	903.75	1.277	1021.75	2.019
81.6	0.79	199.05	1.129	316.9	0.932	434.05	1.056	551.7	1.484	669.3	1.199	786.55	1.418	903.8	1.283	1021.8	1.961
81.65	0.835	199.1	1.171	316.95	0.932	434.1	1.12	551.75	1.529	669.35	1.274	786.6	1.506	903.85	1.346	1021.85	1.889
81.7	0.864	199.15	1.186	317	0.95	434.15	1.163	551.8	1.538	669.4	1.323	786.65	1.567	903.9	1.402	1021.9	1.775
81.75	0.91	199.2	1.189	317.05	0.985	434.2	1.231	551.85	1.501	669.45	1.374	786.7	1.658	903.95	1.491	1021.95	1.701
81.8	0.943	199.25	1.139	317.1	1.044	434.25	1.278	551.9	1.419	669.5	1.427	786.75	1.724	904	1.552	1022	1.599
81.85	0.994	199.3	1.098	317.15	1.083	434.3	1.353	551.95	1.364	669.55	1.511	786.8	1.799	904.05	1.648	1022.05	1.532
81.9	1.031	199.35	1.056	317.2	1.144	434.35	1.405	552	1.284	669.6	1.6	786.85	1.805	904.1	1.714	1022.1	1.438
81.95	1.074	199.4	0.996	317.25	1.187	434.4	1.426	552.05	1.235	669.65	1.656	786.9	1.769	904.15	1.819	1022.15	1.378
82	1.075	199.45	0.96	317.3	1.232	434.45	1.431	552.1	1.162	669.7	1.672	786.95	1.704	904.2	1.883	1022.2	1.355
82.05	1.063	199.5	0.906	317.35	1.303	434.5	1.37	552.15	1.118	669.75	1.662	787	1.605	904.25	1.901	1022.25	1.351
82.1	1.008	199.55	0.874	317.4	1.341	434.55	1.318	552.2	1.076	669.8	1.58	787.05	1.539	904.3	1.89	1022.3	1.361
82.15	0.97	199.6	0.832	317.45	1.349	434.6	1.241	552.25	1.056	669.85	1.52	787.1	1.479	904.35	1.83	1022.35	1.433
82.2	0.916	199.65	0.83	317.5	1.32	434.65	1.192	552.3	1.055	669.9	1.43	787.15	1.417	904.4	1.725	1022.4	1.493
82.25	0.883	199.7	0.829	317.55	1.248	434.7	1.146	552.35	1.07	669.95	1.375	787.2	1.332	904.45	1.654	1022.45	1.587
82.3	0.834	199.75	0.837	317.6	1.2	434.75	1.077	552.4	1.106	670	1.294	787.25	1.254	904.5	1.555	1022.5	1.652
82.35	0.805	199.8	0.88	317.65	1.131	434.8	1.037	552.45	1.175	670.05	1.243	787.3	1.226	904.55	1.489	1022.55	1.757
82.4	0.764	199.85	0.914	317.7	1.089	434.85	0.983	552.5	1.221	670.1	1.197	787.35	1.223	904.6	1.398	1022.6	1.827
82.45	0.757	199.9	0.965	317.75	1.026	434.9	0.98	552.55	1.292	670.15	1.148	787.4	1.223	904.65	1.342	1022.65	1.94
82.5	0.756	199.95	1	317.8	0.989	434.95	0.98	552.6	1.342	670.2	1.146	787.45	1.261	904.7	1.285	1022.7	2.002
82.55	0.761	200	1.037	317.85	0.937	435	0.991	552.65	1.42	670.25	1.149	787.5	1.311	904.75	1.282	1022.75	2.018
82.6	0.794	200.05	1.095	317.9	0.932	435.05	1.045	552.7	1.476	670.3	1.176	787.55	1.39	904.8	1.285	1022.8	1.995
82.65	0.824	200.1	1.136	317.95	0.932	435.1	1.088	552.75	1.538	670.35	1.246	787.6	1.448	904.85	1.321	1022.85	1.89
82.7	0.853	200.15	1.187	318	0.938	435.15	1.151	552.8	1.542	670.4	1.297	787.65	1.531	904.9	1.374	1022.9	1.815
82.75	0.898	200.2	1.188	318.05	0.968	435.2	1.195	552.85	1.518	670.45	1.372	787.7	1.594	904.95	1.461	1022.95	1.738
82.8	0.93	200.25	1.162	318.1	1.026	435.25	1.265	552.9	1.437	670.5	1.425	787.75	1.657	905	1.521	1023	1.634
82.85	0.98	200.3	1.119	318.15	1.065	435.3	1.313	552.95	1.381	670.55	1.508	787.8	1.757	905.05	1.616	1023.05	1.57
82.9	1.016	200.35	1.057	318.2	1.124	435.35	1.365	553	1.3	670.6	1.566	787.85	1.795	905.1	1.681	1023.1	1.47
82.95	1.068	200.4	1.016	318.25	1.166	435.4	1.425	553.05	1.25	670.65	1.655	787.9	1.803	905.15	1.783	1023.15	1.409
83	1.074	200.45	0.96	318.3	1.232	435.45	1.428	553.1	1.176	670.7	1.673	787.95	1.763	905.2	1.854	1023.2	1.356
83.05	1.069	200.5	0.924	318.35	1.279	435.5	1.387	553.15	1.132	670.75	1.677	788	1.666	905.25	1.902	1023.25	1.351
83.1	1.036	200.55	0.875	318.4	1.339	435.55	1.336	553.2	1.068	670.8	1.618	788.05	1.599	905.3	1.908	1023.3	1.376
83.15	0.98	200.6	0.843	318.45	1.343	435.6	1.258	553.25	1.059	670.85	1.557	788.1	1.502	905.35	1.834	1023.35	1.428
83.2	0.943	200.65	0.83	318.5	1.33	435.65	1.209	553.3	1.058	670.9	1.466	788.15	1.442	905.4	1.764	1023.4	1.518
83.25	0.892	200.7	0.829	318.55	1.285	435.7	1.139	553.35	1.066	670.95	1.408	788.2	1.355	905.45	1.657	1023.45	1.581
83.3	0.858	200.75	0.833	318.6	1.237	435.75	1.094	553.4	1.12	671	1.326	788.25	1.302	905.5	1.589	1023.5	1.681
83.35	0.827	200.8	0.865	318.65	1.189	435.8	1.033	553.45	1.167	671.05	1.273	788.3	1.229	905.55	1.525	1023.55	1.751
83.4	0.785	200.85	0.898	318.7	1.121	435.85	0.993	553.5	1.213	671.1	1.202	788.35	1.221	905.6	1.46	1023.6	1.821
83.45	0.759	200.9	0.949	318.75	1.056	435.9	0.983	553.55	1.284	671.15	1.157	788.4	1.217	905.65	1.373	1023.65	1.934
83.5	0.757	200.95	0.983	318.8	1.015	435.95	0.98	553.6	1.333	671.2	1.148	788.45	1.254	905.7	1.295	1023.7	2.001
83.55	0.757	201	1.038	318.85	0.96	436	0.986	553.65	1.411	671.25	1.145	788.5	1.301	905.75	1.286	1023.75	2.02
83.6	0.782	201.05	1.076	318.9	0.929	436.05	1.015	553.7	1.466	671.3	1.16	788.55	1.384	905.8	1.282	1023.8	2.004
83.65	0.811	201.1	1.137	318.95	0.926	436.1	1.077	553.75	1.539	671.35	1.199	788.6	1.441	905.85	1.289	1023.85	1.902
83.7	0.855	201.15	1.178	319	0.925	436.15	1.14	553.8	1.547	671.4	1.248	788.65	1.528	905.9	1.353	1023.9	1.827
83.75	0.885	201.2	1.19	319.05	0.95	436.2	1.184	553.85	1.51	671.45	1.324	788.7	1.586	905.95	1.41	1023.95	1.714
83.8	0.933	201.25	1.189	319.1	0.986	436.25	1.252	553.9	1.454	671.5	1.374	788.75	1.68	906	1.498	1024	1.645
83.85	0.966	201.3	1.157	319.15	1.045	436.3	1.3	553.95	1.37	671.55	1.455	788.8	1.747	906.05	1.559	1024.05	1.544
83.9	1.02	201.35	1.093	319.2	1.084	436.35	1.377	554	1.316	671.6	1.511	788.85	1.794	906.1	1.656	1024.1	1.479
83.95	1.057	201.4	1.051	319.25	1.125	436.4	1.422	554.05	1.24	671.65	1.6	788.9	1.799	906.15	1.722	1024.15	1.388
84	1.073	201.45	0.992	319.3	1.189	436.45	1.429	554.1	1.191	671.7	1.658	788.95	1.732	906.2	1.791	1024.2	1.359
84.05	1.076	201.5	0.954	319.35	1.234	436.5	1.434	554.15	1.145	671.75	1.674	789	1.666	906.25	1.889	1024.25	1.356
84.1	1.051	201.55	0.9	319.4	1.305	436.55	1.377	554.2	1.08	671.8	1.67	789.05	1.599	906.3	1.905	1024.3	1.36
84.15	0.994	201.6	0.869	319.45	1.336	436.6	1.325	554.25	1.061	671.85	1.59	789.1	1.502	906.35	1.905	1024.35	1.401
84.2	0.957	201.65	0.828	319.5	1.337	436.65	1.273	554.3	1.06	671.9	1.53	789.15	1.442	906.4	1.855	1024.4	1.488
84.25	0.904	201.7	0.827	319.55	1.3	436.7	1.199	554.35	1.072	671.95	1.438	789.2	1.353	906.45	1.75	1024.45	1.551
84.3	0.871	201.75	0.826	319.6	1.228	436.75	1.153	554.4	1.13	672	1.383	789.25	1.3	906.5	1.676	1024.5	1.648
84.35	0.823	201.8	0.836	319.65	1.18	436.8	1.083	554.45	1.177	672.05	1.327	789.3	1.225	906.55	1.573	1024.55	1.717
84.4	0.795	201.85	0.88	319.7	1.112	436.85	1.043	554.5	1.246	672.1	1.249	789.35	1.215	906.6	1.508	1024.6	1.823
84.45	0.757	201.9	0.914	319.75	1.07	436.9	0.986	554.55	1.294	672.15	1.203	789.4	1.213	906.65	1.414	1024.65	1.898
84.5	0.756	201.95	0.947	319.8	1.008	436.95	0.982	554.6	1.369	672.2	1.15	789.45	1.226	906.7	1.358	1024.7	2.005
84.55	0.757	202	1	319.85	0.972	437	0.983	554.65	1.421	672.25	1.148	789.5	1.292	906.75	1.285	1024.75	2.019
84.6	0.771	202.05	1.037	319.9	0.935	437.05	1.003	554.7	1.505	672.3	1.148	789.55	1.346	906.8	1.278	1024.8	2.009
84.65	0.798	202.1	1.095	319.95	0.925	437.1	1.062	554.75	1.541	672.35	1.161	789.6	1.429	906.85	1.276	1024.85	1.943
84.7	0.843	202.15	1.136	320	0.924	437.15	1.105	554.8	1.543	672.4	1.224	789.65	1.485	906.9	1.284	1024.9	1.869
84.75	0.872	202.2	1.183	320.05	0.95	437.2	1.169	554.85	1.52	672.45	1.275	789.7	1.543	906.95	1.326	1024.95	1.753
84.8	0.919	202.25	1.184	320.1	0.986	437.25	1.213	554.9	1.466	672.5	1.35	789.75	1.633	907	1.409	1025	1.681
84.85	0.952	202.3	1.151	320.15	1.046	437.3	1.26	554.95	1.383	672.55	1.401	789.8	1.697	907.05	1.467	1025.05	1.583
84.9	1.005	202.35	1.109	320.2	1.084	437.35	1.334	555	1.328	672.6	1.482	789.85	1.773	907.1	1.558	1025.1	1.511
84.95	1.042	202.4	1.047	320.25	1.146	437.4	1.386	555.05	1.252	672.65	1.538	789.9	1.779	907.15	1.622	1025.15	1.42
85	1.074	202.45	1.007	320.3	1.189	437.45	1.429	555.1	1.202	672.7	1.598	789.95	1.747	907.2	1.72	1025.2	1.367
85.05	1.074	202.5	0.951	320.35	1.257	437.5	1.432	555.15	1.133	672.75	1.667	790	1.683	907.25	1.789	1025.25	1.357
85.1	1.049	202.55	0.915	320.4	1.305	437.55	1.371	555.2	1.089	672.8	1.671	790.05	1.584	907.3	1.882	1025.3	1.356
85.15	1.011	202.6	0.882	320.45	1.335	437.6	1.32	555.25	1.061	672.85	1.664	790.1	1.519	907.35	1.894	1025.35	1.401
85.2	0.955	202.65	0.836	320.5	1.337	437.65	1.242	555.3	1.058	672.9	1.612	790.15	1.43	907.4	1.849	1025.4	1.457
85.25	0.919	202.7	0.828	320.55	1.301	437.7	1.194	555.35	1.081	672.95	1.521	790.2	1.37	907.45	1.781	1025.45	1.551
85.3	0.886	202.75	0.828	320.6	1.23	437.75	1.125	555.4	1.12	673	1.46	790.25	1.29	907.5	1.711	1025.5	1.615
85.35	0.837	202.8	0.837	320.65	1.182	437.8	1.08	555.45	1.167	673.05	1.376	790.3	1.238	907.55	1.606	1025.55	1.682
85.4	0.807	202.85	0.881	320.7	1.115	437.85	1.02	555.5	1.237	673.1	1.321	790.35	1.207	907.6	1.542	1025.6	1.788
85.45	0.766	202.9	0.916	320.75	1.072	437.9	0.987	555.55	1.285	673.15	1.244	790.4	1.201	907.65	1.446	1025.65	1.86
85.5	0.756	202.95	0.966	320.8	1.011	437.95	0.983	555.6	1.359	673.2	1.198	790.45	1.212	907.7	1.388	1025.7	1.975
85.55	0.758	203	1.002	320.85	0.975	438	0.986	555.65	1.412	673.25	1.149	790.5	1.276	907.75	1.305	1025.75	2.018
85.6	0.759	203.05	1.058	320.9	0.928	438.05	1.008	555.7	1.496	673.3	1.147	790.55	1.329	907.8	1.281	1025.8	2.028
85.65	0.789	203.1	1.097	320.95	0.927	438.1	1.067	555.75	1.542	673.35	1.149	790.6	1.411	907.85	1.275	1025.85	1.982
85.7	0.819	203.15	1.16	321	0.926	438.15	1.111	555.8	1.552	673.4	1.195	790.65	1.467	907.9	1.283	1025.9	1.873
85.75	0.863	203.2	1.186	321.05	0.939	438.2	1.174	555.85	1.514	673.45	1.244	790.7	1.553	907.95	1.348	1025.95	1.795
85.8	0.893	203.25	1.188	321.1	0.99	438.25	1.219	555.9	1.431	673.5	1.319	790.75	1.614	908	1.404	1026	1.685
85.85	0.941	203.3	1.156	321.15	1.03	438.3	1.29	555.95	1.374	673.55	1.369	790.8	1.711	908.05	1.492	1026.05	1.615
85.9	0.975	203.35	1.113	321.2	1.068	438.35	1.341	556	1.294	673.6	1.449	790.85	1.761	908.1	1.553	1026.1	1.514
85.95	1.011	203.4	1.051	321.25	1.129	438.4	1.417	556.05	1.244	673.65	1.504	790.9	1.772	908.15	1.618	1026.15	1.452
86	1.065	203.45	1.011	321.3	1.172	438.45	1.432	556.1	1.195	673.7	1.592	790.95	1.747	908.2	1.716	1026.2	1.392
86.05	1.074	203.5	0.955	321.35	1.239	438.5	1.419	556.15	1.127	673.75	1.651	791	1.687	908.25	1.785	1026.25	1.359
86.1	1.075	203.55	0.918	321.4	1.287	438.55	1.371	556.2	1.083	673.8	1.669	791.05	1.589	908.3	1.884	1026.3	1.355
86.15	1.057	203.6	0.87	321.45	1.338	438.6	1.32	556.25	1.064	673.85	1.668	791.1	1.524	908.35	1.896	1026.35	1.376
86.2	1.002	203.65	0.838	321.5	1.342	438.65	1.242	556.3	1.064	673.9	1.591	791.15	1.435	908.4	1.884	1026.4	1.427
86.25	0.964	203.7	0.829	321.55	1.319	438.7	1.194	556.35	1.079	673.95	1.531	791.2	1.376	908.45	1.822	1026.45	1.517
86.3	0.911	203.75	0.829	321.6	1.272	438.75	1.125	556.4	1.117	674	1.47	791.25	1.296	908.5	1.717	1026.5	1.579
86.35	0.878	203.8	0.849	321.65	1.2	438.8	1.08	556.45	1.187	674.05	1.386	791.3	1.244	908.55	1.647	1026.55	1.678
86.4	0.83	203.85	0.88	321.7	1.153	438.85	1.02	556.5	1.233	674.1	1.331	791.35	1.205	908.6	1.548	1026.6	1.747
86.45	0.801	203.9	0.915	321.75	1.089	438.9	0.989	556.55	1.306	674.15	1.253	791.4	1.204	908.65	1.483	1026.65	1.854
86.5	0.761	203.95	0.965	321.8	1.046	438.95	0.986	556.6	1.356	674.2	1.207	791.45	1.212	908.7	1.393	1026.7	1.929
86.55	0.758	204	1	321.85	1.006	439	0.986	556.65	1.435	674.25	1.151	791.5	1.251	908.75	1.337	1026.75	2.011
86.6	0.759	204.05	1.056	321.9	0.951	439.05	1.016	556.7	1.492	674.3	1.148	791.55	1.328	908.8	1.29	1026.8	2.018
86.65	0.763	204.1	1.095	321.95	0.928	439.1	1.055	556.75	1.543	674.35	1.15	791.6	1.383	908.85	1.283	1026.85	2.004
86.7	0.784	204.15	1.157	322	0.925	439.15	1.119	556.8	1.555	674.4	1.173	791.65	1.438	908.9	1.282	1026.9	1.903
86.75	0.828	204.2	1.186	322.05	0.93	439.2	1.162	556.85	1.557	674.45	1.241	791.7	1.524	908.95	1.325	1026.95	1.828
86.8	0.858	204.25	1.19	322.1	0.973	439.25	1.206	556.9	1.491	674.5	1.293	791.75	1.583	909	1.377	1027	1.714
86.85	0.903	204.3	1.16	322.15	1.013	439.3	1.276	556.95	1.434	674.55	1.368	791.8	1.678	909.05	1.464	1027.05	1.645
86.9	0.936	204.35	1.097	322.2	1.072	439.35	1.325	557	1.348	674.6	1.421	791.85	1.744	909.1	1.524	1027.1	1.544
86.95	0.987	204.4	1.054	322.25	1.111	439.4	1.403	557.05	1.295	674.65	1.476	791.9	1.773	909.15	1.618	1027.15	1.479
87	1.023	204.45	0.995	322.3	1.175	439.45	1.433	557.1	1.219	674.7	1.563	791.95	1.756	909.2	1.682	1027.2	1.388
87.05	1.073	204.5	0.958	322.35	1.219	439.5	1.437	557.15	1.171	674.75	1.624	792	1.665	909.25	1.782	1027.25	1.356
87.1	1.076	204.55	0.921	322.4	1.29	439.55	1.428	557.2	1.105	674.8	1.678	792.05	1.6	909.3	1.852	1027.3	1.351
87.15	1.057	204.6	0.888	322.45	1.333	439.6	1.356	557.25	1.067	674.85	1.681	792.1	1.503	909.35	1.891	1027.35	1.357
87.2	1.019	204.65	0.84	322.5	1.342	439.65	1.305	557.3	1.062	674.9	1.633	792.15	1.445	909.4	1.878	1027.4	1.422
87.25	0.983	204.7	0.828	322.55	1.337	439.7	1.228	557.35	1.064	674.95	1.573	792.2	1.356	909.45	1.817	1027.45	1.481
87.3	0.927	204.75	0.828	322.6	1.296	439.75	1.182	557.4	1.088	675	1.481	792.25	1.303	909.5	1.711	1027.5	1.544
87.35	0.894	204.8	0.836	322.65	1.224	439.8	1.112	557.45	1.152	675.05	1.422	792.3	1.252	909.55	1.64	1027.55	1.64
87.4	0.845	204.85	0.862	322.7	1.176	439.85	1.069	557.5	1.199	675.1	1.34	792.35	1.207	909.6	1.541	1027.6	1.709
87.45	0.815	204.9	0.913	322.75	1.11	439.9	1.029	557.55	1.269	675.15	1.287	792.4	1.205	909.65	1.475	1027.65	1.815
87.5	0.774	204.95	0.947	322.8	1.067	439.95	0.989	557.6	1.319	675.2	1.215	792.45	1.209	909.7	1.386	1027.7	1.889
87.55	0.761	205	0.999	322.85	1.006	440	0.988	557.65	1.396	675.25	1.168	792.5	1.246	909.75	1.33	1027.75	1.997
87.6	0.762	205.05	1.036	322.9	0.97	440.05	1.009	557.7	1.45	675.3	1.153	792.55	1.322	909.8	1.275	1027.8	2.016
87.65	0.763	205.1	1.094	322.95	0.93	440.1	1.046	557.75	1.534	675.35	1.152	792.6	1.377	909.85	1.272	1027.85	1.978
87.7	0.789	205.15	1.135	323	0.929	440.15	1.111	557.8	1.552	675.4	1.159	792.65	1.459	909.9	1.275	1027.9	1.908
87.75	0.818	205.2	1.176	323.05	0.934	440.2	1.153	557.85	1.549	675.45	1.217	792.7	1.517	909.95	1.311	1027.95	1.793
87.8	0.861	205.25	1.187	323.1	0.961	440.25	1.219	557.9	1.504	675.5	1.267	792.75	1.606	910	1.391	1028	1.719
87.85	0.891	205.3	1.187	323.15	0.999	440.3	1.266	557.95	1.42	675.55	1.343	792.8	1.669	910.05	1.449	1028.05	1.614
87.9	0.923	205.35	1.133	323.2	1.058	440.35	1.34	558	1.364	675.6	1.395	792.85	1.759	910.1	1.508	1028.1	1.549
87.95	0.973	205.4	1.091	323.25	1.097	440.4	1.392	558.05	1.31	675.65	1.476	792.9	1.768	910.15	1.602	1028.15	1.483
88	1.008	205.45	1.029	323.3	1.16	440.45	1.438	558.1	1.234	675.7	1.532	792.95	1.773	910.2	1.666	1028.2	1.422
88.05	1.064	205.5	0.99	323.35	1.204	440.5	1.441	558.15	1.185	675.75	1.623	793	1.698	910.25	1.766	1028.25	1.359
88.1	1.078	205.55	0.934	323.4	1.274	440.55	1.425	558.2	1.118	675.8	1.673	793.05	1.634	910.3	1.836	1028.3	1.352
88.15	1.071	205.6	0.899	323.45	1.322	440.6	1.35	558.25	1.076	675.85	1.682	793.1	1.535	910.35	1.879	1028.35	1.371
88.2	1.037	205.65	0.852	323.5	1.346	440.65	1.298	558.3	1.065	675.9	1.682	793.15	1.474	910.4	1.886	1028.4	1.449
88.25	0.98	205.7	0.828	323.55	1.349	440.7	1.222	558.35	1.064	675.95	1.636	793.2	1.386	910.45	1.812	1028.45	1.511
88.3	0.943	205.75	0.827	323.6	1.296	440.75	1.176	558.4	1.087	676	1.546	793.25	1.329	910.5	1.744	1028.5	1.605
88.35	0.892	205.8	0.828	323.65	1.248	440.8	1.106	558.45	1.127	676.05	1.484	793.3	1.253	910.55	1.639	1028.55	1.672
88.4	0.859	205.85	0.837	323.7	1.176	440.85	1.063	558.5	1.198	676.1	1.398	793.35	1.21	910.6	1.573	1028.6	1.777
88.45	0.813	205.9	0.881	323.75	1.131	440.9	1.003	558.55	1.244	676.15	1.343	793.4	1.204	910.65	1.477	1028.65	1.849
88.5	0.785	205.95	0.916	323.8	1.088	440.95	0.99	558.6	1.317	676.2	1.263	793.45	1.203	910.7	1.415	1028.7	1.963
88.55	0.761	206	0.966	323.85	1.025	441	0.989	558.65	1.367	676.25	1.216	793.5	1.243	910.75	1.359	1028.75	2.012
88.6	0.76	206.05	1.001	323.9	0.988	441.05	0.993	558.7	1.42	676.3	1.157	793.55	1.291	910.8	1.283	1028.8	2.018
88.65	0.758	206.1	1.057	323.95	0.936	441.1	1.037	558.75	1.504	676.35	1.154	793.6	1.346	910.85	1.275	1028.85	2.006
88.7	0.775	206.15	1.097	324	0.931	441.15	1.08	558.8	1.549	676.4	1.155	793.65	1.428	910.9	1.272	1028.9	1.941
88.75	0.802	206.2	1.16	324.05	0.929	441.2	1.123	558.85	1.558	676.45	1.176	793.7	1.485	910.95	1.291	1028.95	1.828
88.8	0.847	206.25	1.185	324.1	0.938	441.25	1.187	558.9	1.54	676.5	1.243	793.75	1.572	911	1.365	1029	1.751
88.85	0.877	206.3	1.189	324.15	0.986	441.3	1.233	558.95	1.46	676.55	1.294	793.8	1.634	911.05	1.423	1029.05	1.643
88.9	0.924	206.35	1.171	324.2	1.025	441.35	1.304	559	1.403	676.6	1.345	793.85	1.731	911.1	1.511	1029.1	1.579
88.95	0.958	206.4	1.109	324.25	1.084	441.4	1.355	559.05	1.321	676.65	1.423	793.9	1.767	911.15	1.572	1029.15	1.477
89	1.011	206.45	1.067	324.3	1.124	441.45	1.429	559.1	1.27	676.7	1.478	793.95	1.773	911.2	1.669	1029.2	1.416
89.05	1.049	206.5	1.026	324.35	1.188	441.5	1.438	559.15	1.195	676.75	1.565	794	1.732	911.25	1.735	1029.25	1.354
89.1	1.08	206.55	0.969	324.4	1.233	441.55	1.419	559.2	1.15	676.8	1.626	794.05	1.636	911.3	1.839	1029.3	1.35
89.15	1.08	206.6	0.932	324.45	1.281	441.6	1.369	559.25	1.084	676.85	1.685	794.1	1.571	911.35	1.882	1029.35	1.366
89.2	1.069	206.65	0.882	324.5	1.341	441.65	1.291	559.3	1.069	676.9	1.689	794.15	1.477	911.4	1.889	1029.4	1.415
89.25	1.014	206.7	0.85	324.55	1.343	441.7	1.24	559.35	1.069	676.95	1.646	794.2	1.419	911.45	1.822	1029.45	1.472
89.3	0.977	206.75	0.828	324.6	1.334	441.75	1.17	559.4	1.072	677	1.585	794.25	1.361	911.5	1.753	1029.5	1.565
89.35	0.922	206.8	0.828	324.65	1.289	441.8	1.123	559.45	1.103	677.05	1.493	794.3	1.282	911.55	1.647	1029.55	1.628
89.4	0.89	206.85	0.838	324.7	1.217	441.85	1.079	559.5	1.17	677.1	1.434	794.35	1.231	911.6	1.58	1029.6	1.729
89.45	0.841	206.9	0.866	324.75	1.169	441.9	1.019	559.55	1.217	677.15	1.351	794.4	1.206	911.65	1.484	1029.65	1.798
89.5	0.811	206.95	0.918	324.8	1.103	441.95	0.993	559.6	1.288	677.2	1.297	794.45	1.203	911.7	1.422	1029.7	1.909
89.55	0.77	207	0.951	324.85	1.06	442	0.991	559.65	1.338	677.25	1.247	794.5	1.222	911.75	1.338	1029.75	1.979
89.6	0.762	207.05	1.004	324.9	1.001	442.05	0.993	559.7	1.416	677.3	1.176	794.55	1.266	911.8	1.285	1029.8	2
89.65	0.762	207.1	1.041	324.95	0.964	442.1	1.025	559.75	1.472	677.35	1.158	794.6	1.346	911.85	1.272	1029.85	2.005
89.7	0.771	207.15	1.08	325	0.931	442.15	1.066	559.8	1.551	677.4	1.155	794.65	1.401	911.9	1.273	1029.9	1.923
89.75	0.81	207.2	1.141	325.05	0.931	442.2	1.13	559.85	1.562	677.45	1.161	794.7	1.485	911.95	1.324	1029.95	1.849
89.8	0.84	207.25	1.181	325.1	0.938	442.25	1.173	559.9	1.552	677.5	1.217	794.75	1.544	912	1.378	1030	1.735
89.85	0.87	207.3	1.19	325.15	0.986	442.3	1.24	559.95	1.502	677.55	1.268	794.8	1.635	912.05	1.435	1030.05	1.663
89.9	0.917	207.35	1.175	325.2	1.026	442.35	1.288	560	1.446	677.6	1.344	794.85	1.701	912.1	1.522	1030.1	1.594
89.95	0.95	207.4	1.113	325.25	1.085	442.4	1.363	560.05	1.361	677.65	1.396	794.9	1.76	912.15	1.583	1030.15	1.495
90	1.002	207.45	1.072	325.3	1.125	442.45	1.415	560.1	1.308	677.7	1.478	794.95	1.777	912.2	1.678	1030.2	1.434
90.05	1.039	207.5	1.01	325.35	1.189	442.5	1.441	560.15	1.232	677.75	1.535	795	1.765	912.25	1.744	1030.25	1.351
90.1	1.083	207.55	0.973	325.4	1.234	442.55	1.445	560.2	1.183	677.8	1.626	795.05	1.676	912.3	1.847	1030.3	1.341
90.15	1.083	207.6	0.918	325.45	1.305	442.6	1.413	560.25	1.116	677.85	1.68	795.1	1.612	912.35	1.873	1030.35	1.339
90.2	1.072	207.65	0.885	325.5	1.34	442.65	1.335	560.3	1.077	677.9	1.688	795.15	1.514	912.4	1.881	1030.4	1.358
90.25	1.035	207.7	0.838	325.55	1.344	442.7	1.283	560.35	1.072	677.95	1.678	795.2	1.456	912.45	1.846	1030.45	1.435
90.3	0.978	207.75	0.829	325.6	1.332	442.75	1.208	560.4	1.071	678	1.623	795.25	1.367	912.5	1.748	1030.5	1.496
90.35	0.941	207.8	0.829	325.65	1.263	442.8	1.162	560.45	1.101	678.05	1.529	795.3	1.313	912.55	1.678	1030.55	1.588
90.4	0.89	207.85	0.838	325.7	1.216	442.85	1.093	560.5	1.143	678.1	1.467	795.35	1.236	912.6	1.577	1030.6	1.654
90.45	0.857	207.9	0.865	325.75	1.168	442.9	1.053	560.55	1.214	678.15	1.381	795.4	1.21	912.65	1.515	1030.65	1.757
90.5	0.826	207.95	0.916	325.8	1.103	442.95	0.997	560.6	1.261	678.2	1.325	795.45	1.206	912.7	1.451	1030.7	1.827
90.55	0.784	208	0.95	325.85	1.06	443	0.993	560.65	1.31	678.25	1.247	795.5	1.221	912.75	1.365	1030.75	1.902
90.6	0.766	208.05	1.003	325.9	1.001	443.05	0.995	560.7	1.387	678.3	1.199	795.55	1.263	912.8	1.31	1030.8	1.984
90.65	0.767	208.1	1.04	325.95	0.965	443.1	1.015	560.75	1.44	678.35	1.154	795.6	1.342	912.85	1.274	1030.85	1.994
90.7	0.767	208.15	1.099	326	0.931	443.15	1.052	560.8	1.526	678.4	1.152	795.65	1.397	912.9	1.273	1030.9	1.922
90.75	0.79	208.2	1.14	326.05	0.93	443.2	1.118	560.85	1.563	678.45	1.155	795.7	1.481	912.95	1.284	1030.95	1.849
90.8	0.819	208.25	1.189	326.1	0.938	443.25	1.16	560.9	1.571	678.5	1.187	795.75	1.539	913	1.329	1031	1.737
90.85	0.864	208.3	1.19	326.15	0.967	443.3	1.227	560.95	1.542	678.55	1.233	795.8	1.629	913.05	1.412	1031.05	1.666
90.9	0.894	208.35	1.178	326.2	1.026	443.35	1.274	561	1.459	678.6	1.31	795.85	1.693	913.1	1.471	1031.1	1.569
90.95	0.942	208.4	1.137	326.25	1.064	443.4	1.348	561.05	1.402	678.65	1.36	795.9	1.769	913.15	1.561	1031.15	1.5
91	0.976	208.45	1.095	326.3	1.124	443.45	1.401	561.1	1.319	678.7	1.44	795.95	1.772	913.2	1.625	1031.2	1.409
91.05	1.03	208.5	1.033	326.35	1.166	443.5	1.445	561.15	1.269	678.75	1.495	796	1.744	913.25	1.723	1031.25	1.353
91.1	1.068	208.55	0.994	326.4	1.209	443.55	1.447	561.2	1.193	678.8	1.583	796.05	1.681	913.3	1.793	1031.3	1.339
91.15	1.088	208.6	0.938	326.45	1.278	443.6	1.386	561.25	1.148	678.85	1.644	796.1	1.582	913.35	1.861	1031.35	1.336
91.2	1.087	208.65	0.903	326.5	1.326	443.65	1.334	561.3	1.103	678.9	1.682	796.15	1.518	913.4	1.887	1031.4	1.341
91.25	1.07	208.7	0.855	326.55	1.342	443.7	1.256	561.35	1.074	678.95	1.682	796.2	1.458	913.45	1.883	1031.45	1.405
91.3	1.014	208.75	0.832	326.6	1.343	443.75	1.208	561.4	1.072	679	1.643	796.25	1.369	913.5	1.794	1031.5	1.463
91.35	0.976	208.8	0.831	326.65	1.284	443.8	1.161	561.45	1.095	679.05	1.582	796.3	1.315	913.55	1.725	1031.55	1.555
91.4	0.922	208.85	0.833	326.7	1.237	443.85	1.092	561.5	1.135	679.1	1.49	796.35	1.238	913.6	1.619	1031.6	1.619
91.45	0.889	208.9	0.868	326.75	1.166	443.9	1.052	561.55	1.207	679.15	1.43	796.4	1.207	913.65	1.554	1031.65	1.721
91.5	0.84	208.95	0.903	326.8	1.122	443.95	0.999	561.6	1.253	679.2	1.375	796.45	1.204	913.7	1.458	1031.7	1.79
91.55	0.811	209	0.954	326.85	1.058	444	0.995	561.65	1.327	679.25	1.319	796.5	1.205	913.75	1.398	1031.75	1.9
91.6	0.771	209.05	0.989	326.9	1.017	444.05	0.995	561.7	1.378	679.3	1.242	796.55	1.259	913.8	1.315	1031.8	1.969
91.65	0.769	209.1	1.025	326.95	0.963	444.1	1.007	561.75	1.459	679.35	1.171	796.6	1.31	913.85	1.279	1031.85	1.991
91.7	0.768	209.15	1.083	327	0.934	444.15	1.062	561.8	1.516	679.4	1.149	796.65	1.392	913.9	1.274	1031.9	1.978
91.75	0.774	209.2	1.124	327.05	0.931	444.2	1.106	561.85	1.569	679.45	1.145	796.7	1.447	913.95	1.276	1031.95	1.88
91.8	0.797	209.25	1.185	327.1	0.933	444.25	1.169	561.9	1.573	679.5	1.149	796.75	1.533	914	1.305	1032	1.807
91.85	0.842	209.3	1.192	327.15	0.955	444.3	1.214	561.95	1.535	679.55	1.202	796.8	1.593	914.05	1.383	1032.05	1.731
91.9	0.871	209.35	1.181	327.2	1.011	444.35	1.284	562	1.451	679.6	1.252	796.85	1.656	914.1	1.441	1032.1	1.627
91.95	0.918	209.4	1.14	327.25	1.05	444.4	1.334	562.05	1.393	679.65	1.327	796.9	1.721	914.15	1.529	1032.15	1.564
92	0.951	209.45	1.077	327.3	1.109	444.45	1.386	562.1	1.311	679.7	1.379	796.95	1.767	914.2	1.592	1032.2	1.464
92.05	1.003	209.5	1.035	327.35	1.151	444.5	1.445	562.15	1.26	679.75	1.46	797	1.767	914.25	1.689	1032.25	1.405
92.1	1.04	209.55	0.978	327.4	1.216	444.55	1.447	562.2	1.185	679.8	1.516	797.05	1.715	914.3	1.756	1032.3	1.343
92.15	1.089	209.6	0.94	327.45	1.262	444.6	1.381	562.25	1.141	679.85	1.576	797.1	1.619	914.35	1.859	1032.35	1.34
92.2	1.091	209.65	0.889	327.5	1.332	444.65	1.329	562.3	1.08	679.9	1.662	797.15	1.553	914.4	1.885	1032.4	1.343
92.25	1.084	209.7	0.857	327.55	1.345	444.7	1.251	562.35	1.076	679.95	1.674	797.2	1.461	914.45	1.884	1032.45	1.379
92.3	1.049	209.75	0.833	327.6	1.342	444.75	1.203	562.4	1.076	680	1.666	797.25	1.402	914.5	1.83	1032.5	1.463
92.35	0.992	209.8	0.832	327.65	1.305	444.8	1.133	562.45	1.089	680.05	1.613	797.3	1.319	914.55	1.728	1032.55	1.525
92.4	0.955	209.85	0.834	327.7	1.257	444.85	1.088	562.5	1.149	680.1	1.521	797.35	1.267	914.6	1.657	1032.6	1.619
92.45	0.919	209.9	0.868	327.75	1.185	444.9	1.027	562.55	1.197	680.15	1.459	797.4	1.208	914.65	1.59	1032.65	1.687
92.5	0.869	209.95	0.902	327.8	1.14	444.95	0.998	562.6	1.244	680.2	1.375	797.45	1.205	914.7	1.494	1032.7	1.756
92.55	0.837	210	0.953	327.85	1.076	445	0.996	562.65	1.317	680.25	1.319	797.5	1.205	914.75	1.432	1032.75	1.863
92.6	0.795	210.05	0.988	327.9	1.034	445.05	0.996	562.7	1.368	680.3	1.242	797.55	1.252	914.8	1.347	1032.8	1.939
92.65	0.772	210.1	1.043	327.95	0.979	445.1	1.012	562.75	1.448	680.35	1.195	797.6	1.302	914.85	1.294	1032.85	1.992
92.7	0.771	210.15	1.082	328	0.943	445.15	1.07	562.8	1.505	680.4	1.146	797.65	1.385	914.9	1.278	1032.9	1.996
92.75	0.771	210.2	1.144	328.05	0.933	445.2	1.113	562.85	1.57	680.45	1.145	797.7	1.44	914.95	1.275	1032.95	1.951
92.8	0.789	210.25	1.185	328.1	0.931	445.25	1.177	562.9	1.572	680.5	1.143	797.75	1.526	915	1.306	1033	1.88
92.85	0.817	210.3	1.194	328.15	0.947	445.3	1.221	562.95	1.546	680.55	1.176	797.8	1.585	915.05	1.356	1033.05	1.769
92.9	0.862	210.35	1.184	328.2	0.98	445.35	1.292	563	1.491	680.6	1.221	797.85	1.68	915.1	1.441	1033.1	1.696
92.95	0.892	210.4	1.144	328.25	1.039	445.4	1.342	563.05	1.405	680.65	1.297	797.9	1.745	915.15	1.499	1033.15	1.592
93	0.94	210.45	1.08	328.3	1.077	445.45	1.421	563.1	1.349	680.7	1.347	797.95	1.771	915.2	1.59	1033.2	1.527
93.05	0.973	210.5	1.039	328.35	1.117	445.5	1.446	563.15	1.272	680.75	1.426	798	1.773	915.25	1.654	1033.25	1.433
93.1	1.008	210.55	0.981	328.4	1.159	445.55	1.451	563.2	1.22	680.8	1.481	798.05	1.692	915.3	1.718	1033.3	1.374
93.15	1.065	210.6	0.943	328.45	1.224	445.6	1.418	563.25	1.173	680.85	1.568	798.1	1.629	915.35	1.786	1033.35	1.343
93.2	1.091	210.65	0.892	328.5	1.295	445.65	1.34	563.3	1.105	680.9	1.63	798.15	1.563	915.4	1.872	1033.4	1.338
93.25	1.093	210.7	0.86	328.55	1.337	445.7	1.288	563.35	1.08	680.95	1.673	798.2	1.47	915.45	1.885	1033.45	1.344
93.3	1.064	210.75	0.834	328.6	1.347	445.75	1.237	563.4	1.078	681	1.675	798.25	1.411	915.5	1.877	1033.5	1.409
93.35	1.007	210.8	0.834	328.65	1.324	445.8	1.19	563.45	1.08	681.05	1.643	798.3	1.327	915.55	1.788	1033.55	1.467
93.4	0.969	210.85	0.836	328.7	1.254	445.85	1.12	563.5	1.124	681.1	1.584	798.35	1.276	915.6	1.719	1033.6	1.559
93.45	0.916	210.9	0.854	328.75	1.206	445.9	1.057	563.55	1.169	681.15	1.524	798.4	1.212	915.65	1.615	1033.65	1.622
93.5	0.882	210.95	0.905	328.8	1.137	445.95	1.016	563.6	1.241	681.2	1.433	798.45	1.207	915.7	1.551	1033.7	1.724
93.55	0.834	211	0.939	328.85	1.095	446	0.996	563.65	1.288	681.25	1.378	798.5	1.207	915.75	1.456	1033.75	1.793
93.6	0.806	211.05	0.974	328.9	1.033	446.05	0.996	563.7	1.364	681.3	1.295	798.55	1.23	915.8	1.396	1033.8	1.903
93.65	0.771	211.1	1.028	328.95	0.996	446.1	1.006	563.75	1.416	681.35	1.245	798.6	1.301	915.85	1.314	1033.85	1.97
93.7	0.771	211.15	1.067	329	0.959	446.15	1.039	563.8	1.5	681.4	1.173	798.65	1.355	915.9	1.279	1033.9	1.992
93.75	0.77	211.2	1.128	329.05	0.935	446.2	1.103	563.85	1.557	681.45	1.147	798.7	1.439	915.95	1.276	1033.95	1.978
93.8	0.78	211.25	1.171	329.1	0.935	446.25	1.146	563.9	1.576	681.5	1.146	798.75	1.496	916	1.277	1034	1.916
93.85	0.804	211.3	1.199	329.15	0.939	446.3	1.211	563.95	1.559	681.55	1.145	798.8	1.554	916.05	1.304	1034.05	1.807
93.9	0.85	211.35	1.2	329.2	0.966	446.35	1.258	564	1.506	681.6	1.179	798.85	1.644	916.1	1.383	1034.1	1.732
93.95	0.879	211.4	1.147	329.25	1.024	446.4	1.306	564.05	1.42	681.65	1.224	798.9	1.709	916.15	1.441	1034.15	1.627
94	0.926	211.45	1.105	329.3	1.062	446.45	1.383	564.1	1.364	681.7	1.301	798.95	1.77	916.2	1.53	1034.2	1.565
94.05	0.959	211.5	1.041	329.35	1.122	446.5	1.434	564.15	1.285	681.75	1.351	799	1.772	916.25	1.592	1034.25	1.465
94.1	1.011	211.55	1.002	329.4	1.163	446.55	1.451	564.2	1.233	681.8	1.404	799.05	1.75	916.3	1.689	1034.3	1.405
94.15	1.049	211.6	0.946	329.45	1.229	446.6	1.434	564.25	1.163	681.85	1.487	799.1	1.688	916.35	1.757	1034.35	1.344
94.2	1.09	211.65	0.91	329.5	1.276	446.65	1.358	564.3	1.117	681.9	1.543	799.15	1.591	916.4	1.861	1034.4	1.341
94.25	1.09	211.7	0.879	329.55	1.34	446.7	1.306	564.35	1.08	681.95	1.634	799.2	1.526	916.45	1.888	1034.45	1.356
94.3	1.075	211.75	0.837	329.6	1.346	446.75	1.23	564.4	1.078	682	1.67	799.25	1.437	916.5	1.887	1034.5	1.405
94.35	1.038	211.8	0.835	329.65	1.325	446.8	1.183	564.45	1.095	682.05	1.677	799.3	1.378	916.55	1.834	1034.55	1.493
94.4	1	211.85	0.836	329.7	1.255	446.85	1.114	564.5	1.133	682.1	1.663	799.35	1.296	916.6	1.766	1034.6	1.555
94.45	0.944	211.9	0.845	329.75	1.207	446.9	1.071	564.55	1.18	682.15	1.582	799.4	1.246	916.65	1.66	1034.65	1.619
94.5	0.91	211.95	0.89	329.8	1.138	446.95	1.011	564.6	1.251	682.2	1.516	799.45	1.209	916.7	1.592	1034.7	1.721
94.55	0.86	212	0.925	329.85	1.096	447	0.998	564.65	1.299	682.25	1.429	799.5	1.204	916.75	1.496	1034.75	1.791
94.6	0.829	212.05	0.977	329.9	1.033	447.05	0.997	564.7	1.375	682.3	1.372	799.55	1.204	916.8	1.433	1034.8	1.901
94.65	0.788	212.1	1.014	329.95	0.996	447.1	1.001	564.75	1.428	682.35	1.29	799.6	1.232	916.85	1.349	1034.85	1.972
94.7	0.771	212.15	1.071	330	0.943	447.15	1.028	564.8	1.512	682.4	1.24	799.65	1.278	916.9	1.295	1034.9	1.996
94.75	0.771	212.2	1.111	330.05	0.937	447.2	1.09	564.85	1.565	682.45	1.193	799.7	1.358	916.95	1.278	1034.95	1.988
94.8	0.772	212.25	1.175	330.1	0.934	447.25	1.134	564.9	1.578	682.5	1.146	799.75	1.412	917	1.276	1035	1.892
94.85	0.796	212.3	1.203	330.15	0.942	447.3	1.199	564.95	1.569	682.55	1.145	799.8	1.499	917.05	1.29	1035.05	1.819
94.9	0.825	212.35	1.203	330.2	0.988	447.35	1.245	565	1.491	682.6	1.158	799.85	1.557	917.1	1.334	1035.1	1.707
94.95	0.871	212.4	1.19	330.25	1.027	447.4	1.317	565.05	1.434	682.65	1.197	799.9	1.646	917.15	1.418	1035.15	1.638
95	0.901	212.45	1.148	330.3	1.066	447.45	1.368	565.1	1.349	682.7	1.272	799.95	1.711	917.2	1.476	1035.2	1.54
95.05	0.933	212.5	1.085	330.35	1.126	447.5	1.442	565.15	1.297	682.75	1.322	800	1.763	917.25	1.536	1035.25	1.474
95.1	0.984	212.55	1.042	330.4	1.167	447.55	1.453	565.2	1.245	682.8	1.4	800.05	1.766	917.3	1.632	1035.3	1.415
95.15	1.019	212.6	0.985	330.45	1.234	447.6	1.446	565.25	1.173	682.85	1.455	800.1	1.738	917.35	1.697	1035.35	1.35
95.2	1.076	212.65	0.947	330.5	1.28	447.65	1.401	565.3	1.128	682.9	1.54	800.15	1.644	917.4	1.8	1035.4	1.346
95.25	1.094	212.7	0.894	330.55	1.343	447.7	1.349	565.35	1.081	682.95	1.601	800.2	1.579	917.45	1.869	1035.45	1.345
95.3	1.097	212.75	0.862	330.6	1.35	447.75	1.27	565.4	1.08	683	1.673	800.25	1.485	917.5	1.893	1035.5	1.364
95.35	1.073	212.8	0.838	330.65	1.34	447.8	1.22	565.45	1.082	683.05	1.676	800.3	1.426	917.55	1.901	1035.55	1.443
95.4	1.016	212.85	0.838	330.7	1.297	447.85	1.15	565.5	1.108	683.1	1.63	800.35	1.34	917.6	1.831	1035.6	1.504
95.45	0.978	212.9	0.859	330.75	1.225	447.9	1.104	565.55	1.173	683.15	1.54	800.4	1.287	917.65	1.763	1035.65	1.598
95.5	0.924	212.95	0.891	330.8	1.177	447.95	1.042	565.6	1.221	683.2	1.478	800.45	1.213	917.7	1.657	1035.7	1.665
95.55	0.891	213	0.926	330.85	1.112	448	1.004	565.65	1.292	683.25	1.392	800.5	1.2	917.75	1.589	1035.75	1.769
95.6	0.842	213.05	0.978	330.9	1.069	448.05	0.998	565.7	1.343	683.3	1.337	800.55	1.198	917.8	1.493	1035.8	1.841
95.65	0.814	213.1	1.014	330.95	1.028	448.1	0.997	565.75	1.421	683.35	1.257	800.6	1.222	917.85	1.431	1035.85	1.955
95.7	0.785	213.15	1.072	331	0.973	448.15	1.02	565.8	1.477	683.4	1.211	800.65	1.292	917.9	1.374	1035.9	2
95.75	0.773	213.2	1.112	331.05	0.941	448.2	1.058	565.85	1.535	683.45	1.153	800.7	1.345	917.95	1.295	1035.95	2.006
95.8	0.773	213.25	1.176	331.1	0.936	448.25	1.124	565.9	1.579	683.5	1.15	800.75	1.4	918	1.284	1036	1.965
95.85	0.779	213.3	1.205	331.15	0.937	448.3	1.167	565.95	1.562	683.55	1.151	800.8	1.486	918.05	1.279	1036.05	1.894
95.9	0.802	213.35	1.208	331.2	0.972	448.35	1.211	566	1.479	683.6	1.174	800.85	1.545	918.1	1.284	1036.1	1.781
95.95	0.848	213.4	1.176	331.25	1.01	448.4	1.281	566.05	1.422	683.65	1.242	800.9	1.634	918.15	1.346	1036.15	1.707
96	0.877	213.45	1.112	331.3	1.068	448.45	1.33	566.1	1.338	683.7	1.294	800.95	1.699	918.2	1.401	1036.2	1.603
96.05	0.924	213.5	1.069	331.35	1.107	448.5	1.409	566.15	1.287	683.75	1.344	801	1.759	918.25	1.488	1036.25	1.537
96.1	0.957	213.55	1.008	331.4	1.169	448.55	1.448	566.2	1.21	683.8	1.423	801.05	1.762	918.3	1.547	1036.3	1.442
96.15	1.009	213.6	0.97	331.45	1.213	448.6	1.455	566.25	1.164	683.85	1.479	801.1	1.712	918.35	1.642	1036.35	1.382
96.2	1.046	213.65	0.932	331.5	1.282	448.65	1.419	566.3	1.097	683.9	1.566	801.15	1.648	918.4	1.706	1036.4	1.347
96.25	1.093	213.7	0.883	331.55	1.33	448.7	1.341	566.35	1.083	683.95	1.628	801.2	1.551	918.45	1.807	1036.45	1.343
96.3	1.094	213.75	0.85	331.6	1.348	448.75	1.288	566.4	1.08	684	1.684	801.25	1.489	918.5	1.87	1036.5	1.383
96.35	1.097	213.8	0.839	331.65	1.34	448.8	1.213	566.45	1.087	684.05	1.687	801.3	1.401	918.55	1.883	1036.55	1.437
96.4	1.049	213.85	0.839	331.7	1.297	448.85	1.167	566.5	1.12	684.1	1.641	801.35	1.345	918.6	1.873	1036.6	1.498
96.45	1.011	213.9	0.848	331.75	1.225	448.9	1.098	566.55	1.163	684.15	1.58	801.4	1.292	918.65	1.812	1036.65	1.591
96.5	0.955	213.95	0.875	331.8	1.178	448.95	1.057	566.6	1.236	684.2	1.488	801.45	1.218	918.7	1.708	1036.7	1.657
96.55	0.92	214	0.927	331.85	1.112	449	1.016	566.65	1.309	684.25	1.429	801.5	1.201	918.75	1.638	1036.75	1.76
96.6	0.869	214.05	0.962	331.9	1.069	449.05	0.999	566.7	1.36	684.3	1.346	801.55	1.197	918.8	1.54	1036.8	1.831
96.65	0.838	214.1	1.015	331.95	1.01	449.1	0.999	566.75	1.44	684.35	1.291	801.6	1.207	918.85	1.475	1036.85	1.944
96.7	0.795	214.15	1.053	332	0.974	449.15	1.01	566.8	1.5	684.4	1.242	801.65	1.271	918.9	1.385	1036.9	1.994
96.75	0.774	214.2	1.113	332.05	0.938	449.2	1.045	566.85	1.57	684.45	1.171	801.7	1.321	918.95	1.33	1036.95	2.006
96.8	0.774	214.25	1.155	332.1	0.937	449.25	1.111	566.9	1.582	684.5	1.155	801.75	1.404	919	1.274	1037	1.967
96.85	0.774	214.3	1.197	332.15	0.939	449.3	1.154	566.95	1.574	684.55	1.153	801.8	1.46	919.05	1.271	1037.05	1.86
96.9	0.794	214.35	1.208	332.2	0.959	449.35	1.221	567	1.523	684.6	1.16	801.85	1.55	919.1	1.27	1037.1	1.784
96.95	0.822	214.4	1.208	332.25	0.994	449.4	1.268	567.05	1.434	684.65	1.218	801.9	1.609	919.15	1.288	1037.15	1.674
97	0.853	214.45	1.152	332.3	1.053	449.45	1.342	567.1	1.376	684.7	1.269	801.95	1.706	919.2	1.334	1037.2	1.605
97.05	0.897	214.5	1.11	332.35	1.092	449.5	1.394	567.15	1.323	684.75	1.345	802	1.758	919.25	1.417	1037.25	1.541
97.1	0.929	214.55	1.045	332.4	1.153	449.55	1.453	567.2	1.245	684.8	1.398	802.05	1.768	919.3	1.474	1037.3	1.446
97.15	0.979	214.6	1.006	332.45	1.196	449.6	1.455	567.25	1.195	684.85	1.481	802.1	1.725	919.35	1.563	1037.35	1.386
97.2	1.014	214.65	0.949	332.5	1.264	449.65	1.452	567.3	1.128	684.9	1.538	802.15	1.662	919.4	1.626	1037.4	1.345
97.25	1.069	214.7	0.912	332.55	1.312	449.7	1.382	567.35	1.089	684.95	1.63	802.2	1.565	919.45	1.723	1037.45	1.342
97.3	1.092	214.75	0.864	332.6	1.35	449.75	1.33	567.4	1.085	685	1.682	802.25	1.502	919.5	1.791	1037.5	1.357
97.35	1.092	214.8	0.839	332.65	1.342	449.8	1.251	567.45	1.086	685.05	1.691	802.3	1.414	919.55	1.866	1037.55	1.405
97.4	1.061	214.85	0.838	332.7	1.275	449.85	1.204	567.5	1.117	685.1	1.679	802.35	1.357	919.6	1.874	1037.6	1.493
97.45	1.004	214.9	0.839	332.75	1.227	449.9	1.133	567.55	1.158	685.15	1.623	802.4	1.278	919.65	1.805	1037.65	1.554
97.5	0.966	214.95	0.859	332.8	1.157	449.95	1.088	567.6	1.231	685.2	1.533	802.45	1.227	919.7	1.737	1037.7	1.65
97.55	0.914	215	0.908	332.85	1.114	450	1.027	567.65	1.279	685.25	1.473	802.5	1.204	919.75	1.632	1037.75	1.718
97.6	0.88	215.05	0.942	332.9	1.072	450.05	1.002	567.7	1.356	685.3	1.384	802.55	1.204	919.8	1.566	1037.8	1.822
97.65	0.848	215.1	0.994	332.95	1.012	450.1	1.001	567.75	1.408	685.35	1.327	802.6	1.239	919.85	1.503	1037.85	1.896
97.7	0.805	215.15	1.03	333	0.976	450.15	1.002	567.8	1.462	685.4	1.25	802.65	1.287	919.9	1.41	1037.9	1.968
97.75	0.778	215.2	1.088	333.05	0.941	450.2	1.039	567.85	1.551	685.45	1.199	802.7	1.339	919.95	1.355	1037.95	1.992
97.8	0.772	215.25	1.129	333.1	0.941	450.25	1.081	567.9	1.586	685.5	1.159	802.75	1.421	920	1.277	1038	1.998
97.85	0.771	215.3	1.191	333.15	0.942	450.3	1.125	567.95	1.592	685.55	1.156	802.8	1.478	920.05	1.266	1038.05	1.92
97.9	0.792	215.35	1.199	333.2	0.963	450.35	1.189	568	1.56	685.6	1.171	802.85	1.567	920.1	1.266	1038.1	1.847
97.95	0.821	215.4	1.19	333.25	1.019	450.4	1.235	568.05	1.473	685.65	1.212	802.9	1.627	920.15	1.294	1038.15	1.734
98	0.866	215.45	1.15	333.3	1.058	450.45	1.307	568.1	1.415	685.7	1.26	802.95	1.724	920.2	1.371	1038.2	1.663
98.05	0.896	215.5	1.086	333.35	1.117	450.5	1.357	568.15	1.333	685.75	1.335	803	1.763	920.25	1.428	1038.25	1.566
98.1	0.944	215.55	1.044	333.4	1.158	450.55	1.436	568.2	1.28	685.8	1.387	803.05	1.771	920.3	1.515	1038.3	1.497
98.15	0.978	215.6	1.005	333.45	1.224	450.6	1.457	568.25	1.207	685.85	1.469	803.1	1.733	920.35	1.577	1038.35	1.407
98.2	1.031	215.65	0.949	333.5	1.27	450.65	1.46	568.3	1.16	685.9	1.525	803.15	1.639	920.4	1.671	1038.4	1.353
98.25	1.069	215.7	0.912	333.55	1.319	450.7	1.422	568.35	1.094	685.95	1.616	803.2	1.573	920.45	1.737	1038.45	1.34
98.3	1.092	215.75	0.865	333.6	1.355	450.75	1.344	568.4	1.087	686	1.674	803.25	1.48	920.5	1.805	1038.5	1.337
98.35	1.095	215.8	0.839	333.65	1.357	450.8	1.291	568.45	1.084	686.05	1.684	803.3	1.421	920.55	1.862	1038.55	1.344
98.4	1.078	215.85	0.837	333.7	1.299	450.85	1.216	568.5	1.11	686.1	1.634	803.35	1.365	920.6	1.866	1038.6	1.41
98.45	1.021	215.9	0.838	333.75	1.251	450.9	1.169	568.55	1.15	686.15	1.543	803.4	1.285	920.65	1.807	1038.65	1.468
98.5	0.983	215.95	0.858	333.8	1.18	450.95	1.122	568.6	1.222	686.2	1.481	803.45	1.234	920.7	1.74	1038.7	1.561
98.55	0.929	216	0.89	333.85	1.135	451	1.059	568.65	1.27	686.25	1.394	803.5	1.205	920.75	1.637	1038.75	1.626
98.6	0.896	216.05	0.942	333.9	1.071	451.05	1.018	568.7	1.346	686.3	1.339	803.55	1.205	920.8	1.571	1038.8	1.728
98.65	0.846	216.1	0.976	333.95	1.03	451.1	1.002	568.75	1.397	686.35	1.285	803.6	1.208	920.85	1.477	1038.85	1.798
98.7	0.817	216.15	1.03	334	0.975	451.15	1.001	568.8	1.479	686.4	1.211	803.65	1.243	920.9	1.416	1038.9	1.909
98.75	0.777	216.2	1.069	334.05	0.945	451.2	1.029	568.85	1.538	686.45	1.166	803.7	1.317	920.95	1.334	1038.95	1.977
98.8	0.772	216.25	1.109	334.1	0.942	451.25	1.068	568.9	1.589	686.5	1.154	803.75	1.372	921	1.281	1039	1.998
98.85	0.772	216.3	1.173	334.15	0.943	451.3	1.134	568.95	1.591	686.55	1.154	803.8	1.456	921.05	1.265	1039.05	1.983
98.9	0.777	216.35	1.201	334.2	0.952	451.35	1.177	569	1.521	686.6	1.198	803.85	1.516	921.1	1.265	1039.1	1.883
98.95	0.798	216.4	1.204	334.25	1.003	451.4	1.245	569.05	1.465	686.65	1.244	803.9	1.605	921.15	1.274	1039.15	1.809
99	0.842	216.45	1.189	334.3	1.043	451.45	1.293	569.1	1.406	686.7	1.32	803.95	1.667	921.2	1.343	1039.2	1.734
99.05	0.872	216.5	1.127	334.35	1.101	451.5	1.369	569.15	1.324	686.75	1.373	804	1.733	921.25	1.399	1039.25	1.629
99.1	0.918	216.55	1.084	334.4	1.142	451.55	1.422	569.2	1.272	686.8	1.456	804.05	1.772	921.3	1.485	1039.3	1.567
99.15	0.95	216.6	1.022	334.45	1.207	451.6	1.458	569.25	1.199	686.85	1.512	804.1	1.766	921.35	1.545	1039.35	1.466
99.2	1.002	216.65	0.985	334.5	1.252	451.65	1.461	569.3	1.152	686.9	1.599	804.15	1.679	921.4	1.639	1039.4	1.407
99.25	1.039	216.7	0.928	334.55	1.324	451.7	1.421	569.35	1.092	686.95	1.661	804.2	1.615	921.45	1.704	1039.45	1.347
99.3	1.09	216.75	0.895	334.6	1.356	451.75	1.343	569.4	1.089	687	1.687	804.25	1.517	921.5	1.807	1039.5	1.344
99.35	1.095	216.8	0.847	334.65	1.36	451.8	1.29	569.45	1.088	687.05	1.675	804.3	1.457	921.55	1.859	1039.55	1.36
99.4	1.088	216.85	0.838	334.7	1.341	451.85	1.216	569.5	1.105	687.1	1.62	804.35	1.371	921.6	1.868	1039.6	1.409
99.45	1.053	216.9	0.838	334.75	1.271	451.9	1.168	569.55	1.164	687.15	1.529	804.4	1.315	921.65	1.819	1039.65	1.498
99.5	0.997	216.95	0.847	334.8	1.223	451.95	1.099	569.6	1.213	687.2	1.467	804.45	1.24	921.7	1.719	1039.7	1.561
99.55	0.959	217	0.875	334.85	1.176	452	1.059	569.65	1.286	687.25	1.382	804.5	1.21	921.75	1.649	1039.75	1.659
99.6	0.924	217.05	0.927	334.9	1.11	452.05	1.007	569.7	1.336	687.3	1.327	804.55	1.204	921.8	1.582	1039.8	1.728
99.65	0.874	217.1	0.961	334.95	1.067	452.1	1.005	569.75	1.387	687.35	1.249	804.6	1.209	921.85	1.487	1039.85	1.797
99.7	0.842	217.15	1.014	335	1.009	452.15	1.005	569.8	1.468	687.4	1.201	804.65	1.239	921.9	1.426	1039.9	1.909
99.75	0.799	217.2	1.052	335.05	0.972	452.2	1.02	569.85	1.525	687.45	1.157	804.7	1.312	921.95	1.342	1039.95	1.98
99.8	0.774	217.25	1.111	335.1	0.944	452.25	1.056	569.9	1.584	687.5	1.155	804.75	1.367	922	1.288	1040	2.006
99.85	0.773	217.3	1.154	335.15	0.942	452.3	1.122	569.95	1.585	687.55	1.169	804.8	1.45	922.05	1.268	1040.05	1.996
99.9	0.773	217.35	1.201	335.2	0.955	452.35	1.165	570	1.553	687.6	1.211	804.85	1.51	922.1	1.267	1040.1	1.9
99.95	0.79	217.4	1.202	335.25	0.987	452.4	1.233	570.05	1.496	687.65	1.258	804.9	1.597	922.15	1.293	1040.15	1.826
[truncated: 350 more rows]

## Sheet: GF
Strain (%)	ΔR/R0
0	0.19773
0.69248	0.49064
1.38498	0.73067
2.07748	0.91783
2.76997	1.05212
3.46247	1.05475
4.15497	1.0999
4.84747	1.11979
5.53997	1.14893
6.23247	1.17795
6.92498	1.20612
7.61747	1.23213
8.30997	1.25566
9.00247	1.27502
9.69497	1.29339
10.3875	1.3127
11.08	1.33354
11.7725	1.3507
12.465	1.36912
13.1575	1.38591
13.85	1.40183
14.5425	1.41327
15.235	1.42858
15.9275	1.44465
16.62	1.46125
17.3125	1.47823
18.005	1.49526
18.6975	1.50874
19.39	1.5229
20.0825	1.54152
20.775	1.57687
21.4675	1.62736
22.16	1.69608
22.8525	1.78119
23.545	1.87942
24.2375	1.98341
24.93	2.08551
25.6225	2.19267
26.315	2.29978
27.0075	2.40329
27.7	2.51076
28.3925	2.61949
29.085	2.73583
29.7775	2.85062
30.47	2.96005
31.1625	3.07045
31.855	3.18693
32.5475	3.30415
33.24	3.42358
33.9325	3.54436
34.625	3.68084
35.3175	3.80405
36.01	3.93249
36.7025	4.05805
37.395	4.19306
38.0875	4.32336
38.78	4.45787
39.4725	4.58708
40.165	4.72411
40.8575	4.86438
41.55	5.0121
42.2425	5.16419
42.935	5.31906
43.6275	5.47482
44.32	5.64202
45.0125	5.77679
45.705	5.93642
46.3975	6.09659
47.09	6.26076
47.7825	6.43633
48.475	6.60112
49.1675	6.78642
49.86	6.97067
50.5525	7.13456
51.245	7.32154
51.9375	7.52558
52.63	7.72443
53.3225	7.93704
54.015	8.12981
54.7075	8.34256
55.4	8.55108
56.0925	8.79448
56.785	9.02908
57.4775	9.28582
58.17	9.52076
58.8625	9.78616
59.555	10.0302
60.2475	10.3297
60.94	10.558
61.6325	10.88
62.325	11.1608
63.0175	11.4407
63.71	11.6811
64.4025	11.9597
65.095	12.2675
65.7875	12.5784
66.48	12.8242
67.1725	13.1134
67.865	13.4852
68.5575	13.7636
69.25	14.0385
69.9425	14.2907
70.635	14.6181
71.3275	14.8369
72.02	15.1088
72.7125	15.2253
73.405	15.4627
74.0975	15.6541
74.79	15.8746
75.4825	16.2023
76.175	16.6541
76.8675	16.9836
77.56	17.3928
78.2525	17.6094
78.945	17.8372
79.6375	18.0701
80.33	18.3337
81.0225	18.7082
81.715	19.1574
82.4075	19.4798
83.1	19.8668
83.7925	20.28
84.485	20.5968
85.1775	20.9453
85.87	21.2771
86.5625	21.5636
87.255	21.8206
87.9475	21.9384
88.64	22.1665
89.3325	22.4402
90.025	22.7042
90.7175	23.2692
91.41	23.7095
92.1025	24.1004
92.795	24.4856
93.4875	24.708
94.18	24.894
94.8725	25.2154
95.565	25.6554
96.2575	26.0249
96.95	26.5965
97.6425	27.2574
98.335	28.0123
99.0275	28.5886
99.72	29.1255
100.412	29.398
101.105	29.6193
101.797	29.6765
102.49	29.9276
103.183	30.2089
103.875	30.5124
104.567	30.8664
105.26	31.6406
105.953	32.0404
106.645	32.6018
107.338	33.2812
108.03	33.6757
108.722	34.1857
109.415	34.3745
110.108	34.2419
110.8	35.0089
111.493	35.3099
112.185	35.3542
112.877	35.9257
113.57	36.3312
114.263	36.6977
114.955	37.0451
115.647	37.5145
116.34	38.2057
117.032	38.4768
117.725	39.0149
118.418	39.3893
119.11	39.3789
119.802	39.3181
120.495	39.5981
121.188	40.2875
121.88	40.3517
122.573	40.7797
123.265	41.5715
123.957	42.3366
124.65	42.7915
125.343	42.9929
126.035	42.9907
126.728	43.5573
127.42	43.2986
128.113	43.5929
128.805	44.5936
129.498	46.2365
130.19	47.5121
130.882	48.2627
131.575	48.7829
132.268	49.2873
132.96	49.1241
133.653	49.2865
134.345	49.6928
135.037	49.7824
135.73	50.2315
136.423	50.9881
137.115	51.8244
137.808	52.512
138.5	53.1808
139.192	53.9701
139.885	55.3347
140.577	57.1043
141.27	59.1277
141.963	61.8252
142.655	63.7581
143.347	64.8306
144.04	65.0461
144.732	65.1058
145.425	67.8677
146.118	69.4087
146.81	70.8695
147.502	72.0562
148.195	72.9928
148.887	74.9572
149.58	77.1856
150.273	79.6782
150.965	82.4348

## Sheet: RT
25 °C SH-finger bending		-20 °C SH-finger bending		Original SH-finger bending			Original SH-hand waving		-20 °C SH-hand waving		25 °C SH-hand waving			25 °C SH-''table''		-20 °C SH-''table''		Original-''table''
Time (Sec)	ΔI (a.u.)	Time (Sec)	ΔI (a.u.)	Time (Sec)	ΔI (a.u.)		Time (Sec)	ΔI (a.u.)	Time (Sec)	ΔI (a.u.)	Time (Sec)	ΔI (a.u.)		Time (Sec)	ΔI (a.u.)	Time (Sec)	ΔI (a.u.)	Time (Sec)	ΔI (a.u.)
0.12332	-4.21695e-07	0.10137	3.02485e-08	0.1086	4.61857e-07		0.09357	-1.44027e-07	0.14446	-5.52174e-08	0.1	6.48612e-08		0.0316	-4.58803e-08	0.01436	-3.48081e-09	0.03393	5.0348e-08
0.22332	-4.23634e-07	0.20137	3.07299e-08	0.2086	4.61336e-07		0.19357	-1.49087e-07	0.24446	-5.18035e-08	0.2	6.46106e-08		0.1316	-4.51839e-08	0.11436	-4.08963e-09	0.13393	5.11313e-08
0.32332	-4.21899e-07	0.30137	2.78456e-08	0.3086	4.6097e-07		0.29357	-1.53476e-07	0.34446	-5.06315e-08	0.3	6.64261e-08		0.2316	-4.50896e-08	0.21436	-6.02474e-09	0.23393	5.08069e-08
0.42332	-4.27127e-07	0.40137	3.00344e-08	0.4086	4.60292e-07		0.39357	-1.55818e-07	0.44446	-4.73085e-08	0.4	6.52996e-08		0.3316	-4.6695e-08	0.31436	-1.09325e-08	0.33393	4.48302e-08
0.52332	-4.37926e-07	0.50137	2.87638e-08	0.5086	4.609e-07		0.49357	-1.55373e-07	0.54446	-4.21395e-08	0.5	6.1545e-08		0.4316	-5.24998e-08	0.41436	-1.83878e-08	0.43393	3.67871e-08
0.62332	-4.38358e-07	0.60137	3.04045e-08	0.6086	4.62455e-07		0.59357	-1.51598e-07	0.64446	-4.26759e-08	0.6	6.07425e-08		0.5316	-6.11419e-08	0.51436	-2.45248e-08	0.53393	2.53727e-08
0.72332	-4.39441e-07	0.70137	3.35312e-08	0.7086	4.64797e-07		0.69357	-1.49104e-07	0.74446	-4.81426e-08	0.7	5.4764e-08		0.6316	-6.74145e-08	0.61436	-2.56346e-08	0.63393	2.42068e-08
0.82332	-4.4475e-07	0.80137	4.23337e-08	0.8086	4.67108e-07		0.79357	-1.45329e-07	0.84446	-4.92806e-08	0.8	5.24433e-08		0.7316	-6.81141e-08	0.71436	-2.45185e-08	0.73393	3.16064e-08
0.92332	-4.45004e-07	0.90137	4.94595e-08	0.9086	4.68074e-07		0.89357	-1.43026e-07	0.94446	-4.83593e-08	0.9	4.98724e-08		0.8316	-6.74807e-08	0.81436	-2.60823e-08	0.83393	3.235e-08
1.02332	-4.41639e-07	1.00137	5.06341e-08	1.0086	4.68453e-07		0.99357	-1.4031e-07	1.04446	-5.72709e-08	1	4.68503e-08		0.9316	-6.98654e-08	0.91436	-3.42543e-08	0.93393	1.8598e-08
1.12332	-4.45706e-07	1.10137	5.18005e-08	1.1086	4.66373e-07		1.09357	-1.37758e-07	1.14446	-5.55851e-08	1.1	5.1543e-08		1.0316	-7.65929e-08	1.01436	-4.47946e-08	1.03393	6.87297e-09
1.22332	-4.40748e-07	1.20137	4.77394e-08	1.2086	4.6315e-07		1.19357	-1.36314e-07	1.24446	-5.72903e-08	1.2	5.40322e-08		1.1316	-8.49588e-08	1.11436	-5.06444e-08	1.13393	7.53512e-09
1.32332	-4.29101e-07	1.30137	4.79182e-08	1.3086	4.5853e-07		1.29357	-1.35989e-07	1.34446	-6.15581e-08	1.3	5.04633e-08		1.2316	-8.943e-08	1.21436	-4.74888e-08	1.23393	1.03569e-08
1.42332	-4.25131e-07	1.40137	4.94862e-08	1.4086	4.55214e-07		1.39357	-1.36239e-07	1.44446	-6.06022e-08	1.4	5.38829e-08		1.3316	-8.67808e-08	1.31436	-3.95306e-08	1.33393	1.58395e-08
1.52332	-4.23949e-07	1.50137	5.00197e-08	1.5086	4.50923e-07		1.49357	-1.36327e-07	1.54446	-5.8675e-08	1.5	5.94525e-08		1.4316	-7.94783e-08	1.41436	-3.23809e-08	1.43393	2.52471e-08
1.62332	-4.20053e-07	1.60137	4.86928e-08	1.6086	4.47678e-07		1.59357	-1.34277e-07	1.64446	-5.34656e-08	1.6	7.67019e-08		1.5316	-7.06756e-08	1.51436	-2.91089e-08	1.53393	3.60172e-08
1.72332	-4.16412e-07	1.70137	5.14051e-08	1.7086	4.45978e-07		1.69357	-1.31309e-07	1.74446	-3.84411e-08	1.7	1.03879e-07		1.6316	-6.11514e-08	1.61436	-2.79008e-08	1.63393	4.40912e-08
1.82332	-4.17074e-07	1.80137	5.88373e-08	1.8086	4.46048e-07		1.79357	-1.22574e-07	1.84446	-1.35489e-08	1.8	1.44035e-07		1.7316	-5.27968e-08	1.71436	-2.59381e-08	1.73393	4.90293e-08
1.92332	-4.18983e-07	1.90137	6.64466e-08	1.9086	4.50798e-07		1.89357	-1.11419e-07	1.94446	2.36842e-08	1.9	2.01467e-07		1.8316	-4.70896e-08	1.81436	-2.17479e-08	1.83393	5.19745e-08
2.02332	-4.17811e-07	2.00137	5.92317e-08	2.0086	4.59485e-07		1.99357	-9.66955e-08	2.04446	5.96541e-08	2	2.67132e-07		1.9316	-4.43687e-08	1.91436	-1.58964e-08	1.93393	5.2682e-08
2.12332	-4.2035e-07	2.10137	4.10246e-08	2.1086	4.67778e-07		2.09357	-8.28668e-08	2.14446	1.06783e-07	2.1	3.25681e-07		2.0316	-4.41349e-08	2.01436	-1.02592e-08	2.03393	5.09056e-08
2.22332	-4.3341e-07	2.20137	8.34716e-09	2.2086	4.72006e-07		2.19357	-7.02302e-08	2.24446	1.47842e-07	2.2	3.61212e-07		2.1316	-4.55709e-08	2.11436	-6.82148e-09	2.13393	4.82572e-08
2.32332	-4.74447e-07	2.30137	-2.38631e-08	2.3086	4.68316e-07		2.29357	-5.9488e-08	2.34446	1.77655e-07	2.3	3.66824e-07		2.2316	-4.74442e-08	2.21436	-5.72546e-09	2.23393	4.71465e-08
2.42332	-5.43876e-07	2.40137	-7.18228e-08	2.4086	4.5836e-07		2.39357	-5.52844e-08	2.44446	1.94026e-07	2.4	3.56245e-07		2.3316	-4.85259e-08	2.31436	-6.02602e-09	2.33393	4.79979e-08
2.52332	-6.28547e-07	2.50137	-1.18094e-07	2.5086	4.38761e-07		2.49357	-5.50654e-08	2.54446	1.89568e-07	2.5	3.20189e-07		2.4316	-4.83991e-08	2.41436	-6.56637e-09	2.43393	4.91296e-08
2.62332	-7.07347e-07	2.60137	-1.69744e-07	2.6086	4.10314e-07		2.59357	-6.00738e-08	2.64446	1.66628e-07	2.6	2.73556e-07		2.5316	-4.75277e-08	2.51436	-6.3925e-09	2.53393	4.95343e-08
2.72332	-7.82e-07	2.70137	-2.12007e-07	2.7086	3.80304e-07		2.69357	-6.87157e-08	2.74446	1.35518e-07	2.7	2.19707e-07		2.6316	-4.69205e-08	2.61436	-6.00331e-09	2.63393	4.96573e-08
2.82332	-8.3347e-07	2.80137	-2.42408e-07	2.8086	3.46146e-07		2.79357	-8.18806e-08	2.84446	9.1207e-08	2.8	1.71252e-07		2.7316	-4.67275e-08	2.71436	-5.59993e-09	2.73393	4.94034e-08
2.92332	-8.47267e-07	2.90137	-2.58069e-07	2.9086	3.17279e-07		2.89357	-9.59404e-08	2.94446	5.21671e-08	2.9	1.42982e-07		2.8316	-4.64804e-08	2.81436	-5.60671e-09	2.83393	5.02152e-08
3.02332	-8.12019e-07	3.00137	-2.62885e-07	3.0086	2.96966e-07		2.99357	-1.09452e-07	3.04446	1.13333e-08	3	1.23593e-07		2.9316	-4.59824e-08	2.91436	-6.50249e-09	2.93393	5.11356e-08
3.12332	-7.46965e-07	3.10137	-2.50492e-07	3.1086	2.92482e-07		3.09357	-1.23669e-07	3.14446	-1.10319e-08	3.1	1.09614e-07		3.0316	-4.54809e-08	3.01436	-8.10158e-09	3.03393	5.13125e-08
3.22332	-6.68503e-07	3.20137	-2.24459e-07	3.2086	3.05409e-07		3.19357	-1.34048e-07	3.24446	-2.46425e-08	3.2	1.00116e-07		3.1316	-4.51916e-08	3.11436	-9.37205e-09	3.13393	5.09698e-08
3.32332	-6.02653e-07	3.30137	-1.811e-07	3.3086	3.29196e-07		3.29357	-1.39688e-07	3.34446	-3.66418e-08	3.3	8.95626e-08		3.2316	-4.52001e-08	3.21436	-9.55603e-09	3.23393	5.08734e-08
3.42332	-5.43422e-07	3.40137	-1.40936e-07	3.4086	3.61525e-07		3.39357	-1.43285e-07	3.44446	-3.72034e-08	3.4	8.60389e-08		3.3316	-4.51369e-08	3.31436	-8.58666e-09	3.33393	5.15148e-08
3.52332	-4.94465e-07	3.50137	-9.59234e-08	3.5086	3.96306e-07		3.49357	-1.42997e-07	3.54446	-3.93699e-08	3.5	7.87724e-08		3.4316	-4.457e-08	3.41436	-7.24764e-09	3.43393	5.2177e-08
3.62332	-4.60348e-07	3.60137	-5.54711e-08	3.6086	4.25953e-07		3.59357	-1.44213e-07	3.64446	-4.16297e-08	3.6	7.08522e-08		3.5316	-4.43647e-08	3.51436	-7.37733e-09	3.53393	5.24109e-08
3.72332	-4.50644e-07	3.70137	-3.30215e-08	3.7086	4.51352e-07		3.69357	-1.44296e-07	3.74446	-4.27018e-08	3.7	6.81048e-08		3.6316	-4.49071e-08	3.61436	-1.06838e-08	3.63393	5.00606e-08
3.82332	-4.38086e-07	3.80137	-1.89404e-08	3.8086	4.6518e-07		3.79357	-1.46237e-07	3.84446	-4.61245e-08	3.8	6.6332e-08		3.7316	-4.55096e-08	3.71436	-1.58048e-08	3.73393	4.95207e-08
3.92332	-4.36572e-07	3.90137	-8.78567e-09	3.9086	4.68716e-07		3.89357	-1.45836e-07	3.94446	-4.62475e-08	3.9	6.49955e-08		3.8316	-4.58148e-08	3.81436	-1.83528e-08	3.83393	5.12192e-08
4.02332	-4.29958e-07	4.00137	-2.81058e-09	4.0086	4.68405e-07		3.99357	-1.44866e-07	4.04446	-4.86827e-08	4	6.31403e-08		3.9316	-4.56354e-08	3.91436	-1.70846e-08	3.93393	5.1301e-08
4.12332	-4.16714e-07	4.10137	2.56583e-09	4.1086	4.68754e-07		4.09357	-1.44136e-07	4.14446	-4.43926e-08	4.1	5.90871e-08		4.0316	-4.5426e-08	4.01436	-1.47531e-08	4.03393	5.04714e-08
4.22332	-4.10275e-07	4.20137	1.24436e-08	4.2086	4.70604e-07		4.19357	-1.42704e-07	4.24446	-4.56507e-08	4.2	6.01363e-08		4.1316	-4.61958e-08	4.11436	-1.63932e-08	4.13393	4.81547e-08
4.32332	-4.12368e-07	4.30137	1.96515e-08	4.3086	4.7038e-07		4.29357	-1.40121e-07	4.34446	-4.91074e-08	4.3	5.8526e-08		4.2316	-4.70132e-08	4.21436	-2.39262e-08	4.23393	4.69142e-08
4.42332	-4.12589e-07	4.40137	2.82188e-08	4.4086	4.69766e-07		4.39357	-1.36439e-07	4.44446	-4.92531e-08	4.4	5.89817e-08		4.3316	-4.80944e-08	4.31436	-3.37946e-08	4.33393	4.6616e-08
4.52332	-4.06044e-07	4.50137	3.75037e-08	4.5086	4.69525e-07		4.49357	-1.3258e-07	4.54446	-4.97568e-08	4.5	5.79075e-08		4.4316	-5.1272e-08	4.41436	-3.95021e-08	4.43393	3.88572e-08
4.62332	-4.02701e-07	4.60137	4.69723e-08	4.6086	4.65333e-07		4.59357	-1.29846e-07	4.64446	-4.71928e-08	4.6	5.29089e-08		4.5316	-6.0186e-08	4.51436	-3.8273e-08	4.53393	2.50583e-08
4.72332	-4.05531e-07	4.70137	4.85101e-08	4.7086	4.62771e-07		4.69357	-1.28404e-07	4.74446	-4.53416e-08	4.7	5.54062e-08		4.6316	-7.36019e-08	4.61436	-3.24363e-08	4.63393	7.03803e-09
4.82332	-4.09683e-07	4.80137	5.53172e-08	4.8086	4.59727e-07		4.79357	-1.28735e-07	4.84446	-4.13777e-08	4.8	5.41407e-08		4.7316	-8.48333e-08	4.71436	-2.5808e-08	4.73393	4.6135e-09
4.92332	-4.15757e-07	4.90137	5.66663e-08	4.9086	4.5621e-07		4.89357	-1.28778e-07	4.94446	-3.85328e-08	4.9	5.47971e-08		4.8316	-8.62912e-08	4.81436	-2.03523e-08	4.83393	1.70034e-08
5.02332	-4.17035e-07	5.00137	5.52841e-08	5.0086	4.53211e-07		4.99357	-1.28786e-07	5.04446	-3.94874e-08	5	5.51453e-08		4.9316	-8.02865e-08	4.91436	-1.57613e-08	4.93393	3.04363e-08
5.12332	-4.14303e-07	5.10137	5.26148e-08	5.1086	4.49454e-07		5.09357	-1.29414e-07	5.14446	-4.32989e-08	5.1	5.33359e-08		5.0316	-7.24507e-08	5.01436	-1.16662e-08	5.03393	2.75771e-08
5.22332	-4.17361e-07	5.20137	4.9875e-08	5.2086	4.47278e-07		5.19357	-1.29746e-07	5.24446	-5.2307e-08	5.2	5.28193e-08		5.1316	-6.83989e-08	5.11436	-8.48913e-09	5.13393	2.33974e-08
5.32332	-4.23732e-07	5.30137	4.85681e-08	5.3086	4.44671e-07		5.29357	-1.33579e-07	5.34446	-5.92315e-08	5.3	4.97724e-08		5.2316	-6.9013e-08	5.21436	-6.33843e-09	5.23393	2.48429e-08
5.42332	-4.25586e-07	5.40137	5.02973e-08	5.4086	4.43241e-07		5.39357	-1.3532e-07	5.44446	-6.44585e-08	5.4	4.61309e-08		5.3316	-7.30467e-08	5.31436	-5.19432e-09	5.33393	2.32283e-08
5.52332	-4.24148e-07	5.50137	5.12645e-08	5.5086	4.4249e-07		5.49357	-1.35261e-07	5.54446	-6.75244e-08	5.5	4.51762e-08		5.4316	-7.64749e-08	5.41436	-5.06086e-09	5.43393	1.6144e-08
5.62332	-4.20588e-07	5.60137	5.47973e-08	5.6086	4.39085e-07		5.59357	-1.34265e-07	5.64446	-6.3382e-08	5.6	4.96459e-08		5.5316	-7.78259e-08	5.51436	-5.28664e-09	5.53393	1.78255e-08
5.72332	-4.18159e-07	5.70137	5.23601e-08	5.7086	4.36487e-07		5.69357	-1.31209e-07	5.74446	-4.72015e-08	5.7	6.19111e-08		5.6316	-7.4499e-08	5.61436	-5.39049e-09	5.63393	3.03672e-08
5.82332	-4.1644e-07	5.80137	5.84241e-08	5.8086	4.3524e-07		5.79357	-1.22946e-07	5.84446	-2.09646e-08	5.8	8.0155e-08		5.7316	-6.57284e-08	5.71436	-5.79359e-09	5.73393	4.51183e-08
5.92332	-4.1576e-07	5.90137	6.09109e-08	5.9086	4.34642e-07		5.89357	-1.08572e-07	5.94446	1.20938e-08	5.9	1.15653e-07		5.8316	-5.45866e-08	5.81436	-6.099e-09	5.83393	5.0703e-08
6.02332	-4.1674e-07	6.00137	5.77318e-08	6.0086	4.36278e-07		5.99357	-9.06486e-08	6.04446	4.86385e-08	6	1.6228e-07		5.9316	-4.69393e-08	5.91436	-6.66586e-09	5.93393	5.11705e-08
6.12332	-4.11274e-07	6.10137	3.38358e-08	6.1086	4.38946e-07		6.09357	-7.03791e-08	6.14446	8.99547e-08	6.1	2.08821e-07		6.0316	-4.42898e-08	6.01436	-7.44716e-09	6.03393	5.04975e-08
6.22332	-3.99724e-07	6.20137	7.53353e-09	6.2086	4.38433e-07		6.19357	-4.8869e-08	6.24446	1.26848e-07	6.2	2.46787e-07		6.1316	-4.47149e-08	6.11436	-7.63111e-09	6.13393	5.15246e-08
6.32332	-3.95752e-07	6.30137	-3.56743e-08	6.3086	4.27883e-07		6.29357	-3.53705e-08	6.34446	1.52874e-07	6.3	2.81164e-07		6.2316	-4.5139e-08	6.21436	-7.64586e-09	6.23393	5.12019e-08
6.42332	-4.0587e-07	6.40137	-7.61355e-08	6.4086	4.09377e-07		6.39357	-2.50207e-08	6.44446	1.53617e-07	6.4	2.93822e-07		6.3316	-4.52178e-08	6.31436	-7.65983e-09	6.33393	5.09357e-08
6.52332	-4.33272e-07	6.50137	-1.27248e-07	6.5086	3.81887e-07		6.49357	-2.20538e-08	6.54446	1.3447e-07	6.5	2.9683e-07		6.4316	-4.52915e-08	6.41436	-6.5818e-09	6.43393	5.0714e-08
6.62332	-4.73118e-07	6.60137	-1.72911e-07	6.6086	3.46815e-07		6.59357	-2.69312e-08	6.64446	1.043e-07	6.6	2.79739e-07		6.5316	-4.54538e-08	6.51436	-5.5831e-09	6.53393	5.08841e-08
6.72332	-5.28661e-07	6.70137	-2.14828e-07	6.7086	3.09784e-07		6.69357	-3.90719e-08	6.74446	6.50354e-08	6.7	2.48072e-07		6.6316	-4.51685e-08	6.61436	-5.80991e-09	6.63393	5.15624e-08
6.82332	-6.00716e-07	6.80137	-2.43852e-07	6.8086	2.74129e-07		6.79357	-5.61999e-08	6.84446	2.17344e-08	6.8	2.13426e-07		6.7316	-4.49349e-08	6.71436	-8.13282e-09	6.73393	5.17092e-08
6.92332	-6.75959e-07	6.90137	-2.61537e-07	6.9086	2.41714e-07		6.89357	-7.47454e-08	6.94446	-1.32976e-08	6.9	1.81379e-07		6.8316	-4.49875e-08	6.81436	-1.22714e-08	6.83393	5.08214e-08
7.02332	-7.36517e-07	7.00137	-2.71073e-07	7.0086	2.22329e-07		6.99357	-9.40009e-08	7.04446	-3.50084e-08	7	1.58791e-07		6.9316	-4.53369e-08	6.91436	-1.51134e-08	6.93393	5.02957e-08
7.12332	-7.5462e-07	7.10137	-2.7114e-07	7.1086	2.19681e-07		7.09357	-1.09538e-07	7.14446	-4.14357e-08	7.1	1.35773e-07		7.0316	-4.57511e-08	7.01436	-1.42745e-08	7.03393	5.04215e-08
7.22332	-7.37311e-07	7.20137	-2.49884e-07	7.2086	2.32837e-07		7.19357	-1.20058e-07	7.24446	-4.4004e-08	7.2	1.1804e-07		7.1316	-4.58662e-08	7.11436	-1.28541e-08	7.13393	5.08823e-08
7.32332	-6.85722e-07	7.30137	-2.20814e-07	7.3086	2.57509e-07		7.29357	-1.30186e-07	7.34446	-4.24337e-08	7.3	1.0746e-07		7.2316	-4.53704e-08	7.21436	-1.47908e-08	7.23393	5.13385e-08
7.42332	-6.29063e-07	7.40137	-1.682e-07	7.4086	2.90968e-07		7.39357	-1.36967e-07	7.44446	-4.33634e-08	7.4	9.4534e-08		7.3316	-4.49002e-08	7.31436	-2.09916e-08	7.33393	5.19982e-08
7.52332	-5.61214e-07	7.50137	-1.22533e-07	7.5086	3.26431e-07		7.49357	-1.39762e-07	7.54446	-4.23889e-08	7.5	8.63817e-08		7.4316	-4.47715e-08	7.41436	-2.8576e-08	7.43393	5.12401e-08
7.62332	-4.98813e-07	7.60137	-7.32745e-08	7.6086	3.62105e-07		7.59357	-1.42581e-07	7.64446	-3.99932e-08	7.6	7.12374e-08		7.5316	-4.48073e-08	7.51436	-3.35174e-08	7.53393	5.08379e-08
7.72332	-4.51981e-07	7.70137	-3.08633e-08	7.7086	3.91321e-07		7.69357	-1.45333e-07	7.74446	-4.60795e-08	7.7	6.56638e-08		7.6316	-4.5164e-08	7.61436	-3.36586e-08	7.63393	5.08521e-08
7.82332	-4.3053e-07	7.80137	-4.9211e-09	7.8086	4.11191e-07		7.79357	-1.47654e-07	7.84446	-4.68458e-08	7.8	6.1034e-08		7.7316	-4.59305e-08	7.71436	-2.90914e-08	7.73393	4.95927e-08
7.92332	-4.15902e-07	7.90137	9.72355e-09	7.9086	4.2155e-07		7.89357	-1.48596e-07	7.94446	-4.95682e-08	7.9	5.19111e-08		7.8316	-4.68966e-08	7.81436	-2.28444e-08	7.83393	4.83428e-08
8.02332	-4.19818e-07	8.00137	1.81755e-08	8.0086	4.26562e-07		7.99357	-1.50576e-07	8.04446	-4.79829e-08	8	5.34423e-08		7.9316	-4.76172e-08	7.91436	-1.82593e-08	7.93393	4.77848e-08
8.12332	-4.18852e-07	8.10137	1.72403e-08	8.1086	4.30693e-07		8.09357	-1.49587e-07	8.14446	-4.53103e-08	8.1	5.46379e-08		8.0316	-4.79594e-08	8.01436	-1.40295e-08	8.03393	4.91312e-08
8.22332	-4.17101e-07	8.20137	1.4877e-08	8.2086	4.33586e-07		8.19357	-1.48652e-07	8.24446	-4.33207e-08	8.2	5.42568e-08		8.1316	-4.73438e-08	8.11436	-1.13732e-08	8.13393	4.9314e-08
8.32332	-4.17108e-07	8.30137	1.49022e-08	8.3086	4.38823e-07		8.29357	-1.4972e-07	8.34446	-3.7879e-08	8.3	5.32125e-08		8.2316	-4.65977e-08	8.21436	-7.18116e-09	8.23393	4.96146e-08
8.42332	-4.22967e-07	8.40137	1.81029e-08	8.4086	4.42317e-07		8.39357	-1.49598e-07	8.44446	-3.42456e-08	8.4	5.58034e-08		8.3316	-4.6352e-08	8.31436	-3.05678e-09	8.33393	4.65726e-08
8.52332	-4.19503e-07	8.50137	2.27506e-08	8.5086	4.43899e-07		8.49357	-1.48552e-07	8.54446	-3.32054e-08	8.5	5.35356e-08		8.4316	-5.03222e-08	8.41436	-5.90695e-10	8.43393	4.01695e-08
8.62332	-4.1932e-07	8.60137	3.51936e-08	8.6086	4.45634e-07		8.59357	-1.49942e-07	8.64446	-2.80564e-08	8.6	5.14583e-08		8.5316	-6.02871e-08	8.51436	-1.6996e-09	8.53393	2.3037e-08
8.72332	-4.18711e-07	8.70137	4.17597e-08	8.7086	4.44859e-07		8.69357	-1.47971e-07	8.74446	-3.11313e-08	8.7	5.48119e-08		8.6316	-7.33043e-08	8.61436	-3.85362e-09	8.63393	8.9983e-09
8.82332	-4.26084e-07	8.80137	4.90629e-08	8.8086	4.44712e-07		8.79357	-1.49372e-07	8.84446	-3.49915e-08	8.8	5.52696e-08		8.7316	-8.11173e-08	8.71436	-6.35395e-09	8.73393	9.90539e-09
8.92332	-4.27186e-07	8.90137	5.37249e-08	8.9086	4.44883e-07		8.89357	-1.50848e-07	8.94446	-4.28168e-08	8.9	5.51932e-08		8.8316	-8.24867e-08	8.81436	-5.89147e-09	8.83393	2.17944e-08
9.02332	-4.32574e-07	9.00137	6.18621e-08	9.0086	4.43896e-07		8.99357	-1.52554e-07	9.04446	-4.4352e-08	9	6.12526e-08		8.9316	-8.14426e-08	8.91436	-6.09903e-09	8.93393	1.72897e-08
9.12332	-4.3036e-07	9.10137	6.09703e-08	9.1086	4.43081e-07		9.09357	-1.52875e-07	9.14446	-4.69659e-08	9.1	6.97642e-08		9.0316	-8.43237e-08	9.01436	-6.73928e-09	9.03393	2.34121e-09
9.22332	-4.29936e-07	9.20137	6.1934e-08	9.2086	4.42007e-07		9.19357	-1.51648e-07	9.24446	-4.83256e-08	9.2	6.917e-08		9.1316	-8.99014e-08	9.11436	-7.102e-09	9.13393	-4.15167e-09
9.32332	-4.37051e-07	9.30137	5.7283e-08	9.3086	4.42809e-07		9.29357	-1.52962e-07	9.34446	-4.72988e-08	9.3	6.52644e-08		9.2316	-9.44432e-08	9.21436	-7.18766e-09	9.23393	6.81541e-09
9.42332	-4.33825e-07	9.40137	5.47445e-08	9.4086	4.42807e-07		9.39357	-1.51503e-07	9.44446	-4.61246e-08	9.4	6.60297e-08		9.3316	-9.26593e-08	9.31436	-7.10093e-09	9.33393	1.34461e-08
9.52332	-4.31005e-07	9.50137	5.84354e-08	9.5086	4.42874e-07		9.49357	-1.50842e-07	9.54446	-4.69144e-08	9.5	6.0566e-08		9.4316	-8.59498e-08	9.41436	-6.79163e-09	9.43393	1.77655e-08
9.62332	-4.24749e-07	9.60137	5.9714e-08	9.6086	4.42195e-07		9.59357	-1.48483e-07	9.64446	-3.75724e-08	9.6	6.08225e-08		9.5316	-7.65616e-08	9.51436	-6.11715e-09	9.53393	2.63935e-08
9.72332	-4.22288e-07	9.70137	5.67691e-08	9.7086	4.42669e-07		9.69357	-1.4107e-07	9.74446	-1.95697e-08	9.7	6.49768e-08		9.6316	-6.6368e-08	9.61436	-5.22276e-09	9.63393	4.31624e-08
9.82332	-4.27818e-07	9.80137	4.98138e-08	9.8086	4.44062e-07		9.79357	-1.33548e-07	9.84446	2.66347e-09	9.8	7.31872e-08		9.7316	-5.46615e-08	9.71436	-5.63429e-09	9.73393	5.35773e-08
9.92332	-4.30968e-07	9.90137	4.65475e-08	9.9086	4.46128e-07		9.89357	-1.19062e-07	9.94446	3.59217e-08	9.9	9.93109e-08		9.8316	-4.6154e-08	9.81436	-8.53103e-09	9.83393	5.46081e-08
10.0233	-4.24551e-07	10.0014	4.18452e-08	10.0086	4.48609e-07		9.99357	-1.01662e-07	10.0445	7.74586e-08	10	1.35079e-07		9.9316	-4.274e-08	9.91436	-1.44567e-08	9.93393	4.89051e-08
10.1233	-4.28321e-07	10.1014	4.197e-08	10.1086	4.52915e-07		10.0936	-8.18798e-08	10.1445	1.18253e-07	10.1	1.80404e-07		10.0316	-4.4417e-08	10.0144	-2.13182e-08	10.0339	4.94955e-08
10.2233	-4.31827e-07	10.2014	3.75778e-08	10.2086	4.58343e-07		10.1936	-6.22475e-08	10.2445	1.56095e-07	10.2	2.1915e-07		10.1316	-4.69355e-08	10.1144	-2.56858e-08
10.3233	-4.33087e-07	10.3014	2.72253e-08	10.3086	4.60931e-07		10.2936	-5.00216e-08	10.3445	1.77742e-07	10.3	2.60845e-07
10.4233	-4.29472e-07	10.4014	2.53263e-08	10.4086	4.5683e-07		10.3936	-4.29502e-08	10.4445	1.84807e-07	10.4	2.93681e-07
10.5233	-4.34998e-07	10.5014	2.76658e-08	10.5086	4.43311e-07		10.4936	-4.58253e-08	10.5445	1.64224e-07	10.5	3.10593e-07
10.6233	-4.29912e-07	10.6014	3.29836e-08	10.6086	4.23802e-07		10.5936	-5.5902e-08	10.6445	1.34511e-07	10.6	3.13781e-07
10.7233	-4.34112e-07	10.7014	4.31435e-08	10.7086	3.99468e-07		10.6936	-7.07243e-08	10.7445	9.46876e-08	10.7	2.97544e-07
10.8233	-4.47969e-07	10.8014	3.67341e-08	10.8086	3.69655e-07		10.7936	-9.02696e-08	10.8445	5.03804e-08	10.8	2.69839e-07
10.9233	-4.91664e-07	10.9014	2.33846e-08	10.9086	3.39633e-07		10.8936	-1.08012e-07	10.9445	9.2338e-09	10.9	2.38653e-07
11.0233	-5.4607e-07	11.0014	-4.20074e-09	11.0086	3.08585e-07		10.9936	-1.25035e-07	11.0445	-1.91792e-08	11	2.02272e-07
11.1233	-6.23995e-07	11.1014	-4.08494e-08	11.1086	2.83692e-07		11.0936	-1.36696e-07	11.1445	-3.89318e-08	11.1	1.6875e-07
11.2233	-7.01717e-07	11.2014	-1.01278e-07	11.2086	2.72411e-07		11.1936	-1.45589e-07	11.2445	-4.79222e-08	11.2	1.41204e-07
11.3233	-7.70173e-07	11.3014	-1.68091e-07	11.3086	2.75675e-07		11.2936	-1.51293e-07	11.3445	-5.22579e-08	11.3	1.24199e-07
11.4233	-8.18779e-07	11.4014	-2.30708e-07	11.4086	2.91294e-07		11.3936	-1.53644e-07	11.4445	-5.2124e-08	11.4	1.02423e-07
11.5233	-8.29844e-07	11.5014	-2.86097e-07	11.5086	3.1675e-07		11.4936	-1.54926e-07	11.5445	-5.53826e-08	11.5	8.89603e-08
11.6233	-7.90825e-07	11.6014	-3.21012e-07	11.6086	3.50108e-07		11.5936	-1.54955e-07	11.6445	-5.60945e-08	11.6	8.26848e-08
11.7233	-7.21843e-07	11.7014	-3.37186e-07	11.7086	3.8244e-07		11.6936	-1.54064e-07	11.7445	-5.8088e-08	11.7	7.22948e-08
11.8233	-6.45926e-07	11.8014	-3.44569e-07	11.8086	4.10646e-07		11.7936	-1.53198e-07	11.8445	-5.6118e-08	11.8	6.71249e-08
11.9233	-5.79471e-07	11.9014	-3.2777e-07	11.9086	4.32443e-07		11.8936	-1.52788e-07	11.9445	-5.42286e-08	11.9	6.04972e-08
12.0233	-5.19684e-07	12.0014	-2.89761e-07	12.0086	4.41744e-07		11.9936	-1.52807e-07	12.0445	-5.18797e-08	12	5.84276e-08
12.1233	-4.74752e-07	12.1014	-2.34559e-07	12.1086	4.42841e-07		12.0936	-1.51817e-07	12.1445	-5.13726e-08	12.1	5.90149e-08
12.2233	-4.53734e-07	12.2014	-1.77818e-07	12.2086	4.43811e-07		12.1936	-1.51486e-07	12.2445	-5.09338e-08	12.2	6.3968e-08
12.3233	-4.50102e-07	12.3014	-1.20966e-07	12.3086	4.46e-07		12.2936	-1.53144e-07	12.3445	-5.40763e-08	12.3	6.86656e-08
12.4233	-4.51924e-07	12.4014	-7.18887e-08	12.4086	4.48926e-07		12.3936	-1.5418e-07	12.4445	-5.81477e-08	12.4	6.64071e-08
12.5233	-4.49498e-07	12.5014	-3.09311e-08	12.5086	4.5134e-07		12.4936	-1.551e-07	12.5445	-6.27332e-08	12.5	6.83696e-08
12.6233	-4.38814e-07	12.6014	1.46345e-09	12.6086	4.54564e-07		12.5936	-1.55026e-07	12.6445	-6.55819e-08	12.6	7.48323e-08
12.7233	-4.33054e-07	12.7014	1.63646e-08	12.7086	4.55956e-07		12.6936	-1.54263e-07	12.7445	-6.66075e-08	12.7	7.22431e-08
12.8233	-4.32896e-07	12.8014	2.29796e-08	12.8086	4.56331e-07		12.7936	-1.53154e-07	12.8445	-6.63327e-08	12.8	6.9132e-08
12.9233	-4.28702e-07	12.9014	3.16926e-08	12.9086	4.56553e-07		12.8936	-1.52751e-07	12.9445	-6.1809e-08	12.9	6.76382e-08
13.0233	-4.29015e-07	13.0014	3.36638e-08	13.0086	4.56254e-07		12.9936	-1.51095e-07	13.0445	-5.79204e-08	13	6.72607e-08
13.1233	-4.2489e-07	13.1014	3.83122e-08	13.1086	4.55115e-07		13.0936	-1.49431e-07	13.1445	-5.13705e-08	13.1	6.60547e-08
13.2233	-4.29714e-07	13.2014	4.43544e-08	13.2086	4.5499e-07		13.1936	-1.48146e-07	13.2445	-4.7482e-08	13.2	6.55466e-08
13.3233	-4.33043e-07	13.3014	4.71518e-08	13.3086	4.54007e-07		13.2936	-1.50288e-07	13.3445	-4.47072e-08	13.3	6.18041e-08
13.4233	-4.34603e-07	13.4014	4.80391e-08	13.4086	4.53723e-07		13.3936	-1.50965e-07	13.4445	-4.02118e-08	13.4	5.65331e-08
13.5233	-4.32721e-07	13.5014	4.70928e-08	13.5086	4.53673e-07		13.4936	-1.51218e-07	13.5445	-3.78237e-08	13.5	5.60734e-08
13.6233	-4.3387e-07	13.6014	4.62143e-08	13.6086	4.55511e-07		13.5936	-1.50009e-07	13.6445	-4.11772e-08	13.6	5.72272e-08
13.7233	-4.39008e-07	13.7014	4.32881e-08	13.7086	4.56043e-07		13.6936	-1.47374e-07	13.7445	-4.63334e-08	13.7	5.59764e-08
13.8233	-4.35994e-07	13.8014	3.89118e-08	13.8086	4.55576e-07		13.7936	-1.42122e-07	13.8445	-5.17863e-08	13.8	5.94849e-08
13.9233	-4.39061e-07	13.9014	3.65724e-08	13.9086	4.55818e-07		13.8936	-1.32543e-07	13.9445	-5.10611e-08	13.9	7.16463e-08
14.0233	-4.40745e-07	14.0014	3.47475e-08	14.0086	4.558e-07		13.9936	-1.17314e-07	14.0445	-3.96048e-08	14	9.05218e-08
14.1233	-4.43548e-07	14.1014	3.82672e-08	14.1086	4.55364e-07		14.0936	-9.90043e-08	14.1445	-1.39407e-08	14.1	1.09354e-07
14.2233	-4.40042e-07	14.2014	4.45929e-08	14.2086	4.54325e-07		14.1936	-7.87347e-08	14.2445	2.44571e-08	14.2	1.37332e-07
14.3233	-4.37036e-07	14.3014	5.44476e-08	14.3086	4.53313e-07		14.2936	-6.02637e-08	14.3445	6.86653e-08	14.3	1.70898e-07
14.4233	-4.39645e-07	14.4014	6.02453e-08	14.4086	4.54839e-07		14.3936	-4.01078e-08	14.4445	1.00637e-07	14.4	2.15809e-07
14.5233	-4.35775e-07	14.5014	5.77592e-08	14.5086	4.57635e-07		14.4936	-2.65533e-08	14.5445	1.19566e-07	14.5	2.58773e-07
14.6233	-4.39915e-07	14.6014	6.11392e-08	14.6086	4.52086e-07		14.5936	-1.99069e-08	14.6445	1.17304e-07	14.6	2.92064e-07
14.7233	-4.41122e-07	14.7014	6.26648e-08	14.7086	4.40227e-07		14.6936	-2.12716e-08	14.7445	1.03998e-07	14.7	3.16691e-07
14.8233	-4.38391e-07	14.8014	6.72217e-08	14.8086	4.22412e-07		14.7936	-3.08664e-08	14.8445	7.3888e-08	14.8	3.27963e-07
14.9233	-4.39075e-07	14.9014	8.57537e-08	14.9086	3.98762e-07		14.8936	-4.72948e-08	14.9445	3.94658e-08	14.9	3.254e-07
15.0233	-4.33796e-07	15.0014	9.24805e-08	15.0086	3.72594e-07		14.9936	-6.64182e-08	15.0445	1.11004e-08	15	3.04999e-07
15.1233	-4.36359e-07	15.1014	8.06649e-08	15.1086	3.44702e-07		15.0936	-8.81183e-08	15.1445	-4.25912e-09	15.1	2.64967e-07
15.2233	-4.4158e-07	15.2014	5.86865e-08	15.2086	3.15714e-07		15.1936	-1.08909e-07	15.2445	-1.30858e-08	15.2	2.24715e-07
15.3233	-4.69543e-07	15.3014	1.15904e-08	15.3086	2.90479e-07		15.2936	-1.24875e-07	15.3445	-1.50985e-08	15.3	1.86372e-07
15.4233	-5.19268e-07	15.4014	-6.79087e-08	15.4086	2.73356e-07		15.3936	-1.33489e-07	15.4445	-2.05881e-08	15.4	1.58339e-07
15.5233	-5.82518e-07	15.5014	-1.46556e-07	15.5086	2.6959e-07		15.4936	-1.39527e-07	15.5445	-2.45843e-08	15.5	1.3188e-07
15.6233	-6.49185e-07	15.6014	-2.14916e-07	15.6086	2.75543e-07		15.5936	-1.41344e-07	15.6445	-2.43707e-08	15.6	1.08932e-07
15.7233	-7.2892e-07	15.7014	-2.60492e-07	15.7086	2.95437e-07		15.6936	-1.40237e-07	15.7445	-2.63362e-08	15.7	9.58793e-08
15.8233	-8.01113e-07	15.8014	-2.73267e-07	15.8086	3.25423e-07		15.7936	-1.41597e-07	15.8445	-3.00036e-08	15.8	9.07986e-08
15.9233	-8.38124e-07	15.9014	-2.51046e-07	15.9086	3.59909e-07		15.8936	-1.44425e-07	15.9445	-3.65547e-08	15.9	8.93697e-08
16.0233	-8.3836e-07	16.0014	-2.12034e-07	16.0086	3.94956e-07		15.9936	-1.4728e-07	16.0445	-3.90485e-08	16	8.2789e-08
16.1233	-8.04539e-07	16.1014	-1.57373e-07	16.1086	4.23429e-07		16.0936	-1.51312e-07	16.1445	-4.30856e-08	16.1	7.36976e-08
16.2233	-7.47683e-07	16.2014	-9.19938e-08	16.2086	4.39847e-07		16.1936	-1.54832e-07	16.2445	-4.78798e-08	16.2	6.46316e-08
16.3233	-6.7881e-07	16.3014	-4.84996e-08	16.3086	4.46748e-07		16.2936	-1.56237e-07	16.3445	-4.94403e-08	16.3	5.85189e-08
16.4233	-6.05115e-07	16.4014	-1.60673e-08	16.4086	4.46743e-07		16.3936	-1.56415e-07	16.4445	-5.12661e-08	16.4	5.89973e-08
16.5233	-5.40998e-07	16.5014	1.79393e-08	16.5086	4.45938e-07		16.4936	-1.54647e-07	16.5445	-5.16996e-08	16.5	5.652e-08
16.6233	-4.8892e-07	16.6014	4.0857e-08	16.6086	4.4592e-07		16.5936	-1.5311e-07	16.6445	-4.56698e-08	16.6	5.3956e-08
16.7233	-4.61967e-07	16.7014	4.98799e-08	16.7086	4.46642e-07		16.6936	-1.52006e-07	16.7445	-4.59956e-08	16.7	5.41337e-08
16.8233	-4.54531e-07	16.8014	4.55073e-08	16.8086	4.48083e-07		16.7936	-1.53012e-07	16.8445	-4.62063e-08	16.8	5.37733e-08
16.9233	-4.46084e-07	16.9014	4.13931e-08	16.9086	4.49175e-07		16.8936	-1.5314e-07	16.9445	-4.73836e-08	16.9	5.56993e-08
17.0233	-4.44459e-07	17.0014	3.87712e-08	17.0086	4.49687e-07
17.1233	-4.36622e-07	17.1014	3.88181e-08	17.1086	4.49383e-07
17.2233	-4.39247e-07	17.2014	4.57382e-08	17.2086	4.4803e-07
17.3233	-4.36257e-07	17.3014	5.46438e-08	17.3086	4.47516e-07
17.4233	-4.25353e-07	17.4014	6.56939e-08	17.4086	4.47002e-07
17.5233	-4.20549e-07	17.5014	7.85575e-08	17.5086	4.46488e-07
17.6233	-4.23727e-07	17.6014	9.09561e-08	17.6086	4.45973e-07
17.7233	-4.1987e-07	17.7014	9.91286e-08	17.7086	4.4462e-07
17.8233	-4.23165e-07	17.8014	1.02122e-07	17.8086	4.44316e-07
17.9233	-4.29105e-07	17.9014	1.0019e-07	17.9086	4.45664e-07
18.0233	-4.35331e-07	18.0014	9.04678e-08	18.0086	4.4652e-07
18.1233	-4.36068e-07	18.1014	7.6603e-08	18.1086	4.4692e-07
18.2233	-4.4275e-07	18.2014	6.51455e-08	18.2086	4.46892e-07
18.3233	-4.43719e-07	18.3014	4.89511e-08	18.3086	4.46456e-07
18.4233	-4.39278e-07	18.4014	2.84671e-08	18.4086	4.44784e-07
18.5233	-4.35012e-07	18.5014	1.48927e-08	18.5086	4.43766e-07
18.6233	-4.39122e-07	18.6014	7.7924e-09	18.6086	4.43166e-07
18.7233	-4.34927e-07	18.7014	1.63292e-08	18.7086	4.42736e-07
18.8233	-4.35777e-07	18.8014	3.24496e-08	18.8086	4.44343e-07
18.9233	-4.39101e-07	18.9014	4.98103e-08	18.9086	4.4712e-07

## Sheet: Subzero
-20 °C nodding			-20 °C waist twisting			-20 °C knee bending
Time (Sec)	ΔI (μA)		Time (Sec)	ΔI (μA)		Time (Sec)	ΔI (μA)
0	-2.51821e-08		0	-2.69515e-09		0	8.21192e-09
0.1	-1.18219e-08		0.1	-1.87125e-09		0.1	2.96038e-09
0.2	-2.84287e-09		0.2	9.43309e-10		0.2	1.22518e-08
0.3	-1.33262e-09		0.3	2.58467e-09		0.3	2.24973e-08
0.4	-2.64362e-09		0.4	4.80656e-09		0.4	2.12984e-08
0.5	-7.31505e-10		0.5	8.75352e-09		0.5	3.15841e-08
0.6	2.67535e-09		0.6	1.13684e-08		0.6	4.02007e-08
0.7	2.79455e-09		0.7	7.07553e-09		0.7	3.64204e-08
0.8	-1.20414e-09		0.8	1.40347e-09		0.8	4.53951e-08
0.9	-7.92929e-11		0.9	-1.71401e-09		0.9	3.87527e-08
1	6.44073e-09		1	-2.83933e-09		1	1.87594e-08
1.1	7.35364e-09		1.1	-3.53227e-09		1.1	-6.1673e-08
1.2	1.93623e-09		1.2	-3.19439e-09		1.2	-1.88717e-07
1.3	1.58147e-09		1.3	-9.10356e-11		1.3	-5.84697e-07
1.4	7.85789e-09		1.4	3.28244e-09		1.4	-9.88425e-07
1.5	1.18903e-08		1.5	5.93404e-09		1.5	-1.13383e-06
1.6	9.69053e-09		1.6	4.72983e-09		1.6	-1.47974e-06
1.7	7.44101e-09		1.7	1.92155e-09		1.7	-1.67664e-06
1.8	7.31087e-09		1.8	1.10938e-09		1.8	-1.78306e-06
1.9	1.26889e-08		1.9	3.24382e-10		1.9	-1.82427e-06
2	2.00284e-08		2	-2.73358e-10		2	-1.89898e-06
2.1	3.14305e-08		2.1	-2.65224e-09		2.1	-1.94556e-06
2.2	4.53796e-08		2.2	-2.37848e-09		2.2	-1.94505e-06
2.3	1.041e-07		2.3	-2.68611e-10		2.3	-1.87933e-06
2.4	2.02151e-07		2.4	2.63745e-09		2.4	-1.78953e-06
2.5	3.36369e-07		2.5	7.66087e-09		2.5	-1.69234e-06
2.6	4.44935e-07		2.6	1.4286e-08		2.6	-1.62972e-06
2.7	5.10123e-07		2.7	1.97936e-08		2.7	-1.43264e-06
2.8	5.36582e-07		2.8	2.12449e-08		2.8	-1.2793e-06
2.9	5.52756e-07		2.9	1.79925e-08		2.9	-1.17603e-06
3	5.64071e-07		3	2.75944e-08		3	-1.04248e-06
3.1	5.6051e-07		3.1	4.47708e-08		3.1	-8.61609e-07
3.2	5.72648e-07		3.2	4.77409e-08		3.2	-5.62479e-07
3.3	5.97664e-07		3.3	2.04455e-08		3.3	-2.33665e-07
3.4	6.28361e-07		3.4	-6.03202e-08		3.4	-4.93347e-08
3.5	6.17597e-07		3.5	-1.30197e-07		3.5	-2.52201e-08
3.6	5.77444e-07		3.6	-2.49709e-07		3.6	-3.88954e-08
3.7	5.00603e-07		3.7	-3.48101e-07		3.7	-6.77108e-08
3.8	3.70593e-07		3.8	-4.21758e-07		3.8	-5.09881e-08
3.9	1.3742e-07		3.9	-4.08989e-07		3.9	-3.15224e-08
4	-2.85443e-08		4	-4.10511e-07		4	-1.73028e-08
4.1	-6.03183e-08		4.1	-4.12704e-07		4.1	-2.83023e-08
4.2	-4.43333e-09		4.2	-4.15248e-07		4.2	-1.83159e-08
4.3	5.07344e-09		4.3	-4.17142e-07		4.3	-3.37215e-08
4.4	3.2459e-09		4.4	-4.21039e-07		4.4	-2.5762e-08
4.5	3.30553e-09		4.5	-4.25456e-07		4.5	-2.74576e-08
4.6	1.43222e-09		4.6	-4.23538e-07		4.6	-4.03602e-08
4.7	-4.73581e-09		4.7	-4.18531e-07		4.7	-3.12104e-08
4.8	-1.03445e-08		4.8	-4.12012e-07		4.8	-3.40714e-08
4.9	-3.29115e-09		4.9	-4.06167e-07		4.9	-2.94224e-08
5	4.67434e-09		5	-3.67638e-07		5	-2.09584e-08
5.1	6.84471e-09		5.1	-3.29569e-07		5.1	-2.37708e-08
5.2	6.82646e-09		5.2	-2.71531e-07		5.2	-8.65996e-09
5.3	1.01551e-08		5.3	-2.09903e-07		5.3	-3.20515e-09
5.4	1.45442e-08		5.4	-1.38091e-07		5.4	-4.66433e-09
5.5	1.34155e-08		5.5	-1.02625e-07		5.5	9.61148e-09
5.6	1.30069e-08		5.6	-8.00769e-08		5.6	-1.3847e-09
5.7	8.50923e-09		5.7	-6.5206e-08		5.7	-1.17489e-09
5.8	5.67758e-09		5.8	-5.27776e-08		5.8	-4.01851e-08
5.9	9.17794e-09		5.9	-4.15989e-08		5.9	-1.45833e-07
6	1.2555e-08		6	-3.00286e-08		6	-5.57968e-07
6.1	7.08928e-09		6.1	-2.33117e-08		6.1	-9.47454e-07
6.2	2.20247e-09		6.2	-1.86662e-08		6.2	-1.08457e-06
6.3	5.41572e-09		6.3	-1.43846e-08		6.3	-1.38477e-06
6.4	4.55723e-09		6.4	-8.49877e-09		6.4	-1.56886e-06
6.5	-9.5599e-10		6.5	-6.03429e-09		6.5	-1.78466e-06
6.6	-2.6633e-09		6.6	-4.01196e-09		6.6	-1.92643e-06
6.7	4.53157e-09		6.7	-2.80107e-10		6.7	-1.99643e-06
6.8	1.08884e-08		6.8	-1.48659e-09		6.8	-2.08622e-06
6.9	1.53377e-08		6.9	-1.12671e-09		6.9	-2.14002e-06
7	6.88391e-09		7	1.03295e-09		7	-2.15387e-06
7.1	8.33764e-08		7.1	3.93537e-09		7.1	-1.87328e-06
7.2	2.84925e-07		7.2	2.40995e-09		7.2	-1.75053e-06
7.3	5.24796e-07		7.3	-1.05551e-12		7.3	-1.44562e-06
7.4	6.48755e-07		7.4	-2.02294e-09		7.4	-1.4168e-06
7.5	6.6455e-07		7.5	2.03267e-09		7.5	-1.00746e-06
7.6	6.87174e-07		7.6	1.03422e-08		7.6	-7.9327e-07
7.7	7.26684e-07		7.7	1.48884e-08		7.7	-4.22678e-07
7.8	7.75591e-07		7.8	1.47084e-08		7.8	-1.30048e-07
7.9	7.98778e-07		7.9	1.31628e-08		7.9	-7.7624e-08
8	8.1972e-07		8	9.27407e-09		8	-7.88442e-08
8.1	8.27914e-07		8.1	7.80987e-10		8.1	-4.99053e-08
8.2	7.97263e-07		8.2	-5.29679e-09		8.2	-4.55235e-08
8.3	7.5749e-07		8.3	-9.68027e-09		8.3	-2.33797e-08
8.4	7.08442e-07		8.4	-1.25087e-08		8.4	-2.51959e-08
8.5	6.13873e-07		8.5	-1.39785e-08		8.5	-1.83111e-08
8.6	3.53518e-07		8.6	-1.05317e-08		8.6	-1.77433e-08
8.7	6.4305e-08		8.7	-8.27701e-09		8.7	-1.64298e-08
8.8	-7.22738e-08		8.8	-1.07499e-08		8.8	-8.9275e-09
8.9	-5.07445e-08		8.9	-1.64416e-08		8.9	-1.40612e-08
9	-1.8931e-08		9	-1.68949e-08		9	-3.81698e-09
9.1	-1.52584e-08		9.1	-1.12947e-08		9.1	-1.03817e-08
9.2	-4.96069e-09		9.2	-6.64954e-09		9.2	2.00855e-09
9.3	1.74253e-09		9.3	-5.62579e-09		9.3	-1.40932e-08
9.4	-9.94104e-10		9.4	-5.87559e-09		9.4	-9.45093e-09
9.5	-2.37028e-09		9.5	-6.31949e-09		9.5	-1.39887e-08
9.6	-2.48241e-09		9.6	-9.50553e-09		9.6	-1.56654e-08
9.7	-6.71917e-09		9.7	-1.22182e-08		9.7	-2.78331e-08
9.8	-5.86433e-09		9.8	-1.24131e-08		9.8	-2.09639e-08
9.9	3.4909e-09		9.9	-1.22531e-08		9.9	-2.58537e-08
10	6.74561e-09		10	-1.18547e-08		10	-1.33385e-08
10.1	5.73474e-09		10.1	-9.31405e-09		10.1	-1.52473e-08
10.2	8.86521e-09		10.2	-3.32187e-09		10.2	-1.2746e-08
10.3	1.19186e-08		10.3	4.67487e-09		10.3	-3.44984e-09
10.4	5.91705e-09		10.4	1.25077e-08		10.4	-9.65063e-09
10.5	8.21462e-10		10.5	2.03677e-08		10.5	5.01058e-09
10.6	6.20281e-09		10.6	2.63816e-08		10.6	6.91579e-09
10.7	1.23017e-08		10.7	3.11555e-08		10.7	0
10.8	9.42076e-09		10.8	3.32115e-08		10.8	-5.55531e-09
10.9	7.53066e-09		10.9	3.46855e-08		10.9	-1.23173e-08
11	1.22335e-08		11	2.9637e-08		11	-2.03913e-08
11.1	1.5982e-08		11.1	9.58503e-09		11.1	-3.80023e-08
11.2	1.12019e-08		11.2	-2.55797e-08		11.2	-3.77358e-07
11.3	6.73829e-09		11.3	-5.91669e-08		11.3	-8.51779e-07
11.4	6.46681e-09		11.4	-7.5428e-08		11.4	-1.05977e-06
11.5	1.08534e-08		11.5	-7.99929e-08		11.5	-1.35597e-06
11.6	1.03628e-08		11.6	-1.07637e-07		11.6	-1.57767e-06
11.7	3.48561e-09		11.7	-1.29729e-07		11.7	-1.77361e-06
11.8	-1.06849e-09		11.8	-2.15213e-07		11.8	-1.93285e-06
11.9	3.32815e-09		11.9	-3.05077e-07		11.9	-2.12355e-06
12	-1.81013e-09		12	-3.7221e-07		12	-2.22699e-06
12.1	2.09199e-08		12.1	-3.61162e-07		12.1	-2.25628e-06
12.2	1.14125e-07		12.2	-3.61766e-07		12.2	-1.96538e-06
12.3	2.93216e-07		12.3	-3.60895e-07		12.3	-1.66637e-06
12.4	4.94534e-07		12.4	-3.60463e-07		12.4	-1.6028e-06
12.5	6.40815e-07		12.5	-3.61394e-07		12.5	-1.54626e-06
12.6	6.77522e-07		12.6	-3.61381e-07		12.6	-1.24093e-06
12.7	6.75025e-07		12.7	-3.57322e-07		12.7	-8.11271e-07
12.8	6.76493e-07		12.8	-3.52514e-07		12.8	-3.23315e-07
12.9	6.77616e-07		12.9	-3.47617e-07		12.9	3.23209e-09
13	6.58082e-07		13	-3.4505e-07		13	2.12651e-08
13.1	6.57755e-07		13.1	-3.44067e-07		13.1	1.77211e-08
13.2	6.65145e-07		13.2	-3.42941e-07		13.2	2.33561e-08
13.3	6.39552e-07		13.3	-3.42682e-07		13.3	1.74282e-08
13.4	6.06112e-07		13.4	-3.51246e-07		13.4	3.57002e-08
13.5	5.55556e-07		13.5	-3.17933e-07		13.5	2.02352e-08
13.6	4.81977e-07		13.6	-2.47346e-07		13.6	3.39762e-08
13.7	2.98901e-07		13.7	-1.63771e-07		13.7	2.73147e-08
13.8	8.65222e-08		13.8	-1.06707e-07		13.8	2.86257e-08
13.9	-4.24251e-08		13.9	-6.19025e-08		13.9	2.26647e-08
14	-4.33322e-08		14	-4.01634e-08		14	3.11287e-08
14.1	-1.15598e-08		14.1	-4.34411e-08		14.1	1.49167e-08
14.2	-1.50296e-09		14.2	-4.97292e-08		14.2	2.12347e-08
14.3	-7.96418e-11		14.3	-5.07453e-08		14.3	1.20557e-08
14.4	-6.47784e-09		14.4	-3.78069e-08		14.4	2.30227e-08
14.5	-4.65002e-09		14.5	-2.67928e-08		14.5	6.45269e-09
14.6	-4.64048e-09		14.6	-2.19877e-08		14.6	-3.44231e-09
14.7	-6.73599e-09		14.7	-2.08851e-08		14.7	-1.29631e-09
14.8	-4.9683e-09		14.8	-2.00722e-08		14.8	-1.23231e-08
14.9	1.09411e-11		14.9	-1.65073e-08		14.9	8.9279e-09
15	-1.89456e-09		15	-1.33624e-08		15	3.75847e-10
15.1	-6.19574e-09		15.1	-5.21044e-09		15.1	1.03018e-08
15.2	-2.92659e-09		15.2	9.53374e-10		15.2	1.03327e-08
15.3	-1.93138e-10		15.3	5.63668e-09		15.3	1.23907e-08
15.4	-3.45896e-09		15.4	5.13329e-09		15.4	1.76666e-08
15.5	-3.58743e-09		15.5	6.04845e-09		15.5	1.80556e-08
15.6	7.65417e-10		15.6	8.82704e-09		15.6	2.82698e-08
15.7	4.24805e-09		15.7	1.29479e-08		15.7	2.86573e-08
15.8	-4.43333e-10		15.8	1.22081e-08		15.8	4.39459e-08
15.9	9.60746e-11		15.9	7.42207e-09		15.9	4.01605e-08
16	7.15848e-09		16	6.1098e-10		16	-2.65669e-08
16.1	9.4164e-09		16.1	-4.70844e-09		16.1	-4.7524e-07
16.2	5.70535e-09		16.2	-8.54135e-09		16.2	-9.49306e-07
16.3	4.01233e-09		16.3	-7.17522e-09		16.3	-1.14943e-06
16.4	8.64826e-09		16.4	-9.37598e-09		16.4	-1.42859e-06
16.5	9.6406e-09		16.5	-1.09263e-08		16.5	-1.68235e-06
16.6	4.68321e-09		16.6	-9.77282e-09		16.6	-1.97701e-06
16.7	2.36859e-09		16.7	-4.39587e-09		16.7	-2.19728e-06
16.8	7.5391e-09		16.8	-1.05375e-09		16.8	-2.37976e-06
16.9	1.37142e-08		16.9	3.70698e-10		16.9	-2.28865e-06
17	7.15644e-09		17	1.01066e-09		17	-2.03506e-06
17.1	2.11863e-08		17.1	-1.82457e-09		17.1	-1.78076e-06
17.2	1.24632e-07		17.2	-1.20956e-09		17.2	-1.66033e-06
17.3	2.7773e-07		17.3	-2.72901e-09		17.3	-1.57697e-06
17.4	4.01476e-07		17.4	-4.93087e-09		17.4	-1.3812e-06
17.5	4.40143e-07		17.5	-3.27554e-09		17.5	-8.60465e-07
17.6	4.353e-07		17.6	-3.17042e-10		17.6	-3.58684e-07
17.7	4.12342e-07		17.7	9.44539e-10		17.7	-2.1768e-08
17.8	4.03332e-07		17.8	2.75916e-10		17.8	5.08354e-09
17.9	4.04007e-07		17.9	3.74478e-09		17.9	-4.30388e-09
18	4.11841e-07		18	5.75808e-09		18	-1.55993e-08
18.1	4.19137e-07		18.1	7.46574e-09		18.1	-2.15297e-08
18.2	4.17236e-07		18.2	6.38277e-09		18.2	-1.30302e-08
18.3	4.0484e-07		18.3	3.09257e-09		18.3	-2.68306e-08
18.4	4.0886e-07		18.4	-9.36915e-10		18.4	-1.60751e-08
18.5	4.23813e-07		18.5	-4.07439e-12		18.5	-2.58349e-08
18.6	4.31907e-07		18.6	2.57702e-09		18.6	-7.51315e-09
18.7	3.97105e-07		18.7	1.42913e-09		18.7	-1.59041e-09
18.8	3.39206e-07		18.8	-1.20743e-09		18.8	1.11283e-08
18.9	2.21115e-07		18.9	-1.40856e-08		18.9	5.04534e-09
19	5.81388e-08		19	-2.21598e-08		19	8.80919e-09
19.1	-6.61932e-08		19.1	-1.56458e-08		19.1	-4.35496e-09
19.2	-7.46525e-08		19.2	-1.4159e-08		19.2	9.0649e-09
19.3	-3.82819e-08		19.3	-6.59045e-08		19.3	2.93475e-09
19.4	-2.38289e-08		19.4	-1.38662e-07		19.4	2.05266e-08
19.5	-1.85105e-08		19.5	-2.61292e-07		19.5	1.23695e-08
19.6	-7.16101e-09		19.6	-3.67935e-07		19.6	1.86363e-08
19.7	-5.52551e-09		19.7	-4.2948e-07		19.7	1.60822e-08
19.8	-1.06427e-08		19.8	-4.17425e-07		19.8	2.4734e-08
19.9	-1.15091e-08		19.9	-4.20379e-07		19.9	2.11069e-08
20	-3.03494e-09		20	-4.25861e-07		20	3.16657e-08
			20.1	-4.30563e-07
			20.2	-4.28705e-07
			20.3	-4.25914e-07
			20.4	-4.21604e-07
			20.5	-4.18077e-07
			20.6	-4.14949e-07
			20.7	-4.14675e-07
			20.8	-4.11505e-07
			20.9	-4.0336e-07
			21	-3.9548e-07
			21.1	-3.89859e-07
			21.2	-3.91373e-07
			21.3	-3.73204e-07
			21.4	-3.42256e-07
			21.5	-2.75071e-07
			21.6	-2.19552e-07
			21.7	-1.57493e-07
			21.8	-1.08878e-07
			21.9	-5.60671e-08
			22	-4.48631e-08
			22.1	-5.00114e-08
			22.2	-5.16551e-08
			22.3	-4.16568e-08
			22.4	-3.01802e-08
			22.5	-1.93478e-08
			22.6	-1.22652e-08
			22.7	-1.09656e-08
			22.8	-9.45493e-09
			22.9	-2.88341e-09
			23	2.808e-09
			23.1	5.67245e-09
			23.2	5.09654e-09
			23.3	3.84974e-09
			23.4	4.15995e-09
			23.5	4.83187e-09
			23.6	7.16962e-09
			23.7	7.42152e-09
			23.8	6.43093e-09
			23.9	2.19077e-09
			24	-2.04513e-09
			24.1	-3.99532e-09
			24.2	-5.00025e-09
			24.3	-3.7572e-09
			24.4	-3.12724e-09
			24.5	-2.97928e-09
			24.6	-1.89812e-09
			24.7	-7.35901e-10
			24.8	-2.18668e-09
			24.9	-5.10931e-09
			25	-6.07981e-09
			25.1	-5.97722e-09
			25.2	-6.84532e-09
			25.3	-5.93528e-09
			25.4	-3.91183e-09
			25.5	-2.90004e-09
			25.6	-2.73448e-09
			25.7	-2.41637e-09
			25.8	-7.3486e-10
			25.9	4.56142e-10
			26	1.91653e-09
			26.1	3.19229e-09
			26.2	1.2055e-09
			26.3	4.24275e-10
			26.4	-2.20287e-10
			26.5	3.4536e-09
			26.6	5.81232e-09
			26.7	7.15698e-09
			26.8	6.66761e-09
			26.9	4.22099e-09
			27	-2.59123e-09
			27.1	-5.06012e-11
			27.2	1.46316e-08
			27.3	3.80634e-08
			27.4	1.93514e-08
			27.5	-8.71134e-08
			27.6	-2.0833e-07
			27.7	-2.65357e-07
			27.8	-2.55422e-07
			27.9	-2.51097e-07
			28	-2.46574e-07
			28.1	-2.48032e-07
			28.2	-2.4947e-07
			28.3	-2.48691e-07
			28.4	-2.48392e-07
			28.5	-2.47806e-07
			28.6	-2.45992e-07
			28.7	-2.39337e-07
			28.8	-2.31933e-07
			28.9	-2.26082e-07
			29	-2.20767e-07
			29.1	-2.16087e-07
			29.2	-2.11313e-07
			29.3	-2.06865e-07
			29.4	-2.01147e-07
			29.5	-1.95075e-07
			29.6	-1.8874e-07
			29.7	-1.81387e-07
			29.8	-1.76664e-07
			29.9	-1.83923e-07
			30	-1.26583e-07
			30.1	-4.51161e-08
			30.2	2.73558e-08
			30.3	1.12238e-08
			30.4	-1.26361e-08
			30.5	-3.40992e-08
			30.6	-2.30215e-08
			30.7	-9.27829e-09
			30.8	-9.62242e-10
			30.9	-1.17043e-09
			31	-7.67719e-09
			31.1	-1.09558e-08
			31.2	-9.77862e-09
			31.3	-7.29299e-09
			31.4	-7.99163e-09
			31.5	-8.94601e-09
			31.6	-7.29514e-09
			31.7	-5.98195e-09
			31.8	-7.58831e-09
			31.9	-1.07483e-08
			32	-1.37326e-08
			32.1	-1.34266e-08
			32.2	-9.37423e-09
			32.3	-4.74041e-09
			32.4	-1.55499e-10
			32.5	2.88251e-09
			32.6	6.52231e-09
